# Supplementary material for: Comparative Transcriptome Profiling of mRNA and lncRNA of Mouse Spleens Inoculated with the Group ACYW135 Meningococcal Polysaccharide Vaccine
Source: Vaccines (Basel). 2023 Jul 28;11(8):1295. doi: 10.3390/vaccines11081295 (PMC10458039; doi:10.3390/vaccines11081295)
Supplement: Supplementary file 1 [file vaccines-11-01295-s001.zip › Table S1.xlsx]

## Sheet: Sheet1
Supplymentary Table-S1 Primers of mRNAs and lncRNAs used in qPCR
Transcript type	Gene ID	Gene symbol	Primer sequence(5'->3')	Product length (bp)
mRNA	MSTRG.24276	Igf2	F：ATTGGCGCGGGCGTAAG	80
			R：GTGACAAGGCCTCCCTTCAT
mRNA	MSTRG.21003	Tsga13	F：CTCCAGATTCTGTGTAGCAGAC	144
			R：AGCTTTTGCCAGCAGTAAGA
mRNA	MSTRG.18930	Fbxo44	F：AACTACTTTTGGTCGCGCTG	80
			R：GCGTGGTCTGACAAACAGTG
mRNA	MSTRG.18903	Zfp979	F：GGAGAGTTGACTGAGCATATGGA	110
			R：TCCTTTTCTCGGGTATTGACATCT
mRNA	MSTRG.4658	Myh4	F：CACACCCAGGTGAGGTTCAG	147
			R：GGTCCCTCTTTCCATTTCCCA
mRNA	MSTRG.4656	Myh1	F：GATTGCAGAGCAGGAGTTGC	97
			R：ATCCATGCATGAGTTTCCCCTT
mRNA		GAPDH	F: CCAGCATCCCTAGACCCGTA	98
			R: GCAGTGCCAGGTGAAAATCG
lncRNA	MSTRG.11204	MSTRG.11204.1	F：AACTCTGATGCACAGGAGGC	104
			R：TGCTTGCTAGAAAGGCCCAA
lncRNA	MSTRG.13306	MSTRG.13306.2	F：GGAGCAGGAAACAGCAGACT	137
			R：GGCCAGCTGCAAACATTCAA
lncRNA	MSTRG.11959	MSTRG.11959.2	F：AACTTTCTCACTGAGGGCGG	147
			R：AGAGAACCTTCCTGTTGCCG
lncRNA	MSTRG.2836	MSTRG.2836.3	F：CGCGCTTTCAGGCTCATTAC	144
			R：GTGGCAGGGAAAGAGAGTCC
lncRNA	MSTRG.10054	MSTRG.10054.2	F：AGGTCTCACTTTGCCTCACG	125
			R：GTGCTTGGCAGTTGTCCTTG
lncRNA	MSTRG.23771	MSTRG.23771.1	F：TGCACTAGGCCCCTGTATCT	98
			R：AGACGGGCAGCTCTGTTTAC
		Bach2	R：GTTGCGCTAGCTAACATGGC	97
			F：GGGCAGAAAAACACAGCAGG
