# Supplementary material for: Comparative Transcriptome Profiling of mRNA and lncRNA of Mouse Spleens Inoculated with the Group ACYW135 Meningococcal Polysaccharide Vaccine
Source: Vaccines (Basel). 2023 Jul 28;11(8):1295. doi: 10.3390/vaccines11081295 (PMC10458039; doi:10.3390/vaccines11081295)
Supplement: Supplementary file 1 [file vaccines-11-01295-s001.zip › Table S2.xlsx]

## Sheet: Sheet1
Supplymentary Table S2 Quality control of the sequencing data
Sample	Raw Data		Valid Data		Valid Ratio(reads)	Q20%	Q30%	GC content%
	Read	Base	Read	Base
Control_1	91885218	13.78G	86669110	13.00G	94.32	99.96	96.76	46
Control_2	92320946	13.85G	87116008	13.07G	94.36	99.96	96.72	45.5
Control_3	94280934	14.14G	88966556	13.34G	94.36	99.96	96.69	46
MPV_1	96472780	14.47G	91433142	13.71G	94.78	99.95	96.52	46.5
MPV_2	93140486	13.97G	88240382	13.24G	94.74	99.94	96.34	48
MPV_3	97597100	14.64G	92304488	13.85G	94.58	99.95	96.54	45.5
