# Supplementary material for: Comparative Transcriptome Profiling of mRNA and lncRNA of Mouse Spleens Inoculated with the Group ACYW135 Meningococcal Polysaccharide Vaccine
Source: Vaccines (Basel). 2023 Jul 28;11(8):1295. doi: 10.3390/vaccines11081295 (PMC10458039; doi:10.3390/vaccines11081295)
Supplement: Supplementary file 1 [file vaccines-11-01295-s001.zip › Table S4.xlsx]

## Sheet: Sheet1
Supplymentary Table-S4 Differentially expressed genes
gene_id	gene_name	transcript_id	GO	KEGG	KO_ENTRY	EC	Description	trans_type	FPKM.MPV_1	FPKM.MPV_2	FPKM.MPV_3	FPKM.Control_1	FPKM.Control_2	FPKM.Control_3	fc	log2(fc)	pval	qval	regulation	significant
MSTRG.19977	Spp1	ENSMUST00000031243;ENSMUST00000112748;ENSMUST00000112747;ENSMUST00000145084;ENSMUST00000086833	GO:0001503(ossification);GO:0001649(osteoblast differentiation);GO:0005125(cytokine activity);GO:0005178(integrin binding);GO:0005576(extracellular region);GO:0005615(extracellular space);GO:0005737(cytoplasm);GO:0005794(Golgi apparatus);GO:0006710(androgen catabolic process);GO:0007155(cell adhesion);GO:0007165(signal transduction);GO:0010033(response to organic substance);GO:0010811(positive re…	04151(PI3K-Akt signaling pathway);04371(Apelin signaling pathway);04510(Focal adhesion);04512(ECM-receptor interaction);04620(Toll-like receptor signaling pathway);05165(Human papillomavirus infection);05165(Human papillomavirus infection)	K06250	NA	secreted phosphoprotein 1 [Source:MGI Symbol;Acc:MGI:98389]	protein_coding	0.205005	0.274941	0.299372	1.84119	1.80797	2.14357	0.134534	-2.89396	1.65227e-27	3.17534e-23	down	yes
ENSMUSG00000027966	Col11a1	ENSMUST00000092155;ENSMUST00000123619	GO:0001502(cartilage condensation);GO:0001503(ossification);GO:0002063(chondrocyte development);GO:0003007(heart morphogenesis);GO:0005201(extracellular matrix structural constituent);GO:0005576(extracellular region);GO:0005581(collagen trimer);GO:0005592(collagen type XI trimer);GO:0005615(extracellular space);GO:0006029(proteoglycan metabolic process);GO:0007601(visual perception);GO:0007605(se…	04974(Protein digestion and absorption);04974(Protein digestion and absorption)	K19721	NA	collagen, type XI, alpha 1 [Source:MGI Symbol;Acc:MGI:88446]	protein_coding	0.0430985	0.0520583	0.0570669	0.25357	0.260483	0.250554	0.199088	-2.32853	1.90516e-17	1.83067e-13	down	yes
MSTRG.18890	Zfp985;Zfp988	ENSMUST00000081742;ENSMUST00000148762;ENSMUST00000139784;ENSMUST00000166764	GO:0003674(molecular_function);GO:0003676(nucleic acid binding);GO:0005575(cellular_component);GO:0006355(regulation of transcription, DNA-templated);GO:0008150(biological_process);GO:0046872(metal ion binding);GO:0046872(metal ion binding)	05168(Herpes simplex virus 1 infection);05168(Herpes simplex virus 1 infection)	K09228	NA	zinc finger protein 985 [Source:MGI Symbol;Acc:MGI:3651986];zinc finger protein 988 [Source:MGI Symbol;Acc:MGI:3651985]	protein_coding	0.0434998	0.0447646	0.0184408	0.984733	0.321193	0.428887	0.0615082	-4.02308	1.50602e-14	9.64758e-11	down	yes
ENSMUSG00000029306	Ibsp	ENSMUST00000031246	GO:0001503(ossification);GO:0005178(integrin binding);GO:0005576(extracellular region);GO:0005615(extracellular space);GO:0007155(cell adhesion);GO:0030198(extracellular matrix organization);GO:0030282(bone mineralization);GO:0031214(biomineral tissue development);GO:0031982(vesicle);GO:0045785(positive regulation of cell adhesion);GO:0071363(cellular response to growth factor stimulus)	04151(PI3K-Akt signaling pathway);04510(Focal adhesion);04512(ECM-receptor interaction);05165(Human papillomavirus infection)	K06253	NA	integrin binding sialoprotein [Source:MGI Symbol;Acc:MGI:96389]	protein_coding	0.043385	0.10635	0.049882	0.669142	0.912852	0.826303	0.0828872	-3.59271	6.1023e-14	3.35069e-10	down	yes
ENSMUSG00000028364	Tnc	ENSMUST00000107377;ENSMUST00000107371;ENSMUST00000107372	GO:0001968(fibronectin binding);GO:0005201(extracellular matrix structural constituent);GO:0005515(protein binding);GO:0005576(extracellular region);GO:0005604(basement membrane);GO:0005614(interstitial matrix);GO:0007155(cell adhesion);GO:0007162(negative regulation of cell adhesion);GO:0007528(neuromuscular junction development);GO:0008284(positive regulation of cell population proliferation);G…	04151(PI3K-Akt signaling pathway);04510(Focal adhesion);04512(ECM-receptor interaction);05165(Human papillomavirus infection);05206(MicroRNAs in cancer);05206(MicroRNAs in cancer)	K06252	NA	tenascin C [Source:MGI Symbol;Acc:MGI:101922]	protein_coding	0.205885	0.210665	0.219176	0.606257	0.61975	0.772213	0.318146	-1.65224	5.22805e-13	2.12743e-09	down	yes
ENSMUSG00000050578	Mmp13	ENSMUST00000015394	GO:0001958(endochondral ossification);GO:0001968(fibronectin binding);GO:0003417(growth plate cartilage development);GO:0004175(endopeptidase activity);GO:0004222(metalloendopeptidase activity);GO:0005509(calcium ion binding);GO:0005518(collagen binding);GO:0005576(extracellular region);GO:0005615(extracellular space);GO:0005764(lysosome);GO:0005794(Golgi apparatus);GO:0006508(proteolysis);GO:000…	04657(IL-17 signaling pathway);04926(Relaxin signaling pathway);04928(Parathyroid hormone synthesis, secretion and action)	K07994	EC:3.4.24.-	matrix metallopeptidase 13 [Source:MGI Symbol;Acc:MGI:1340026]	protein_coding	0.162961	0.290905	0.173978	1.05026	1.21463	1.4817	0.167577	-2.5771	5.53499e-13	2.12743e-09	down	yes
MSTRG.18903	Zfp979	ENSMUST00000105720	GO:0003674(molecular_function);GO:0003676(nucleic acid binding);GO:0005575(cellular_component);GO:0006355(regulation of transcription, DNA-templated);GO:0008150(biological_process);GO:0046872(metal ion binding)	NA	NA	NA	zinc finger protein 979 [Source:MGI Symbol;Acc:MGI:2148252]	protein_coding	0.168078	0.127208	0.328966	3.25852	1.06169	1.54248	0.106478	-3.23137	2.46705e-12	8.62033e-09	down	yes
MSTRG.24855	Comp	ENSMUST00000003659	GO:0001501(skeletal system development);GO:0001503(ossification);GO:0001968(fibronectin binding);GO:0002020(protease binding);GO:0002063(chondrocyte development);GO:0003416(endochondral bone growth);GO:0003417(growth plate cartilage development);GO:0005178(integrin binding);GO:0005201(extracellular matrix structural constituent);GO:0005499(vitamin D binding);GO:0005509(calcium ion binding);GO:000…	04145(Phagosome);04151(PI3K-Akt signaling pathway);04510(Focal adhesion);04512(ECM-receptor interaction);05144(Malaria);05165(Human papillomavirus infection)	K04659	NA	cartilage oligomeric matrix protein [Source:MGI Symbol;Acc:MGI:88469]	protein_coding	0.042028	0.0385184	0.0470391	0.347248	0.368821	0.310656	0.124265	-3.00851	1.77835e-11	4.55684e-08	down	yes
ENSMUSG00000030399	Ckm	ENSMUST00000208710	GO:0000166(nucleotide binding);GO:0003824(catalytic activity);GO:0004111(creatine kinase activity);GO:0005524(ATP binding);GO:0005615(extracellular space);GO:0005737(cytoplasm);GO:0006603(phosphocreatine metabolic process);GO:0009408(response to heat);GO:0016301(kinase activity);GO:0016310(phosphorylation);GO:0016740(transferase activity);GO:0016772(transferase activity, transferring phosphorus-c…	00330(Arginine and proline metabolism)	K00933	EC:2.7.3.2	creatine kinase, muscle [Source:MGI Symbol;Acc:MGI:88413]	protein_coding	0.182256	0.266766	0.119469	1.18587	1.0121	0.961151	0.179952	-2.47432	4.57322e-11	1.0986e-07	down	yes
ENSMUSG00000061311	Rag1	ENSMUST00000078494	GO:0002250(adaptive immune response);GO:0002331(pre-B cell allelic exclusion);GO:0003677(DNA binding);GO:0003824(catalytic activity);GO:0004518(nuclease activity);GO:0004519(endonuclease activity);GO:0004842(ubiquitin-protein transferase activity);GO:0005515(protein binding);GO:0005634(nucleus);GO:0005654(nucleoplasm);GO:0006310(DNA recombination);GO:0006325(chromatin organization);GO:0008152(met…	04068(FoxO signaling pathway);05340(Primary immunodeficiency)	NA	NA	recombination activating 1 [Source:MGI Symbol;Acc:MGI:97848]	protein_coding	0.053424	0.046295	0.034055	0.306306	0.183377	0.317499	0.16573	-2.5931	6.6643e-11	1.50676e-07	down	yes
ENSMUSG00000026147	Col9a1	ENSMUST00000054588	GO:0005594(collagen type IX trimer)	04151(PI3K-Akt signaling pathway);04510(Focal adhesion);04512(ECM-receptor interaction);04974(Protein digestion and absorption);05165(Human papillomavirus infection)	K08131	NA	collagen, type IX, alpha 1 [Source:MGI Symbol;Acc:MGI:88465]	protein_coding	0	0	0	0.146706	0.115084	0.105331	0.000817171	-10.2571	1.1029e-10	2.35506e-07	down	yes
MSTRG.24276	Igf2;Gm49394	ENSMUST00000121128;ENSMUST00000000033;ENSMUST00000228850;ENSMUST00000105935;ENSMUST00000178921;ENSMUST00000105936	GO:0000122(negative regulation of transcription by RNA polymerase II);GO:0001503(ossification);GO:0001649(osteoblast differentiation);GO:0001701(in utero embryonic development);GO:0001892(embryonic placenta development);GO:0001934(positive regulation of protein phosphorylation);GO:0005158(insulin receptor binding);GO:0005159(insulin-like growth factor receptor binding);GO:0005178(integrin binding…	04010(MAPK signaling pathway);04014(Ras signaling pathway);04151(PI3K-Akt signaling pathway);05200(Pathways in cancer);05205(Proteoglycans in cancer);05225(Hepatocellular carcinoma);05225(Hepatocellular carcinoma)	K13769	NA	insulin-like growth factor 2 [Source:MGI Symbol;Acc:MGI:96434];predicted gene, 49394 [Source:MGI Symbol;Acc:MGI:6121625]	protein_coding	0.89984	1.00038	0.957579	0.374613	0.269677	0.220299	3.30538	1.72482	2.51646e-10	5.09067e-07	up	yes
MSTRG.23968	Atp2a1	ENSMUST00000032974	GO:0000166(nucleotide binding);GO:0005338(nucleotide-sugar transmembrane transporter activity);GO:0005388(calcium transmembrane transporter activity, phosphorylative mechanism);GO:0005509(calcium ion binding);GO:0005515(protein binding);GO:0005524(ATP binding);GO:0005739(mitochondrion);GO:0005783(endoplasmic reticulum);GO:0005789(endoplasmic reticulum membrane);GO:0005793(endoplasmic reticulum-Go…	04020(Calcium signaling pathway);04022(cGMP-PKG signaling pathway);04972(Pancreatic secretion);05010(Alzheimer disease)	K05853	EC:7.2.2.10	ATPase, Ca++ transporting, cardiac muscle, fast twitch 1 [Source:MGI Symbol;Acc:MGI:105058]	protein_coding	0.782325	1.22201	0.784646	3.04126	2.96794	3.25359	0.301095	-1.73171	3.21126e-10	6.1714e-07	down	yes
ENSMUSG00000045410	Akr1e1	ENSMUST00000091848;ENSMUST00000110691	GO:0004032(alditol:NADP+ 1-oxidoreductase activity);GO:0005654(nucleoplasm);GO:0005737(cytoplasm);GO:0005794(Golgi apparatus);GO:0005829(cytosol);GO:0008106(alcohol dehydrogenase (NADP+) activity);GO:0016491(oxidoreductase activity);GO:0050571(1,5-anhydro-D-fructose reductase activity);GO:0055114(oxidation-reduction process);GO:0055114(oxidation-reduction process)	NA	K13981	EC:1.1.1.263	aldo-keto reductase family 1, member E1 [Source:MGI Symbol;Acc:MGI:1914758]	protein_coding	1.24638	1.63221	1.51268	0.511566	0.506598	0.418222	3.05717	1.6122	3.47917e-10	6.36788e-07	up	yes
MSTRG.16149	Car3	ENSMUST00000029076	GO:0004089(carbonate dehydratase activity);GO:0005737(cytoplasm);GO:0005829(cytosol);GO:0006730(one-carbon metabolic process);GO:0006979(response to oxidative stress);GO:0008270(zinc ion binding);GO:0009617(response to bacterium);GO:0016151(nickel cation binding);GO:0016311(dephosphorylation);GO:0016791(phosphatase activity);GO:0016829(lyase activity);GO:0016836(hydro-lyase activity);GO:0045471(r…	00910(Nitrogen metabolism)	K01672	EC:4.2.1.1	carbonic anhydrase 3 [Source:MGI Symbol;Acc:MGI:88270]	protein_coding	0.244944	0.262366	0.167411	3.74041	0.53956	4.24253	0.0791693	-3.65891	4.18103e-10	7.30464e-07	down	yes
ENSMUSG00000043122	A530016L24Rik	ENSMUST00000057465;ENSMUST00000223266	GO:0016020(membrane);GO:0016021(integral component of membrane);GO:0016021(integral component of membrane)	NA	NA	NA	RIKEN cDNA A530016L24 gene [Source:MGI Symbol;Acc:MGI:2443020]	protein_coding	0	0	0	0.238144	0.261134	0.0668356	0.00052993	-10.8819	2.55191e-09	3.77251e-06	down	yes
MSTRG.4658	Myh4	ENSMUST00000018632	GO:0000166(nucleotide binding);GO:0003725(double-stranded RNA binding);GO:0003774(motor activity);GO:0003779(actin binding);GO:0005515(protein binding);GO:0005516(calmodulin binding);GO:0005524(ATP binding);GO:0005737(cytoplasm);GO:0006936(muscle contraction);GO:0014823(response to activity);GO:0016459(myosin complex);GO:0030016(myofibril);GO:0032982(myosin filament);GO:0051015(actin filament bin…	04530(Tight junction)	K10352	NA	myosin, heavy polypeptide 4, skeletal muscle [Source:MGI Symbol;Acc:MGI:1339713]	protein_coding	0.02866	0.164178	0.054682	0.795047	0.783404	0.668073	0.110179	-3.18208	1.06552e-08	1.36515e-05	down	yes
ENSMUSG00000022483	Col2a1	ENSMUST00000023123;ENSMUST00000088355	GO:0001501(skeletal system development);GO:0001502(cartilage condensation);GO:0001503(ossification);GO:0001894(tissue homeostasis);GO:0001958(endochondral ossification);GO:0002062(chondrocyte differentiation);GO:0003007(heart morphogenesis);GO:0005201(extracellular matrix structural constituent);GO:0005515(protein binding);GO:0005576(extracellular region);GO:0005581(collagen trimer);GO:0005585(co…	04151(PI3K-Akt signaling pathway);04510(Focal adhesion);04512(ECM-receptor interaction);04974(Protein digestion and absorption);05165(Human papillomavirus infection);05165(Human papillomavirus infection)	K19719	NA	collagen, type II, alpha 1 [Source:MGI Symbol;Acc:MGI:88452]	protein_coding	0.00576799	0.0813646	0.025911	0.412872	0.547054	0.50509	0.077162	-3.69597	2.88806e-08	3.3638e-05	down	yes
ENSMUSG00000027186	Elf5	ENSMUST00000239273;ENSMUST00000028609	GO:0000977(RNA polymerase II regulatory region sequence-specific DNA binding);GO:0000981(DNA-binding transcription factor activity, RNA polymerase II-specific);GO:0001228(DNA-binding transcription activator activity, RNA polymerase II-specific);GO:0001712(ectodermal cell fate commitment);GO:0003677(DNA binding);GO:0003700(DNA-binding transcription factor activity);GO:0005634(nucleus);GO:0005737(c…	04917(Prolactin signaling pathway);04917(Prolactin signaling pathway)	K17101	NA	E74-like factor 5 [Source:MGI Symbol;Acc:MGI:1335079]	protein_coding	0.00623926	0.0166135	0.0427282	0.208366	0.461915	0.169048	0.078135	-3.67789	4.13032e-08	4.29062e-05	down	yes
ENSMUSG00000053863	Mepe	ENSMUST00000066207	GO:0001501(skeletal system development);GO:0005576(extracellular region);GO:0030502(negative regulation of bone mineralization);GO:0031012(extracellular matrix);GO:0031214(biomineral tissue development);GO:1990430(extracellular matrix protein binding)	NA	NA	NA	matrix extracellular phosphoglycoprotein with ASARM motif (bone) [Source:MGI Symbol;Acc:MGI:2137384]	protein_coding	0	0	0	0.195078	0.169316	0.233347	0.00050189	-10.9603	6.93803e-08	6.66675e-05	down	yes
ENSMUSG00000036446	Lum	ENSMUST00000038160	GO:0005515(protein binding);GO:0005518(collagen binding);GO:0005576(extracellular region);GO:0005583(fibrillar collagen trimer);GO:0005615(extracellular space);GO:0007601(visual perception);GO:0014070(response to organic cyclic compound);GO:0030021(extracellular matrix structural constituent conferring compression resistance);GO:0030199(collagen fibril organization);GO:0031012(extracellular matri…	05205(Proteoglycans in cancer)	K08122	NA	lumican [Source:MGI Symbol;Acc:MGI:109347]	protein_coding	0.30271	0.132129	0.135436	0.767342	0.821509	0.870644	0.231867	-2.10863	1.02588e-07	9.16991e-05	down	yes
MSTRG.16675	Bglap	ENSMUST00000076048	GO:0001503(ossification);GO:0001649(osteoblast differentiation);GO:0005509(calcium ion binding);GO:0005576(extracellular region);GO:0005615(extracellular space);GO:0005737(cytoplasm);GO:0005791(rough endoplasmic reticulum);GO:0005794(Golgi apparatus);GO:0008147(structural constituent of bone);GO:0030425(dendrite);GO:0030500(regulation of bone mineralization);GO:0031214(biomineral tissue developme…	NA	NA	NA	bone gamma carboxyglutamate protein [Source:MGI Symbol;Acc:MGI:88156]	protein_coding	0.165797	0.537514	0.156265	1.64281	3.03737	2.6707	0.116935	-3.09622	1.4248e-07	0.000121697	down	yes
ENSMUSG00000019817	Plagl1	ENSMUST00000121325;ENSMUST00000121646;ENSMUST00000143582;ENSMUST00000193426;ENSMUST00000121766;ENSMUST00000145103	GO:0000977(RNA polymerase II regulatory region sequence-specific DNA binding);GO:0001228(DNA-binding transcription activator activity, RNA polymerase II-specific);GO:0003676(nucleic acid binding);GO:0003677(DNA binding);GO:0005515(protein binding);GO:0005794(Golgi apparatus);GO:0006357(regulation of transcription by RNA polymerase II);GO:0010468(regulation of gene expression);GO:0016604(nuclear b…	NA	K19485	NA	pleiomorphic adenoma gene-like 1 [Source:MGI Symbol;Acc:MGI:1100874]	protein_coding	0.439136	0.401668	0.485071	0.198796	0.196061	0.177611	2.31607	1.21168	1.97247e-07	0.000161182	up	yes
MSTRG.4656	Myh1	ENSMUST00000018637;ENSMUST00000124516;ENSMUST00000129018;ENSMUST00000075734	GO:0000166(nucleotide binding);GO:0003774(motor activity);GO:0003779(actin binding);GO:0005515(protein binding);GO:0005516(calmodulin binding);GO:0005524(ATP binding);GO:0005737(cytoplasm);GO:0005859(muscle myosin complex);GO:0006936(muscle contraction);GO:0014704(intercalated disc);GO:0016459(myosin complex);GO:0030016(myofibril);GO:0031672(A band);GO:0032982(myosin filament);GO:0036464(cytoplas…	04530(Tight junction);04530(Tight junction)	K10352	NA	myosin, heavy polypeptide 1, skeletal muscle, adult [Source:MGI Symbol;Acc:MGI:1339711]	protein_coding	0.0815599	0.252646	0.0606004	0.775093	0.888215	0.845926	0.157341	-2.66803	1.97368e-07	0.000161182	down	yes
MSTRG.15779	Fam83d	ENSMUST00000029183	GO:0000922(spindle pole);GO:0001837(epithelial to mesenchymal transition);GO:0005737(cytoplasm);GO:0005819(spindle);GO:0005829(cytosol);GO:0005856(cytoskeleton);GO:0007049(cell cycle);GO:0007165(signal transduction);GO:0008017(microtubule binding);GO:0008283(cell population proliferation);GO:0015630(microtubule cytoskeleton);GO:0016477(cell migration);GO:0019894(kinesin binding);GO:0019901(protei…	NA	K16805	NA	family with sequence similarity 83, member D [Source:MGI Symbol;Acc:MGI:1919128]	protein_coding	0.228291	0.169587	0.258699	0.76213	3.55492	0.733321	0.130006	-2.94335	2.01289e-07	0.000161182	down	yes
ENSMUSG00000056035	Cyp3a11	ENSMUST00000035918	GO:0004497(monooxygenase activity);GO:0005506(iron ion binding);GO:0005783(endoplasmic reticulum);GO:0005789(endoplasmic reticulum membrane);GO:0008202(steroid metabolic process);GO:0008395(steroid hydroxylase activity);GO:0008401(retinoic acid 4-hydroxylase activity);GO:0009617(response to bacterium);GO:0016020(membrane);GO:0016491(oxidoreductase activity);GO:0016705(oxidoreductase activity, act…	00140(Steroid hormone biosynthesis);00591(Linoleic acid metabolism);00830(Retinol metabolism);05204(Chemical carcinogenesis)	K07424	EC:1.14.14.1	cytochrome P450, family 3, subfamily a, polypeptide 11 [Source:MGI Symbol;Acc:MGI:88609]	protein_coding	0.0932134	0.0288544	0.0733625	0	0	0	651.434	9.34748	2.49172e-07	0.000191543	up	yes
ENSMUSG00000020218	Wif1	ENSMUST00000020439	GO:0005102(signaling receptor binding);GO:0005576(extracellular region);GO:0007275(multicellular organism development);GO:0009986(cell surface);GO:0016055(Wnt signaling pathway);GO:0017147(Wnt-protein binding);GO:0030178(negative regulation of Wnt signaling pathway);GO:0045600(positive regulation of fat cell differentiation);GO:0048856(anatomical structure development)	04310(Wnt signaling pathway)	K01691	NA	Wnt inhibitory factor 1 [Source:MGI Symbol;Acc:MGI:1344332]	protein_coding	0.0282879	0.0287794	0.0334601	0.19072	0.28195	0.235143	0.127898	-2.96694	4.77426e-07	0.000352891	down	yes
MSTRG.23323	Acan	ENSMUST00000032835;ENSMUST00000206779	GO:0001501(skeletal system development);GO:0001502(cartilage condensation);GO:0002063(chondrocyte development);GO:0005509(calcium ion binding);GO:0005515(protein binding);GO:0005540(hyaluronic acid binding);GO:0005576(extracellular region);GO:0005604(basement membrane);GO:0005615(extracellular space);GO:0007155(cell adhesion);GO:0007417(central nervous system development);GO:0007507(heart develop…	NA	K06792	NA	aggrecan [Source:MGI Symbol;Acc:MGI:99602]	protein_coding	0.0518445	0.0373225	0.0498868	0.139571	0.208686	0.173811	0.266352	-1.9086	5.52218e-07	0.000400473	down	yes
ENSMUSG00000008874	Clec3a	ENSMUST00000009018	GO:0001503(ossification);GO:0005576(extracellular region);GO:0005615(extracellular space);GO:0030246(carbohydrate binding)	NA	K17519	NA	C-type lectin domain family 3, member a [Source:MGI Symbol;Acc:MGI:2685642]	protein_coding	0	0	0	0.504945	0.311596	0.551539	0.000219285	-12.1549	7.01168e-07	0.000490002	down	yes
ENSMUSG00000027022	Xirp2	ENSMUST00000112347;ENSMUST00000238912	GO:0001725(stress fiber);GO:0003281(ventricular septum development);GO:0003779(actin binding);GO:0005515(protein binding);GO:0005925(focal adhesion);GO:0007507(heart development);GO:0030018(Z disc);GO:0030036(actin cytoskeleton organization);GO:0030054(cell junction);GO:0045216(cell-cell junction organization);GO:0046872(metal ion binding);GO:0051015(actin filament binding);GO:0051393(alpha-actin…	NA	NA	NA	xin actin-binding repeat containing 2 [Source:MGI Symbol;Acc:MGI:2685198]	protein_coding	0.00654722	0.0334308	0.00380749	0.160084	0.157565	0.118693	0.100347	-3.31693	1.84032e-06	0.00121956	down	yes
MSTRG.5149	Col1a1	ENSMUST00000001547	GO:0001501(skeletal system development);GO:0001503(ossification);GO:0001568(blood vessel development);GO:0001649(osteoblast differentiation);GO:0001957(intramembranous ossification);GO:0001958(endochondral ossification);GO:0002020(protease binding);GO:0005201(extracellular matrix structural constituent);GO:0005515(protein binding);GO:0005576(extracellular region);GO:0005581(collagen trimer);GO:00…	04151(PI3K-Akt signaling pathway);04510(Focal adhesion);04512(ECM-receptor interaction);04611(Platelet activation);04926(Relaxin signaling pathway);04933(AGE-RAGE signaling pathway in diabetic complications);04974(Protein digestion and absorption);05146(Amoebiasis);05165(Human papillomavirus infection);05205(Proteoglycans in cancer)	K06236	NA	collagen, type I, alpha 1 [Source:MGI Symbol;Acc:MGI:88467]	protein_coding	6.01103	3.38206	3.79265	9.31236	9.87491	9.91831	0.453031	-1.14232	1.97762e-06	0.00128834	down	yes
ENSMUSG00000021613	Hapln1	ENSMUST00000022108	GO:0001501(skeletal system development);GO:0005540(hyaluronic acid binding);GO:0005576(extracellular region);GO:0007155(cell adhesion);GO:0007417(central nervous system development);GO:0030021(extracellular matrix structural constituent conferring compression resistance);GO:0031012(extracellular matrix);GO:0045202(synapse);GO:0062023(collagen-containing extracellular matrix)	NA	K06848	NA	hyaluronan and proteoglycan link protein 1 [Source:MGI Symbol;Acc:MGI:1337006]	protein_coding	0.0314606	0.0163519	0	0.174743	0.281355	0.193101	0.0736486	-3.7632	2.08022e-06	0.00133259	down	yes
MSTRG.25790	Acta1	ENSMUST00000034453;ENSMUST00000212584	GO:0000166(nucleotide binding);GO:0001725(stress fiber);GO:0005515(protein binding);GO:0005524(ATP binding);GO:0005737(cytoplasm);GO:0005856(cytoskeleton);GO:0005865(striated muscle thin filament);GO:0005869(dynactin complex);GO:0005884(actin filament);GO:0009612(response to mechanical stimulus);GO:0009991(response to extracellular stimulus);GO:0010226(response to lithium ion);GO:0010628(positive…	NA	K10354	NA	actin, alpha 1, skeletal muscle [Source:MGI Symbol;Acc:MGI:87902]	protein_coding	0.235343	1.34759	0.279845	5.11049	3.74369	4.35439	0.141028	-2.82595	2.13483e-06	0.00134515	down	yes
ENSMUSG00000057457	Phex	ENSMUST00000079945;ENSMUST00000135713	GO:0004222(metalloendopeptidase activity);GO:0005783(endoplasmic reticulum);GO:0005794(Golgi apparatus);GO:0005886(plasma membrane);GO:0006508(proteolysis);GO:0008233(peptidase activity);GO:0008237(metallopeptidase activity);GO:0016020(membrane);GO:0016021(integral component of membrane);GO:0016787(hydrolase activity);GO:0019637(organophosphate metabolic process);GO:0030282(bone mineralization);G…	NA	K08636	EC:3.4.24.-	phosphate regulating endopeptidase homolog, X-linked [Source:MGI Symbol;Acc:MGI:107489]	protein_coding	0.02565	0.0636518	0.0659793	0.188603	0.235474	0.289585	0.217584	-2.20036	2.18598e-06	0.00135516	down	yes
ENSMUSG00000030546	Plin1	ENSMUST00000205915;ENSMUST00000205553;ENSMUST00000206083;ENSMUST00000205413	GO:0005515(protein binding);GO:0005783(endoplasmic reticulum);GO:0005811(lipid droplet);GO:0005829(cytosol);GO:0006629(lipid metabolic process);GO:0016042(lipid catabolic process);GO:0016042(lipid catabolic process)	03320(PPAR signaling pathway);04371(Apelin signaling pathway);04714(Thermogenesis);04923(Regulation of lipolysis in adipocytes);04923(Regulation of lipolysis in adipocytes)	K08768	NA	perilipin 1 [Source:MGI Symbol;Acc:MGI:1890505]	protein_coding	0	0.00759299	0.00774811	0.176363	0.0162719	0.311081	0.0304559	-5.03714	3.33607e-06	0.00203532	down	yes
MSTRG.15833	Tnnc2	ENSMUST00000103095	GO:0003009(skeletal muscle contraction);GO:0003779(actin binding);GO:0005509(calcium ion binding);GO:0005861(troponin complex);GO:0006937(regulation of muscle contraction);GO:0046872(metal ion binding);GO:0048306(calcium-dependent protein binding);GO:0051015(actin filament binding)	04020(Calcium signaling pathway)	NA	NA	troponin C2, fast [Source:MGI Symbol;Acc:MGI:98780]	protein_coding	0	0	0	0.229875	0.191922	0.435229	0.000350047	-11.4802	4.55023e-06	0.0027327	down	yes
MSTRG.8289	AF067061	ENSMUST00000181748;ENSMUST00000179905	NA	NA	NA	NA	cDNA sequence AF067061 [Source:MGI Symbol;Acc:MGI:2681166]	protein_coding	3.45762	2.42166	0.904576	0.277594	0.501253	0.575646	5.0084	2.32435	4.98892e-06	0.00295006	up	yes
ENSMUSG00000022790	Igsf11	ENSMUST00000023478;ENSMUST00000114706	GO:0005886(plasma membrane);GO:0005911(cell-cell junction);GO:0007155(cell adhesion);GO:0007156(homophilic cell adhesion via plasma membrane adhesion molecules);GO:0014069(postsynaptic density);GO:0016020(membrane);GO:0016021(integral component of membrane);GO:0035255(ionotropic glutamate receptor binding);GO:0040008(regulation of growth);GO:0045185(maintenance of protein location);GO:0048167(reg…	04514(Cell adhesion molecules (CAMs));04514(Cell adhesion molecules (CAMs))	K06791	NA	immunoglobulin superfamily, member 11 [Source:MGI Symbol;Acc:MGI:2388477]	protein_coding	0.266858	0.235557	0.281231	0.0877924	0.0911909	0.0830919	2.99015	1.58022	5.66304e-06	0.00329795	up	yes
MSTRG.3348	Cfd	ENSMUST00000061653;ENSMUST00000217837	GO:0002376(immune system process);GO:0004175(endopeptidase activity);GO:0004252(serine-type endopeptidase activity);GO:0005576(extracellular region);GO:0005615(extracellular space);GO:0006508(proteolysis);GO:0006957(complement activation, alternative pathway);GO:0007219(Notch signaling pathway);GO:0008233(peptidase activity);GO:0008236(serine-type peptidase activity);GO:0009617(response to bacter…	04610(Complement and coagulation cascades);05150(Staphylococcus aureus infection);05150(Staphylococcus aureus infection)	K01334	EC:3.4.21.46	complement factor D (adipsin) [Source:MGI Symbol;Acc:MGI:87931]	protein_coding	0.32479	0.019957	0.058532	2.70244	0.313823	3.80848	0.0590907	-4.08093	6.70622e-06	0.00384717	down	yes
MSTRG.21003	Tsga13	ENSMUST00000048580	GO:0003674(molecular_function);GO:0005575(cellular_component)	NA	NA	NA	testis specific gene A13 [Source:MGI Symbol;Acc:MGI:1891413]	protein_coding	1.19523	1.0142	1.83657	0.662798	0.519053	0.443956	2.48861	1.31534	6.92809e-06	0.003916	up	yes
ENSMUSG00000021622	Ckmt2	ENSMUST00000022122	GO:0000166(nucleotide binding);GO:0003824(catalytic activity);GO:0004111(creatine kinase activity);GO:0005524(ATP binding);GO:0005739(mitochondrion);GO:0005743(mitochondrial inner membrane);GO:0006603(phosphocreatine metabolic process);GO:0016020(membrane);GO:0016301(kinase activity);GO:0016310(phosphorylation);GO:0016740(transferase activity);GO:0016772(transferase activity, transferring phospho…	00330(Arginine and proline metabolism)	K00933	EC:2.7.3.2	creatine kinase, mitochondrial 2 [Source:MGI Symbol;Acc:MGI:1923972]	protein_coding	0.040076	0.127702	0.046656	0.49158	0.409029	0.521716	0.150763	-2.72965	1.20586e-05	0.0061798	down	yes
ENSMUSG00000038560	Sp6	ENSMUST00000107622;ENSMUST00000047997	GO:0000976(transcription regulatory region sequence-specific DNA binding);GO:0000981(DNA-binding transcription factor activity, RNA polymerase II-specific);GO:0003676(nucleic acid binding);GO:0003677(DNA binding);GO:0005634(nucleus);GO:0005829(cytosol);GO:0006366(transcription by RNA polymerase II);GO:0042481(regulation of odontogenesis);GO:0045944(positive regulation of transcription by RNA poly…	NA	K09196	NA	trans-acting transcription factor 6 [Source:MGI Symbol;Acc:MGI:1932575]	protein_coding	0	0	0	0.0343773	0.0125312	0.132943	0.00166804	-9.22763	2.83668e-05	0.0136288	down	yes
ENSMUSG00000029683	Lmod2	ENSMUST00000031694	GO:0003779(actin binding);GO:0003785(actin monomer binding);GO:0005523(tropomyosin binding);GO:0005737(cytoplasm);GO:0005856(cytoskeleton);GO:0005865(striated muscle thin filament);GO:0005884(actin filament);GO:0006936(muscle contraction);GO:0007015(actin filament organization);GO:0030016(myofibril);GO:0030017(sarcomere);GO:0030041(actin filament polymerization);GO:0030239(myofibril assembly);GO:…	NA	K22030	NA	leiomodin 2 (cardiac) [Source:MGI Symbol;Acc:MGI:2135672]	protein_coding	0.015596	0.007285	0.012218	0.127585	0.174583	0.154467	0.0768645	-3.70154	3.06222e-05	0.0145308	down	yes
MSTRG.9039	Shisa2	ENSMUST00000053949	GO:0005783(endoplasmic reticulum);GO:0005789(endoplasmic reticulum membrane);GO:0007275(multicellular organism development);GO:0016020(membrane);GO:0016021(integral component of membrane);GO:0030178(negative regulation of Wnt signaling pathway);GO:0040037(negative regulation of fibroblast growth factor receptor signaling pathway)	NA	NA	NA	shisa family member 2 [Source:MGI Symbol;Acc:MGI:2444716]	protein_coding	1.93974	1.69859	1.62583	1.06577	0.735419	0.971635	1.89848	0.924846	4.27571e-05	0.0193343	up	no
MSTRG.2850	Raet1d;Raet1e;H60b	ENSMUST00000182677;ENSMUST00000181645;ENSMUST00000131558;ENSMUST00000095795;ENSMUST00000180648	GO:0005515(protein binding);GO:0005615(extracellular space);GO:0005886(plasma membrane);GO:0009897(external side of plasma membrane);GO:0016020(membrane);GO:0031225(anchored component of membrane);GO:0042267(natural killer cell mediated cytotoxicity);GO:0044214(spanning component of plasma membrane);GO:0046658(anchored component of plasma membrane);GO:0046703(natural killer cell lectin-like recep…	04650(Natural killer cell mediated cytotoxicity);04650(Natural killer cell mediated cytotoxicity)	K07987	NA	retinoic acid early transcript delta [Source:MGI Symbol;Acc:MGI:1861032];retinoic acid early transcript 1E [Source:MGI Symbol;Acc:MGI:2675273];histocompatibility 60b [Source:MGI Symbol;Acc:MGI:3649078]	protein_coding	8.27826	11.5965	12.5052	3.53312	3.00377	6.6639	2.45288	1.29448	4.84675e-05	0.0211693	up	yes
MSTRG.20043	Dipk1a	ENSMUST00000031198;ENSMUST00000153172;ENSMUST00000145239	GO:0005515(protein binding);GO:0005575(cellular_component);GO:0005783(endoplasmic reticulum);GO:0005789(endoplasmic reticulum membrane);GO:0008150(biological_process);GO:0016020(membrane);GO:0016021(integral component of membrane);GO:0016021(integral component of membrane)	NA	NA	NA	divergent protein kinase domain 1A [Source:MGI Symbol;Acc:MGI:1914516]	protein_coding	1.84429	1.30854	1.77551	2.62835	3.50282	2.83307	0.549778	-0.863079	4.96222e-05	0.0214301	down	no
MSTRG.18930	Fbxo44	ENSMUST00000151127;ENSMUST00000057907;ENSMUST00000167160;ENSMUST00000105705	GO:0005515(protein binding);GO:0005515(protein binding)	NA	K10103	NA	F-box protein 44 [Source:MGI Symbol;Acc:MGI:1354744]	protein_coding	0.277859	0.335415	0.546954	0.121269	0.111569	0.11699	3.31656	1.72969	5.47417e-05	0.0228701	up	yes
MSTRG.9918	Pvalb	ENSMUST00000120592;ENSMUST00000005860	GO:0005509(calcium ion binding);GO:0005634(nucleus);GO:0005737(cytoplasm);GO:0005829(cytosol);GO:0030424(axon);GO:0032420(stereocilium);GO:0032437(cuticular plate);GO:0032991(protein-containing complex);GO:0042802(identical protein binding);GO:0043025(neuronal cell body);GO:0044877(protein-containing complex binding);GO:0046872(metal ion binding);GO:0090102(cochlea development);GO:0090102(cochlea…	NA	NA	NA	parvalbumin [Source:MGI Symbol;Acc:MGI:97821]	protein_coding	0.0630784	0.629664	0.174251	1.77267	2.13905	1.8082	0.151574	-2.7219	5.82345e-05	0.0238117	down	yes
ENSMUSG00000022878	Adipoq	ENSMUST00000023593;ENSMUST00000171309	GO:0001666(response to hypoxia);GO:0001934(positive regulation of protein phosphorylation);GO:0005102(signaling receptor binding);GO:0005179(hormone activity);GO:0005201(extracellular matrix structural constituent);GO:0005515(protein binding);GO:0005576(extracellular region);GO:0005581(collagen trimer);GO:0005615(extracellular space);GO:0005783(endoplasmic reticulum);GO:0006006(glucose metabolic …	03320(PPAR signaling pathway);04152(AMPK signaling pathway);04211(Longevity regulating pathway);04920(Adipocytokine signaling pathway);04930(Type II diabetes mellitus);04932(Non-alcoholic fatty liver disease (NAFLD));04932(Non-alcoholic fatty liver disease (NAFLD))	K07296	NA	adiponectin, C1Q and collagen domain containing [Source:MGI Symbol;Acc:MGI:106675]	protein_coding	0.0775846	0	0.0702096	1.13057	0.117055	0.949638	0.0672628	-3.89405	6.7473e-05	0.0272989	down	yes
MSTRG.18844	Zfp986	ENSMUST00000123460	GO:0003674(molecular_function);GO:0003676(nucleic acid binding);GO:0005575(cellular_component);GO:0006355(regulation of transcription, DNA-templated);GO:0008150(biological_process);GO:0046872(metal ion binding)	NA	NA	NA	zinc finger protein 986 [Source:MGI Symbol;Acc:MGI:3649925]	protein_coding	0	0	0	0.149029	0.064049	0.105085	0.000942913	-10.0506	9.87855e-05	0.0379041	down	yes
ENSMUSG00000007877	Tcap	ENSMUST00000008021	GO:0001756(somitogenesis);GO:0003009(skeletal muscle contraction);GO:0003300(cardiac muscle hypertrophy);GO:0005515(protein binding);GO:0005737(cytoplasm);GO:0007512(adult heart development);GO:0008307(structural constituent of muscle);GO:0014898(cardiac muscle hypertrophy in response to stress);GO:0030017(sarcomere);GO:0030018(Z disc);GO:0030240(skeletal muscle thin filament assembly);GO:0030241…	NA	K19879	NA	titin-cap [Source:MGI Symbol;Acc:MGI:1330233]	protein_coding	0.070226	0.054137	0.038133	0.480675	0.254977	0.41042	0.141785	-2.81822	0.000103616	0.039045	down	yes
ENSMUSG00000090061	Nwd2	ENSMUST00000159584	GO:0005515(protein binding);GO:0005575(cellular_component)	NA	NA	NA	NACHT and WD repeat domain containing 2 [Source:MGI Symbol;Acc:MGI:1920464]	protein_coding	0.0384676	0.0645302	0.0408319	0.114295	0.129256	0.20603	0.31992	-1.64422	0.000105445	0.0393482	down	yes
MSTRG.4807	Ccdc92b	ENSMUST00000100866	GO:0003674(molecular_function);GO:0005575(cellular_component);GO:0008150(biological_process)	NA	K16452	NA	coiled-coil domain containing 92B [Source:MGI Symbol;Acc:MGI:3588240]	protein_coding	0.812436	0.952732	1.47724	3.73152	1.29957	7.20671	0.26495	-1.91621	0.00010694	0.0395227	down	yes
MSTRG.14273	Nebl	ENSMUST00000177966;ENSMUST00000124270;ENSMUST00000028080;ENSMUST00000131957;ENSMUST00000124611	GO:0001725(stress fiber);GO:0003779(actin binding);GO:0005515(protein binding);GO:0005737(cytoplasm);GO:0008092(cytoskeletal protein binding);GO:0030018(Z disc);GO:0046872(metal ion binding);GO:0048747(muscle fiber development);GO:0051015(actin filament binding);GO:0071691(cardiac muscle thin filament assembly);GO:0071691(cardiac muscle thin filament assembly)	NA	NA	NA	nebulette [Source:MGI Symbol;Acc:MGI:1921353]	protein_coding	1.84422	1.57883	1.7225	1.06443	0.792777	1.18334	1.69232	0.758999	0.00012208	0.0442667	up	no
MSTRG.5841	Matn3	ENSMUST00000020899	GO:0005509(calcium ion binding);GO:0005576(extracellular region);GO:0031012(extracellular matrix);GO:0051216(cartilage development);GO:0062023(collagen-containing extracellular matrix)	NA	K19467	NA	matrilin 3 [Source:MGI Symbol;Acc:MGI:1328350]	protein_coding	0.012166	0	0	0.099576	0.090916	0.086336	0.0439479	-4.50806	0.000130225	0.0467788	down	yes
ENSMUSG00000074472	Zfp872	ENSMUST00000178901	GO:0003674(molecular_function);GO:0003676(nucleic acid binding);GO:0005575(cellular_component);GO:0006355(regulation of transcription, DNA-templated);GO:0008150(biological_process);GO:0046872(metal ion binding)	05168(Herpes simplex virus 1 infection)	K09228	NA	zinc finger protein 872 [Source:MGI Symbol;Acc:MGI:3588272]	protein_coding	0	0	0	0.0690775	0.0332132	0.0366057	0.00215988	-8.85483	0.000152997	0.0525054	down	no
ENSMUSG00000075370	Igll1	ENSMUST00000100136	GO:0003823(antigen binding);GO:0005515(protein binding);GO:0005576(extracellular region);GO:0005783(endoplasmic reticulum);GO:0006910(phagocytosis, recognition);GO:0006911(phagocytosis, engulfment);GO:0006958(complement activation, classical pathway);GO:0009897(external side of plasma membrane);GO:0034987(immunoglobulin receptor binding);GO:0042571(immunoglobulin complex, circulating);GO:0042742(…	NA	K06554	NA	immunoglobulin lambda-like polypeptide 1 [Source:MGI Symbol;Acc:MGI:96529]	protein_coding	0	0.0163121	0	0.190924	0.113103	0.100055	0.0403683	-4.63063	0.000169421	0.0561367	down	no
ENSMUSG00000040987	Mill2	ENSMUST00000072386;ENSMUST00000227379;ENSMUST00000072415;ENSMUST00000228493	GO:0002429(immune response-activating cell surface receptor signaling pathway);GO:0005515(protein binding);GO:0005615(extracellular space);GO:0006979(response to oxidative stress);GO:0009408(response to heat);GO:0009897(external side of plasma membrane);GO:0031362(anchored component of external side of plasma membrane);GO:0032526(response to retinoic acid);GO:0046629(gamma-delta T cell activation…	NA	NA	NA	MHC I like leukocyte 2 [Source:MGI Symbol;Acc:MGI:2179989]	protein_coding	1.34997	0.815511	0.601969	0.386676	0.417418	0.33008	2.44006	1.28692	0.000228147	0.0737629	up	no
MSTRG.18926	Draxin	ENSMUST00000030862	GO:0005515(protein binding);GO:0005576(extracellular region);GO:0007275(multicellular organism development);GO:0007411(axon guidance);GO:0016055(Wnt signaling pathway);GO:0021516(dorsal spinal cord development);GO:0021528(commissural neuron differentiation in spinal cord);GO:0030517(negative regulation of axon extension);GO:0030900(forebrain development);GO:0043524(negative regulation of neuron a…	NA	NA	NA	dorsal inhibitory axon guidance protein [Source:MGI Symbol;Acc:MGI:1917683]	protein_coding	0.669173	0.572411	0.745121	0.393923	0.233669	0.35337	2.02526	1.01811	0.00023233	0.0738004	up	no
ENSMUSG00000052974	Cyp2f2	ENSMUST00000003100	GO:0004497(monooxygenase activity);GO:0005506(iron ion binding);GO:0005737(cytoplasm);GO:0005783(endoplasmic reticulum);GO:0005789(endoplasmic reticulum membrane);GO:0006082(organic acid metabolic process);GO:0006805(xenobiotic metabolic process);GO:0008392(arachidonic acid epoxygenase activity);GO:0008395(steroid hydroxylase activity);GO:0009636(response to toxic substance);GO:0016020(membrane);…	00980(Metabolism of xenobiotics by cytochrome P450)	K07416	EC:1.14.14.1	cytochrome P450, family 2, subfamily f, polypeptide 2 [Source:MGI Symbol;Acc:MGI:88608]	protein_coding	0.105692	0.0403655	0.0618434	0	0	0	693.003	9.43672	0.000239436	0.0754342	up	no
MSTRG.13253	Actn3	ENSMUST00000006626	GO:0003779(actin binding);GO:0005509(calcium ion binding);GO:0005515(protein binding);GO:0005865(striated muscle thin filament);GO:0005903(brush border);GO:0006936(muscle contraction);GO:0014728(regulation of the force of skeletal muscle contraction);GO:0014732(skeletal muscle atrophy);GO:0014883(transition between fast and slow fiber);GO:0014894(response to denervation involved in regulation of …	05412(Arrhythmogenic right ventricular cardiomyopathy (ARVC))	K21073	NA	actinin alpha 3 [Source:MGI Symbol;Acc:MGI:99678]	protein_coding	0.117299	0.187742	0.111662	0.332419	0.566983	0.396249	0.321616	-1.63659	0.000261365	0.0805343	down	no
ENSMUSG00000030278	Cidec	ENSMUST00000113089;ENSMUST00000133348	GO:0003674(molecular_function);GO:0005634(nucleus);GO:0005783(endoplasmic reticulum);GO:0005811(lipid droplet);GO:0005829(cytosol);GO:0006915(apoptotic process);GO:0034389(lipid droplet organization);GO:0042981(regulation of apoptotic process);GO:0097194(execution phase of apoptosis);GO:0097194(execution phase of apoptosis)	NA	NA	NA	cell death-inducing DFFA-like effector c [Source:MGI Symbol;Acc:MGI:95585]	protein_coding	0.0341887	0	0.0185039	0.254822	0.0293049	0.688288	0.0541873	-4.2059	0.00028621	0.0852773	down	no
ENSMUSG00000025089	Gfra1	ENSMUST00000026076;ENSMUST00000123957;ENSMUST00000131877	GO:0005030(neurotrophin receptor activity);GO:0005178(integrin binding);GO:0005615(extracellular space);GO:0005768(endosome);GO:0005771(multivesicular body);GO:0005794(Golgi apparatus);GO:0005886(plasma membrane);GO:0007169(transmembrane receptor protein tyrosine kinase signaling pathway);GO:0007399(nervous system development);GO:0009653(anatomical structure morphogenesis);GO:0009897(external sid…	NA	K19895	NA	glial cell line derived neurotrophic factor family receptor alpha 1 [Source:MGI Symbol;Acc:MGI:1100842]	protein_coding	0.0168113	0.0314768	0.00997273	0.119792	0.0690734	0.104145	0.198835	-2.33035	0.000393494	0.112868	down	no
ENSMUSG00000040035	Disp2	ENSMUST00000037547;ENSMUST00000110843;ENSMUST00000063975	GO:0003674(molecular_function);GO:0005575(cellular_component);GO:0005886(plasma membrane);GO:0008150(biological_process);GO:0016020(membrane);GO:0016021(integral component of membrane);GO:0016021(integral component of membrane)	NA	NA	NA	dispatched RND tramsporter family member 2 [Source:MGI Symbol;Acc:MGI:2388733]	protein_coding	0.103057	0.141079	0.113812	0.0586306	0.0414789	0.0369842	2.61097	1.38459	0.000416184	0.117621	up	no
MSTRG.410	Dmd	ENSMUST00000239269;ENSMUST00000113992;ENSMUST00000114000;ENSMUST00000113991	GO:0001954(positive regulation of cell-matrix adhesion);GO:0002027(regulation of heart rate);GO:0002162(dystroglycan binding);GO:0003779(actin binding);GO:0005178(integrin binding);GO:0005515(protein binding);GO:0005521(lamin binding);GO:0005634(nucleus);GO:0005737(cytoplasm);GO:0005741(mitochondrial outer membrane);GO:0005794(Golgi apparatus);GO:0005840(ribosome);GO:0005856(cytoskeleton);GO:0005…	05410(Hypertrophic cardiomyopathy (HCM));05412(Arrhythmogenic right ventricular cardiomyopathy (ARVC));05414(Dilated cardiomyopathy (DCM));05416(Viral myocarditis);05416(Viral myocarditis)	K10366	NA	dystrophin, muscular dystrophy [Source:MGI Symbol;Acc:MGI:94909]	protein_coding	0.932971	0.873215	1.0511	0.658871	0.635348	0.595698	1.51186	0.596325	0.000454719	0.125738	up	no
MSTRG.8291	BC147527	ENSMUST00000225029;ENSMUST00000081558	NA	NA	NA	NA	cDNA sequence BC147527 [Source:MGI Symbol;Acc:MGI:4840510]	protein_coding	8.10189	9.93643	5.93859	4.78263	3.69885	4.04811	1.91362	0.936307	0.000470429	0.127008	up	no
ENSMUSG00000028766	Alpl	ENSMUST00000030551;ENSMUST00000139951;ENSMUST00000133473;ENSMUST00000153588	GO:0001958(endochondral ossification);GO:0003006(developmental process involved in reproduction);GO:0003824(catalytic activity);GO:0004035(alkaline phosphatase activity);GO:0005515(protein binding);GO:0005615(extracellular space);GO:0005886(plasma membrane);GO:0016020(membrane);GO:0016311(dephosphorylation);GO:0016462(pyrophosphatase activity);GO:0016787(hydrolase activity);GO:0016791(phosphatase…	00730(Thiamine metabolism);00790(Folate biosynthesis);00790(Folate biosynthesis)	K01077	EC:3.1.3.1	alkaline phosphatase, liver/bone/kidney [Source:MGI Symbol;Acc:MGI:87983]	protein_coding	0.312869	0.20609	0.320175	1.13825	0.367141	0.793394	0.365034	-1.4539	0.00048427	0.12926	down	no
ENSMUSG00000069045	Ddx3y	ENSMUST00000091190	GO:0000166(nucleotide binding);GO:0003676(nucleic acid binding);GO:0003723(RNA binding);GO:0003724(RNA helicase activity);GO:0004386(helicase activity);GO:0005524(ATP binding);GO:0005634(nucleus);GO:0005654(nucleoplasm);GO:0005737(cytoplasm);GO:0005829(cytosol);GO:0007276(gamete generation);GO:0016787(hydrolase activity);GO:0030154(cell differentiation);GO:0043186(P granule)	NA	NA	NA	DEAD (Asp-Glu-Ala-Asp) box polypeptide 3, Y-linked [Source:MGI Symbol;Acc:MGI:1349406]	protein_coding	0.0261605	0.0349836	0.0517768	0	0	0.00315515	35.7894	5.16146	0.0005025	0.132288	up	no
ENSMUSG00000046733	Gprc5a	ENSMUST00000050104	GO:0004930(G protein-coupled receptor activity);GO:0005730(nucleolus);GO:0005886(plasma membrane);GO:0007165(signal transduction);GO:0007186(G protein-coupled receptor signaling pathway);GO:0016020(membrane);GO:0016021(integral component of membrane);GO:0031982(vesicle);GO:0043231(intracellular membrane-bounded organelle)	NA	K08468	NA	G protein-coupled receptor, family C, group 5, member A [Source:MGI Symbol;Acc:MGI:1891250]	protein_coding	0.174849	0.228777	0.267759	0.017712	0.057922	0.059029	4.98567	2.31779	0.000536661	0.139372	up	no
ENSMUSG00000026919	Lcn4	ENSMUST00000028283	GO:0005550(pheromone binding);GO:0005575(cellular_component);GO:0005576(extracellular region);GO:0008150(biological_process);GO:0036094(small molecule binding)	NA	NA	NA	lipocalin 4 [Source:MGI Symbol;Acc:MGI:102668]	protein_coding	0.572194	0.920377	0.311925	0.140464	0.079724	0.103589	5.57327	2.47852	0.0005515	0.142265	up	no
ENSMUSG00000029368	Alb	ENSMUST00000031314	GO:0003677(DNA binding);GO:0005504(fatty acid binding);GO:0005515(protein binding);GO:0005576(extracellular region);GO:0005604(basement membrane);GO:0005615(extracellular space);GO:0005737(cytoplasm);GO:0005783(endoplasmic reticulum);GO:0005794(Golgi apparatus);GO:0008144(drug binding);GO:0008270(zinc ion binding);GO:0008289(lipid binding);GO:0009267(cellular response to starvation);GO:0015643(to…	04918(Thyroid hormone synthesis)	K16141	NA	albumin [Source:MGI Symbol;Acc:MGI:87991]	protein_coding	1.31261	0.500834	0.856891	0.454441	0.178304	0.173303	3.31288	1.72808	0.000622588	0.155388	up	no
MSTRG.8057	Sv2c	ENSMUST00000161263;ENSMUST00000182289	GO:0006836(neurotransmitter transport);GO:0007268(chemical synaptic transmission);GO:0008021(synaptic vesicle);GO:0016020(membrane);GO:0016021(integral component of membrane);GO:0022857(transmembrane transporter activity);GO:0030054(cell junction);GO:0030285(integral component of synaptic vesicle membrane);GO:0030672(synaptic vesicle membrane);GO:0031410(cytoplasmic vesicle);GO:0043005(neuron pro…	04512(ECM-receptor interaction);04512(ECM-receptor interaction)	K06258	NA	synaptic vesicle glycoprotein 2c [Source:MGI Symbol;Acc:MGI:1922459]	protein_coding	0.225097	0.0492955	0.170275	0.042998	0.0214183	0.0484445	3.93997	1.97818	0.000684644	0.166428	up	no
MSTRG.19902	Cxcl13	ENSMUST00000023840	GO:0002518(lymphocyte chemotaxis across high endothelial venule);GO:0005125(cytokine activity);GO:0005576(extracellular region);GO:0005615(extracellular space);GO:0006935(chemotaxis);GO:0006952(defense response);GO:0006954(inflammatory response);GO:0006955(immune response);GO:0007165(signal transduction);GO:0007166(cell surface receptor signaling pathway);GO:0007204(positive regulation of cytosol…	04060(Cytokine-cytokine receptor interaction);04062(Chemokine signaling pathway)	K10032	NA	chemokine (C-X-C motif) ligand 13 [Source:MGI Symbol;Acc:MGI:1888499]	protein_coding	47.3423	45.5059	48.4528	35.9786	20.1234	23.6442	1.77189	0.825285	0.00068847	0.166428	up	no
MSTRG.1889	Cxcr4	ENSMUST00000052172;ENSMUST00000142893	GO:0001666(response to hypoxia);GO:0001764(neuron migration);GO:0002064(epithelial cell development);GO:0003779(actin binding);GO:0004930(G protein-coupled receptor activity);GO:0004950(chemokine receptor activity);GO:0005634(nucleus);GO:0005737(cytoplasm);GO:0005764(lysosome);GO:0005768(endosome);GO:0005769(early endosome);GO:0005770(late endosome);GO:0005886(plasma membrane);GO:0006935(chemotax…	04020(Calcium signaling pathway);04060(Cytokine-cytokine receptor interaction);04062(Chemokine signaling pathway);04144(Endocytosis);04360(Axon guidance);04670(Leukocyte transendothelial migration);04672(Intestinal immune network for IgA production);04810(Regulation of actin cytoskeleton);05163(Human cytomegalovirus infection);05170(Human immunodeficiency virus 1 infection);05200(Pathways in canc…	K04189	NA	chemokine (C-X-C motif) receptor 4 [Source:MGI Symbol;Acc:MGI:109563]	protein_coding	10.3405	10.5579	8.70717	14.3437	14.6951	17.0404	0.642493	-0.638248	0.000776233	0.185312	down	no
ENSMUSG00000015627	Gata5	ENSMUST00000015771	GO:0000790(nuclear chromatin);GO:0000976(transcription regulatory region sequence-specific DNA binding);GO:0000978(RNA polymerase II cis-regulatory region sequence-specific DNA binding);GO:0000981(DNA-binding transcription factor activity, RNA polymerase II-specific);GO:0000987(cis-regulatory region sequence-specific DNA binding);GO:0003180(aortic valve morphogenesis);GO:0003274(endocardial cushi…	NA	K17896	NA	GATA binding protein 5 [Source:MGI Symbol;Acc:MGI:109497]	protein_coding	0	0	0	0.029464	0.011879	0.074241	0.00259551	-8.58976	0.000783382	0.185865	down	no
MSTRG.12850	Cdo1	ENSMUST00000035804	GO:0005506(iron ion binding);GO:0005829(cytosol);GO:0005886(plasma membrane);GO:0007595(lactation);GO:0008198(ferrous iron binding);GO:0010243(response to organonitrogen compound);GO:0016491(oxidoreductase activity);GO:0016702(oxidoreductase activity, acting on single donors with incorporation of molecular oxygen, incorporation of two atoms of oxygen);GO:0017172(cysteine dioxygenase activity);GO:…	00270(Cysteine and methionine metabolism);00430(Taurine and hypotaurine metabolism)	K00456	EC:1.13.11.20	cysteine dioxygenase 1, cytosolic [Source:MGI Symbol;Acc:MGI:105925]	protein_coding	0.411837	0.322988	0.507161	1.24782	0.632459	1.09656	0.417217	-1.26113	0.000792205	0.186805	down	no
MSTRG.7619	Nop16	ENSMUST00000026987	GO:0005634(nucleus);GO:0005654(nucleoplasm);GO:0005730(nucleolus);GO:0042273(ribosomal large subunit biogenesis);GO:0043231(intracellular membrane-bounded organelle)	NA	NA	NA	NOP16 nucleolar protein [Source:MGI Symbol;Acc:MGI:107862]	protein_coding	1.79139	1.8927	1.96594	1.21523	1.19597	1.31038	1.51818	0.602342	0.00083582	0.193137	up	no
MSTRG.18921	Agtrap	ENSMUST00000030865	GO:0000139(Golgi membrane);GO:0001666(response to hypoxia);GO:0004945(angiotensin type II receptor activity);GO:0005515(protein binding);GO:0005654(nucleoplasm);GO:0005783(endoplasmic reticulum);GO:0005789(endoplasmic reticulum membrane);GO:0005794(Golgi apparatus);GO:0005829(cytosol);GO:0005886(plasma membrane);GO:0005938(cell cortex);GO:0008217(regulation of blood pressure);GO:0016020(membrane)…	NA	NA	NA	angiotensin II, type I receptor-associated protein [Source:MGI Symbol;Acc:MGI:1339977]	protein_coding	2.49197	2.72863	3.64892	1.7919	1.56814	1.95363	1.66919	0.739149	0.000872202	0.1972	up	no
ENSMUSG00000020805	Slc13a5	ENSMUST00000021161	GO:0005343(organic acid:sodium symporter activity);GO:0005654(nucleoplasm);GO:0005829(cytosol);GO:0005886(plasma membrane);GO:0006811(ion transport);GO:0006814(sodium ion transport);GO:0006842(tricarboxylic acid transport);GO:0015137(citrate transmembrane transporter activity);GO:0015141(succinate transmembrane transporter activity);GO:0015142(tricarboxylic acid transmembrane transporter activity…	NA	K14445	NA	solute carrier family 13 (sodium-dependent citrate transporter), member 5 [Source:MGI Symbol;Acc:MGI:3037150]	protein_coding	0	0.0142911	0	0.0692284	0.0720129	0.0824534	0.0638867	-3.96834	0.000884822	0.198072	down	no
ENSMUSG00000051367	Six1	ENSMUST00000050029	GO:0000122(negative regulation of transcription by RNA polymerase II);GO:0000976(transcription regulatory region sequence-specific DNA binding);GO:0000978(RNA polymerase II cis-regulatory region sequence-specific DNA binding);GO:0000981(DNA-binding transcription factor activity, RNA polymerase II-specific);GO:0001223(transcription coactivator binding);GO:0001228(DNA-binding transcription activato…	05202(Transcriptional misregulation in cancer)	K15614	NA	sine oculis-related homeobox 1 [Source:MGI Symbol;Acc:MGI:102780]	protein_coding	0	0	0	0.00841748	0.0458578	0.0236818	0.00384827	-8.02157	0.0009085	0.201845	down	no
MSTRG.806	Mid1	ENSMUST00000079443;ENSMUST00000112105;ENSMUST00000163810;ENSMUST00000078947;ENSMUST00000171433	GO:0005515(protein binding);GO:0005737(cytoplasm);GO:0005856(cytoskeleton);GO:0005874(microtubule);GO:0005881(cytoplasmic microtubule);GO:0007026(negative regulation of microtubule depolymerization);GO:0008017(microtubule binding);GO:0008270(zinc ion binding);GO:0015630(microtubule cytoskeleton);GO:0016740(transferase activity);GO:0019899(enzyme binding);GO:0031625(ubiquitin protein ligase bindin…	04120(Ubiquitin mediated proteolysis);04120(Ubiquitin mediated proteolysis)	K08285	EC:2.3.2.27	midline 1 [Source:MGI Symbol;Acc:MGI:1100537]	protein_coding	1.3524	0.589311	3.5318	0.754199	0.276796	0.549717	3.46268	1.79189	0.000925094	0.20259	up	no
ENSMUSG00000049134	Nrap	ENSMUST00000073536	GO:0003779(actin binding);GO:0005515(protein binding);GO:0005916(fascia adherens);GO:0005927(muscle tendon junction);GO:0017166(vinculin binding);GO:0030016(myofibril);GO:0030018(Z disc);GO:0030036(actin cytoskeleton organization);GO:0046872(metal ion binding);GO:0048747(muscle fiber development);GO:0051015(actin filament binding);GO:0051371(muscle alpha-actinin binding);GO:0071691(cardiac muscle…	NA	NA	NA	nebulin-related anchoring protein [Source:MGI Symbol;Acc:MGI:1098765]	protein_coding	0.0349689	0.0184569	0.0444965	0.126744	0.125889	0.0833281	0.291469	-1.77858	0.000939836	0.204088	down	no
ENSMUSG00000024471	Myot	ENSMUST00000025349;ENSMUST00000115498	GO:0003779(actin binding);GO:0005515(protein binding);GO:0005737(cytoplasm);GO:0005856(cytoskeleton);GO:0005886(plasma membrane);GO:0007155(cell adhesion);GO:0007156(homophilic cell adhesion via plasma membrane adhesion molecules);GO:0007411(axon guidance);GO:0016020(membrane);GO:0030018(Z disc);GO:0030424(axon);GO:0042383(sarcolemma);GO:0051393(alpha-actinin binding);GO:0070593(dendrite self-avo…	NA	K19875	NA	myotilin [Source:MGI Symbol;Acc:MGI:1889800]	protein_coding	0	0.049413	0	0.313009	0.231222	0.191222	0.0671872	-3.89567	0.000950828	0.205315	down	no
ENSMUSG00000045613	Chrm2	ENSMUST00000172278	GO:0004930(G protein-coupled receptor activity);GO:0004993(G protein-coupled serotonin receptor activity);GO:0005886(plasma membrane);GO:0005887(integral component of plasma membrane);GO:0006940(regulation of smooth muscle contraction);GO:0007165(signal transduction);GO:0007186(G protein-coupled receptor signaling pathway);GO:0007187(G protein-coupled receptor signaling pathway, coupled to cyclic…	04020(Calcium signaling pathway);04024(cAMP signaling pathway);04080(Neuroactive ligand-receptor interaction);04151(PI3K-Akt signaling pathway);04725(Cholinergic synapse);04810(Regulation of actin cytoskeleton)	K04130	NA	cholinergic receptor, muscarinic 2, cardiac [Source:MGI Symbol;Acc:MGI:88397]	protein_coding	0.18934	0.150094	0.216152	0.0844461	0.0819654	0.043618	2.64528	1.40342	0.00104047	0.219733	up	no
ENSMUSG00000060284	Sp7	ENSMUST00000078508	GO:0000976(transcription regulatory region sequence-specific DNA binding);GO:0000978(RNA polymerase II cis-regulatory region sequence-specific DNA binding);GO:0000981(DNA-binding transcription factor activity, RNA polymerase II-specific);GO:0001228(DNA-binding transcription activator activity, RNA polymerase II-specific);GO:0001649(osteoblast differentiation);GO:0003676(nucleic acid binding);GO:0…	NA	K09197	NA	Sp7 transcription factor 7 [Source:MGI Symbol;Acc:MGI:2153568]	protein_coding	0	0.00839872	0	0.0354988	0.0927888	0.0788577	0.0405451	-4.62433	0.00104693	0.219891	down	no
MSTRG.2536	Lefty1	ENSMUST00000037361	GO:0000122(negative regulation of transcription by RNA polymerase II);GO:0003007(heart morphogenesis);GO:0005125(cytokine activity);GO:0005160(transforming growth factor beta receptor binding);GO:0005576(extracellular region);GO:0005615(extracellular space);GO:0007275(multicellular organism development);GO:0007368(determination of left/right symmetry);GO:0008083(growth factor activity);GO:0008285…	04350(TGF-beta signaling pathway)	K04668	NA	left right determination factor 1 [Source:MGI Symbol;Acc:MGI:107405]	protein_coding	0.0974847	1.26517	0.371642	0.0944385	0.0655676	0.118311	6.23139	2.63955	0.00108881	0.226213	up	no
ENSMUSG00000094973	Eif4a3l1	ENSMUST00000077886	GO:0000166(nucleotide binding);GO:0003676(nucleic acid binding);GO:0003723(RNA binding);GO:0003724(RNA helicase activity);GO:0003729(mRNA binding);GO:0004386(helicase activity);GO:0005524(ATP binding);GO:0005730(nucleolus);GO:0016787(hydrolase activity);GO:0071013(catalytic step 2 spliceosome)	03013(RNA transport);03015(mRNA surveillance pathway);03040(Spliceosome)	K13025	EC:3.6.4.13	eukaryotic translation initiation factor 4A3 like 1 [Source:MGI Symbol;Acc:MGI:3644226]	protein_coding	0.114405	0.128995	0.0856062	0	0.00820569	0	40.0949	5.32535	0.00113949	0.232936	up	no
MSTRG.7121	Akr1c13	ENSMUST00000021634	GO:0004032(alditol:NADP+ 1-oxidoreductase activity);GO:0004033(aldo-keto reductase (NADP) activity);GO:0005829(cytosol);GO:0006805(xenobiotic metabolic process);GO:0008106(alcohol dehydrogenase (NADP+) activity);GO:0008202(steroid metabolic process);GO:0016229(steroid dehydrogenase activity);GO:0016491(oxidoreductase activity);GO:0047086(ketosteroid monooxygenase activity);GO:0055114(oxidation-re…	NA	K13374	EC:1.1.1.218	aldo-keto reductase family 1, member C13 [Source:MGI Symbol;Acc:MGI:1351662]	protein_coding	2.32614	2.63365	2.6191	1.49816	1.58233	1.31709	1.72343	0.78528	0.00113968	0.232936	up	no
ENSMUSG00000031344	Gabrq	ENSMUST00000114553;ENSMUST00000033711	GO:0004888(transmembrane signaling receptor activity);GO:0004890(GABA-A receptor activity);GO:0005216(ion channel activity);GO:0005230(extracellular ligand-gated ion channel activity);GO:0005254(chloride channel activity);GO:0005886(plasma membrane);GO:0005887(integral component of plasma membrane);GO:0006811(ion transport);GO:0006821(chloride transport);GO:0007165(signal transduction);GO:0007214…	04080(Neuroactive ligand-receptor interaction);04723(Retrograde endocannabinoid signaling);04727(GABAergic synapse);05032(Morphine addiction);05033(Nicotine addiction);05033(Nicotine addiction)	K05192	NA	gamma-aminobutyric acid (GABA) A receptor, subunit theta [Source:MGI Symbol;Acc:MGI:1888498]	protein_coding	0.379688	0.470062	0.571476	0.233865	0.211093	0.287579	1.94014	0.956163	0.00114601	0.232936	up	no
ENSMUSG00000078905	Gm14393	ENSMUST00000072895;ENSMUST00000109066	GO:0000977(RNA polymerase II regulatory region sequence-specific DNA binding);GO:0003674(molecular_function);GO:0003676(nucleic acid binding);GO:0005575(cellular_component);GO:0005634(nucleus);GO:0006355(regulation of transcription, DNA-templated);GO:0006357(regulation of transcription by RNA polymerase II);GO:0008150(biological_process);GO:0046872(metal ion binding);GO:0046872(metal ion binding)	05168(Herpes simplex virus 1 infection);05168(Herpes simplex virus 1 infection)	K09228	NA	predicted gene 14393 [Source:MGI Symbol;Acc:MGI:3649576]	protein_coding	0.133707	0.049295	0.161824	0	0	0	1149.42	10.1667	0.00121158	0.242542	up	no
ENSMUSG00000033898	Cfhr2	ENSMUST00000239380;ENSMUST00000094489	NA	NA	NA	NA	complement factor H-related 2 [Source:MGI Symbol;Acc:MGI:3611575]	protein_coding	0.0229757	0.115928	0.0149494	0	0	0	512.843	9.00237	0.00123514	0.245224	up	no
MSTRG.8777	Parp2	ENSMUST00000036126	GO:0003677(DNA binding);GO:0003950(NAD+ ADP-ribosyltransferase activity);GO:0005515(protein binding);GO:0005634(nucleus);GO:0005654(nucleoplasm);GO:0005730(nucleolus);GO:0006281(DNA repair);GO:0006284(base-excision repair);GO:0006302(double-strand break repair);GO:0006471(protein ADP-ribosylation);GO:0006974(cellular response to DNA damage stimulus);GO:0016740(transferase activity);GO:0016757(tra…	03410(Base excision repair);04210(Apoptosis);04217(Necroptosis)	K10798	EC:2.4.2.30	poly (ADP-ribose) polymerase family, member 2 [Source:MGI Symbol;Acc:MGI:1341112]	protein_coding	60.0828	97.3442	20.204	23.0402	15.4209	25.5404	2.77542	1.47271	0.00123773	0.245224	up	no
ENSMUSG00000040726	Hesx1	ENSMUST00000035433	GO:0000122(negative regulation of transcription by RNA polymerase II);GO:0000978(RNA polymerase II cis-regulatory region sequence-specific DNA binding);GO:0000981(DNA-binding transcription factor activity, RNA polymerase II-specific);GO:0001227(DNA-binding transcription repressor activity, RNA polymerase II-specific);GO:0003677(DNA binding);GO:0003682(chromatin binding);GO:0005515(protein binding…	04550(Signaling pathways regulating pluripotency of stem cells)	K09354	NA	homeobox gene expressed in ES cells [Source:MGI Symbol;Acc:MGI:96071]	protein_coding	0.0501153	0.137612	0.0549326	0	0	0	808.867	9.65976	0.00130547	0.257319	up	no
MSTRG.19844	Jchain	ENSMUST00000087033	GO:0002250(adaptive immune response);GO:0003094(glomerular filtration);GO:0003697(single-stranded DNA binding);GO:0003823(antigen binding);GO:0005576(extracellular region);GO:0005615(extracellular space);GO:0006959(humoral immune response);GO:0019731(antibacterial humoral response);GO:0019862(IgA binding);GO:0030674(protein-macromolecule adaptor activity);GO:0031210(phosphatidylcholine binding);G…	NA	NA	NA	immunoglobulin joining chain [Source:MGI Symbol;Acc:MGI:96493]	protein_coding	94.0637	123.487	96.0776	66.1004	58.3163	72.5742	1.59209	0.670925	0.0013444	0.2623	up	no
MSTRG.1814	Serpinb2;Serpinb10	ENSMUST00000009356;ENSMUST00000064916;ENSMUST00000182198	GO:0004867(serine-type endopeptidase inhibitor activity);GO:0005576(extracellular region);GO:0005615(extracellular space);GO:0005737(cytoplasm);GO:0010466(negative regulation of peptidase activity);GO:0010951(negative regulation of endopeptidase activity);GO:0030414(peptidase inhibitor activity);GO:0042060(wound healing);GO:0043066(negative regulation of apoptotic process);GO:0005654(nucleoplasm)…	04610(Complement and coagulation cascades);05146(Amoebiasis)	K19821;K13963	NA	serine (or cysteine) peptidase inhibitor, clade B, member 2 [Source:MGI Symbol;Acc:MGI:97609];serine (or cysteine) peptidase inhibitor, clade B (ovalbumin), member 10 [Source:MGI Symbol;Acc:MGI:2138648]	protein_coding	3.25263	2.88996	2.04393	1.69692	1.59752	1.14187	1.84534	0.88389	0.0013912	0.266182	up	no
ENSMUSG00000018916	Csf2	ENSMUST00000019060	GO:0001821(histamine secretion);GO:0001892(embryonic placenta development);GO:0005125(cytokine activity);GO:0005129(granulocyte macrophage colony-stimulating factor receptor binding);GO:0005576(extracellular region);GO:0005615(extracellular space);GO:0006955(immune response);GO:0007165(signal transduction);GO:0008083(growth factor activity);GO:0008284(positive regulation of cell population prolif…	04060(Cytokine-cytokine receptor interaction);04630(Jak-STAT signaling pathway);04640(Hematopoietic cell lineage);04650(Natural killer cell mediated cytotoxicity);04657(IL-17 signaling pathway);04660(T cell receptor signaling pathway);04664(Fc epsilon RI signaling pathway);04668(TNF signaling pathway);05132(Salmonella infection);05146(Amoebiasis);05166(Human T-cell leukemia virus 1 infection);051…	K05427	NA	colony stimulating factor 2 (granulocyte-macrophage) [Source:MGI Symbol;Acc:MGI:1339752]	protein_coding	0.220236	0.202158	0.016784	0	0	0	1463.93	10.5156	0.00139503	0.266182	up	no
MSTRG.20452	Zbed5	ENSMUST00000077320;ENSMUST00000041466	GO:0005739(mitochondrion);GO:0008150(biological_process);GO:0008150(biological_process)	NA	NA	NA	zinc finger, BED type containing 5 [Source:MGI Symbol;Acc:MGI:1919220]	protein_coding	1.21039	1.49997	1.09773	0.659943	0.675439	0.853206	1.73998	0.799067	0.00139823	0.266182	up	no
ENSMUSG00000013415	Igf2bp1	ENSMUST00000013559	GO:0003676(nucleic acid binding);GO:0003723(RNA binding);GO:0003729(mRNA binding);GO:0003730(mRNA 3'-UTR binding);GO:0005634(nucleus);GO:0005654(nucleoplasm);GO:0005737(cytoplasm);GO:0005829(cytosol);GO:0006403(RNA localization);GO:0006417(regulation of translation);GO:0007399(nervous system development);GO:0010468(regulation of gene expression);GO:0010494(cytoplasmic stress granule);GO:0010610(r…	05206(MicroRNAs in cancer)	K17391	NA	insulin-like growth factor 2 mRNA binding protein 1 [Source:MGI Symbol;Acc:MGI:1890357]	protein_coding	0.00163848	0.00563701	0.0343366	0	0	0	138.707	7.1159	0.00140123	0.266182	up	no
ENSMUSG00000053475	Tnfaip6	ENSMUST00000065927	GO:0005540(hyaluronic acid binding);GO:0005615(extracellular space);GO:0007155(cell adhesion);GO:0030335(positive regulation of cell migration);GO:0030728(ovulation);GO:0050728(negative regulation of inflammatory response)	NA	K19018	NA	tumor necrosis factor alpha induced protein 6 [Source:MGI Symbol;Acc:MGI:1195266]	protein_coding	0	0	0	0.026013	0.071768	0.077123	0.00171523	-9.18739	0.00151817	0.28054	down	no
ENSMUSG00000059481	Plg	ENSMUST00000014578	GO:0004175(endopeptidase activity);GO:0004252(serine-type endopeptidase activity);GO:0005102(signaling receptor binding);GO:0005576(extracellular region);GO:0005615(extracellular space);GO:0005886(plasma membrane);GO:0006508(proteolysis);GO:0007596(blood coagulation);GO:0007599(hemostasis);GO:0008233(peptidase activity);GO:0008236(serine-type peptidase activity);GO:0009986(cell surface);GO:001081…	04080(Neuroactive ligand-receptor interaction);04610(Complement and coagulation cascades);05150(Staphylococcus aureus infection);05164(Influenza A)	K01315	EC:3.4.21.7	plasminogen [Source:MGI Symbol;Acc:MGI:97620]	protein_coding	0.0173354	0.0233784	0.0390348	0	0	0	265.829	8.05435	0.00157042	0.28607	up	no
ENSMUSG00000021798	Ldb3	ENSMUST00000022330;ENSMUST00000090040;ENSMUST00000022327;ENSMUST00000227819	GO:0001725(stress fiber);GO:0003779(actin binding);GO:0005080(protein kinase C binding);GO:0005515(protein binding);GO:0005737(cytoplasm);GO:0005856(cytoskeleton);GO:0005912(adherens junction);GO:0007507(heart development);GO:0008092(cytoskeletal protein binding);GO:0019899(enzyme binding);GO:0030018(Z disc);GO:0030036(actin cytoskeleton organization);GO:0031143(pseudopodium);GO:0031941(filamento…	NA	NA	NA	LIM domain binding 3 [Source:MGI Symbol;Acc:MGI:1344412]	protein_coding	0.0730118	0.097536	0.0699354	0.225635	0.209003	0.14268	0.416552	-1.26343	0.00165117	0.293545	down	no
MSTRG.23064	Mybpc2	ENSMUST00000165208	GO:0003779(actin binding);GO:0005200(structural constituent of cytoskeleton);GO:0005515(protein binding);GO:0005856(cytoskeleton);GO:0006936(muscle contraction);GO:0007010(cytoskeleton organization);GO:0007155(cell adhesion);GO:0032982(myosin filament)	NA	K12558	NA	myosin binding protein C, fast-type [Source:MGI Symbol;Acc:MGI:1336170]	protein_coding	0.245063	0.238287	0.218317	0.428897	0.39416	0.51917	0.522763	-0.93577	0.00171376	0.299191	down	no
ENSMUSG00000079022	Col22a1	ENSMUST00000159993	GO:0001525(angiogenesis);GO:0001886(endothelial cell morphogenesis);GO:0005201(extracellular matrix structural constituent);GO:0005581(collagen trimer);GO:0005615(extracellular space);GO:0030020(extracellular matrix structural constituent conferring tensile strength);GO:0030198(extracellular matrix organization);GO:0031012(extracellular matrix);GO:0062023(collagen-containing extracellular matrix)	04974(Protein digestion and absorption)	K16630	NA	collagen, type XXII, alpha 1 [Source:MGI Symbol;Acc:MGI:1916950]	protein_coding	0.0341352	0.0082969	0.00563975	0.0644982	0.0858607	0.0675009	0.220655	-2.18013	0.00171738	0.299191	down	no
MSTRG.13525	Nmrk1	ENSMUST00000237347;ENSMUST00000159572;ENSMUST00000042392	GO:0000166(nucleotide binding);GO:0005524(ATP binding);GO:0005575(cellular_component);GO:0009435(NAD biosynthetic process);GO:0016301(kinase activity);GO:0016310(phosphorylation);GO:0016740(transferase activity);GO:0019363(pyridine nucleotide biosynthetic process);GO:0046872(metal ion binding);GO:0050262(ribosylnicotinamide kinase activity);GO:0061769(ribosylnicotinate kinase activity);GO:0061769…	00760(Nicotinate and nicotinamide metabolism);00760(Nicotinate and nicotinamide metabolism)	K10524	2.7.1.173;EC:2.7.1.22	nicotinamide riboside kinase 1 [Source:MGI Symbol;Acc:MGI:2147434]	protein_coding	3.11994	1.59748	3.04996	1.28544	1.5018	1.38215	1.86296	0.897593	0.00180988	0.311948	up	no
ENSMUSG00000042717	Ppp1r3a	ENSMUST00000045096	GO:0000164(protein phosphatase type 1 complex);GO:0004722(protein serine/threonine phosphatase activity);GO:0005515(protein binding);GO:0005975(carbohydrate metabolic process);GO:0005977(glycogen metabolic process);GO:0005979(regulation of glycogen biosynthetic process);GO:0006470(protein dephosphorylation);GO:0008157(protein phosphatase 1 binding);GO:0016020(membrane);GO:0016021(integral compone…	04910(Insulin signaling pathway);04931(Insulin resistance)	K07189	NA	protein phosphatase 1, regulatory subunit 3A [Source:MGI Symbol;Acc:MGI:2153588]	protein_coding	0.01725	0.023849	0.004319	0.061724	0.063642	0.079394	0.221811	-2.1726	0.00183265	0.311973	down	no
ENSMUSG00000027470	Mylk2	ENSMUST00000028970	GO:0000166(nucleotide binding);GO:0004672(protein kinase activity);GO:0004674(protein serine/threonine kinase activity);GO:0004687(myosin light chain kinase activity);GO:0005515(protein binding);GO:0005516(calmodulin binding);GO:0005524(ATP binding);GO:0005634(nucleus);GO:0005737(cytoplasm);GO:0006468(protein phosphorylation);GO:0006833(water transport);GO:0006937(regulation of muscle contraction…	04020(Calcium signaling pathway);04022(cGMP-PKG signaling pathway);04270(Vascular smooth muscle contraction);04371(Apelin signaling pathway);04510(Focal adhesion);04611(Platelet activation);04810(Regulation of actin cytoskeleton);04921(Oxytocin signaling pathway);04971(Gastric acid secretion)	K00907	EC:2.7.11.18	myosin, light polypeptide kinase 2, skeletal muscle [Source:MGI Symbol;Acc:MGI:2139434]	protein_coding	0.012426	0.034316	0	0.095096	0.1024	0.21091	0.11445	-3.12721	0.00183276	0.311973	down	no
ENSMUSG00000066687	Zbtb16	ENSMUST00000093852;ENSMUST00000216150	GO:0000122(negative regulation of transcription by RNA polymerase II);GO:0000978(RNA polymerase II cis-regulatory region sequence-specific DNA binding);GO:0001227(DNA-binding transcription repressor activity, RNA polymerase II-specific);GO:0001501(skeletal system development);GO:0001823(mesonephros development);GO:0003676(nucleic acid binding);GO:0003677(DNA binding);GO:0003690(double-stranded DN…	05200(Pathways in cancer);05202(Transcriptional misregulation in cancer);05221(Acute myeloid leukemia);05221(Acute myeloid leukemia)	K10055	NA	zinc finger and BTB domain containing 16 [Source:MGI Symbol;Acc:MGI:103222]	protein_coding	0.984815	0.81827	1.99647	0.440409	0.634834	0.640668	2.2143	1.14685	0.00188808	0.313287	up	no
ENSMUSG00000059974	Ntm	ENSMUST00000140118;ENSMUST00000075069;ENSMUST00000155308;ENSMUST00000115237;ENSMUST00000115236	GO:0005615(extracellular space);GO:0005886(plasma membrane);GO:0007155(cell adhesion);GO:0009986(cell surface);GO:0010977(negative regulation of neuron projection development);GO:0016020(membrane);GO:0030424(axon);GO:0031225(anchored component of membrane);GO:0048471(perinuclear region of cytoplasm);GO:0060076(excitatory synapse);GO:0060076(excitatory synapse)	NA	K06774	NA	neurotrimin [Source:MGI Symbol;Acc:MGI:2446259]	protein_coding	0.277391	0.204209	0.267754	0.151299	0.137619	0.110547	1.8759	0.907581	0.00200316	0.324866	up	no
ENSMUSG00000094910	D430019H16Rik	ENSMUST00000178224	GO:0003674(molecular_function);GO:0005575(cellular_component);GO:0008150(biological_process)	NA	NA	NA	RIKEN cDNA D430019H16 gene [Source:MGI Symbol;Acc:MGI:2443127]	protein_coding	1.01198	1.04101	1.02188	0.670881	0.699773	0.622553	1.54268	0.625434	0.00203768	0.328154	up	no
ENSMUSG00000090326	Dthd1	ENSMUST00000238474	GO:0003674(molecular_function);GO:0005515(protein binding);GO:0007165(signal transduction)	NA	NA	NA	death domain containing 1 [Source:MGI Symbol;Acc:MGI:4937018]	protein_coding	0.05532	0.032632	0.076917	0	0	0.005063	32.5635	5.02518	0.00214997	0.334925	up	no
ENSMUSG00000043789	Vwce	ENSMUST00000055115	GO:0005509(calcium ion binding);GO:0005515(protein binding);GO:0005576(extracellular region);GO:0005737(cytoplasm);GO:0098586(cellular response to virus)	NA	NA	NA	von Willebrand factor C and EGF domains [Source:MGI Symbol;Acc:MGI:1919018]	protein_coding	0.0396146	0.0269666	0.0320514	0.113627	0.110702	0.0776798	0.326588	-1.61446	0.00215684	0.334925	down	no
ENSMUSG00000074768	Bhmt	ENSMUST00000099309	GO:0005737(cytoplasm);GO:0005829(cytosol);GO:0006479(protein methylation);GO:0006577(amino-acid betaine metabolic process);GO:0006579(amino-acid betaine catabolic process);GO:0008168(methyltransferase activity);GO:0008270(zinc ion binding);GO:0009086(methionine biosynthetic process);GO:0016740(transferase activity);GO:0032259(methylation);GO:0032991(protein-containing complex);GO:0044877(protein-…	00260(Glycine, serine and threonine metabolism);00270(Cysteine and methionine metabolism)	K00544	EC:2.1.1.5	betaine-homocysteine methyltransferase [Source:MGI Symbol;Acc:MGI:1339972]	protein_coding	0.0347091	0.0196307	0.0538802	0.00640749	0	0	16.8896	4.07806	0.00216103	0.334925	up	no
MSTRG.13169	Cd226	ENSMUST00000236452;ENSMUST00000236835;ENSMUST00000237110;ENSMUST00000097496;ENSMUST00000236644;ENSMUST00000037142	GO:0001816(cytokine production);GO:0002729(positive regulation of natural killer cell cytokine production);GO:0002860(positive regulation of natural killer cell mediated cytotoxicity directed against tumor cell target);GO:0002891(positive regulation of immunoglobulin mediated immune response);GO:0005178(integrin binding);GO:0005515(protein binding);GO:0005886(plasma membrane);GO:0007155(cell adhe…	04514(Cell adhesion molecules (CAMs));04514(Cell adhesion molecules (CAMs))	K06567	NA	CD226 antigen [Source:MGI Symbol;Acc:MGI:3039602]	protein_coding	4.22078	3.45442	3.6158	2.38696	2.71601	2.73614	1.44034	0.526409	0.00217658	0.33598	up	no
MSTRG.24340	Retn	ENSMUST00000012849;ENSMUST00000169234	GO:0005179(hormone activity);GO:0005576(extracellular region);GO:0005615(extracellular space);GO:0005634(nucleus);GO:0007165(signal transduction);GO:0010714(positive regulation of collagen metabolic process);GO:0014911(positive regulation of smooth muscle cell migration);GO:0032868(response to insulin);GO:0045444(fat cell differentiation);GO:0048661(positive regulation of smooth muscle cell proli…	NA	K13438	NA	resistin [Source:MGI Symbol;Acc:MGI:1888506]	protein_coding	0.0418334	0.0257642	0.0492229	0.455957	0.0568273	0.241588	0.154858	-2.69098	0.00228315	0.346651	down	no
ENSMUSG00000044951	Mylk4	ENSMUST00000238977	GO:0000166(nucleotide binding);GO:0004672(protein kinase activity);GO:0004674(protein serine/threonine kinase activity);GO:0005524(ATP binding);GO:0006468(protein phosphorylation)	04020(Calcium signaling pathway);04022(cGMP-PKG signaling pathway);04270(Vascular smooth muscle contraction);04371(Apelin signaling pathway);04510(Focal adhesion);04611(Platelet activation);04810(Regulation of actin cytoskeleton);04921(Oxytocin signaling pathway);04971(Gastric acid secretion)	K00907	EC:2.7.11.18	myosin light chain kinase family, member 4 [Source:MGI Symbol;Acc:MGI:3643758]	protein_coding	0.00626865	0.0262356	0.00929413	0.0781818	0.0591397	0.0516816	0.221152	-2.17689	0.00251791	0.369383	down	no
ENSMUSG00000033576	Apol6	ENSMUST00000149569;ENSMUST00000127957;ENSMUST00000129468	GO:0005575(cellular_component);GO:0005576(extracellular region);GO:0006869(lipid transport);GO:0008150(biological_process);GO:0008289(lipid binding);GO:0016020(membrane);GO:0016021(integral component of membrane);GO:0042157(lipoprotein metabolic process);GO:0042157(lipoprotein metabolic process)	NA	K14480	NA	apolipoprotein L 6 [Source:MGI Symbol;Acc:MGI:1919189]	protein_coding	0.0196284	0	0.0151552	0.070592	0.0526033	0.133791	0.135352	-2.88521	0.00255659	0.373632	down	no
ENSMUSG00000020811	Wscd1	ENSMUST00000108511;ENSMUST00000150531;ENSMUST00000021168;ENSMUST00000108510	GO:0003674(molecular_function);GO:0005575(cellular_component);GO:0008146(sulfotransferase activity);GO:0008150(biological_process);GO:0016020(membrane);GO:0016021(integral component of membrane);GO:0016021(integral component of membrane)	NA	NA	NA	WSC domain containing 1 [Source:MGI Symbol;Acc:MGI:2448493]	protein_coding	0.0823181	0.0635364	0.0864027	0.13852	0.900707	0.0902065	0.20564	-2.2818	0.00268249	0.381764	down	no
ENSMUSG00000021403	Serpinb9b	ENSMUST00000006392	GO:0001913(T cell mediated cytotoxicity);GO:0004867(serine-type endopeptidase inhibitor activity);GO:0005515(protein binding);GO:0005615(extracellular space);GO:0005737(cytoplasm);GO:0010951(negative regulation of endopeptidase activity)	05146(Amoebiasis)	K13963	NA	serine (or cysteine) peptidase inhibitor, clade B, member 9b [Source:MGI Symbol;Acc:MGI:894668]	protein_coding	0.410355	0.371416	0.583319	0.248619	0.0600626	0.167639	2.86591	1.51899	0.00268893	0.381764	up	no
ENSMUSG00000045349	Sh2d5	ENSMUST00000105823;ENSMUST00000105824	GO:0005515(protein binding);GO:0008150(biological_process);GO:0014069(postsynaptic density);GO:0030054(cell junction);GO:0045202(synapse);GO:0045202(synapse)	NA	NA	NA	SH2 domain containing 5 [Source:MGI Symbol;Acc:MGI:2446215]	protein_coding	0.243082	0.214002	0.296497	0.385108	0.727547	0.485317	0.471586	-1.08441	0.00273277	0.383346	down	no
MSTRG.8453	Dusp13	ENSMUST00000075040	GO:0004721(phosphoprotein phosphatase activity);GO:0004725(protein tyrosine phosphatase activity);GO:0005737(cytoplasm);GO:0006470(protein dephosphorylation);GO:0008138(protein tyrosine/serine/threonine phosphatase activity);GO:0016311(dephosphorylation);GO:0016787(hydrolase activity);GO:0016791(phosphatase activity);GO:0035335(peptidyl-tyrosine dephosphorylation)	NA	K14165	3.1.3.48;EC:3.1.3.16	dual specificity phosphatase 13 [Source:MGI Symbol;Acc:MGI:1351599]	protein_coding	0	0	0	0.0200248	0.0460823	0.0256329	0.00327011	-8.25645	0.0027809	0.388679	down	no
ENSMUSG00000029307	Dmp1	ENSMUST00000066708	GO:0001503(ossification);GO:0005576(extracellular region);GO:0005634(nucleus);GO:0005737(cytoplasm);GO:0010811(positive regulation of cell-substrate adhesion);GO:0030198(extracellular matrix organization);GO:0030544(Hsp70 protein binding);GO:0031012(extracellular matrix);GO:0031214(biomineral tissue development);GO:0050840(extracellular matrix binding);GO:0070173(regulation of enamel mineralizati…	NA	NA	NA	dentin matrix protein 1 [Source:MGI Symbol;Acc:MGI:94910]	protein_coding	0	0.039536	0.035126	0.202398	0.146686	0.152635	0.148812	-2.74843	0.00288843	0.399351	down	no
MSTRG.1398	Ccnyl1	ENSMUST00000114077;ENSMUST00000187638;ENSMUST00000187170;ENSMUST00000094898	GO:0000079(regulation of cyclin-dependent protein serine/threonine kinase activity);GO:0001932(regulation of protein phosphorylation);GO:0005515(protein binding);GO:0005737(cytoplasm);GO:0005886(plasma membrane);GO:0007283(spermatogenesis);GO:0016020(membrane);GO:0016538(cyclin-dependent protein serine/threonine kinase regulator activity);GO:0019901(protein kinase binding);GO:0030317(flagellated …	NA	NA	NA	cyclin Y-like 1 [Source:MGI Symbol;Acc:MGI:2138614]	protein_coding	2.2281	1.69769	1.91664	3.23471	2.46428	3.06584	0.666578	-0.585155	0.00293376	0.400751	down	no
MSTRG.24529	Sfrp1	ENSMUST00000033952	GO:0001649(osteoblast differentiation);GO:0001657(ureteric bud development);GO:0001756(somitogenesis);GO:0001843(neural tube closure);GO:0002244(hematopoietic progenitor cell differentiation);GO:0004197(cysteine-type endopeptidase activity);GO:0005109(frizzled binding);GO:0005515(protein binding);GO:0005576(extracellular region);GO:0005615(extracellular space);GO:0005829(cytosol);GO:0005886(plasm…	04310(Wnt signaling pathway)	K02166	NA	secreted frizzled-related protein 1 [Source:MGI Symbol;Acc:MGI:892014]	protein_coding	1.89047	1.33573	1.69558	0.892317	1.13177	1.04556	1.60337	0.681104	0.00297342	0.400751	up	no
MSTRG.21145	Fam131b	ENSMUST00000143278;ENSMUST00000031891	GO:0003674(molecular_function);GO:0005654(nucleoplasm);GO:0005829(cytosol);GO:0005829(cytosol)	NA	NA	NA	family with sequence similarity 131, member B [Source:MGI Symbol;Acc:MGI:1923406]	protein_coding	0.23316	0.144382	0.18966	0.054364	0.028437	0.101382	3.07956	1.62272	0.00301999	0.403043	up	no
MSTRG.2082	Rgs18	ENSMUST00000027603	GO:0005096(GTPase activator activity);GO:0005737(cytoplasm);GO:0007186(G protein-coupled receptor signaling pathway);GO:0008277(regulation of G protein-coupled receptor signaling pathway);GO:0009968(negative regulation of signal transduction);GO:0043547(positive regulation of GTPase activity)	NA	K16449	NA	regulator of G-protein signaling 18 [Source:MGI Symbol;Acc:MGI:1927498]	protein_coding	6.20249	3.20836	4.70938	2.32781	3.26676	1.96016	1.86906	0.90231	0.00313584	0.412771	up	no
ENSMUSG00000052613	Pcdh15	ENSMUST00000191854;ENSMUST00000131724;ENSMUST00000193361;ENSMUST00000193174;ENSMUST00000195531;ENSMUST00000064562;ENSMUST00000146682;ENSMUST00000177420;ENSMUST00000105426	GO:0001750(photoreceptor outer segment);GO:0001964(startle response);GO:0002009(morphogenesis of an epithelium);GO:0005509(calcium ion binding);GO:0005515(protein binding);GO:0005576(extracellular region);GO:0005615(extracellular space);GO:0005737(cytoplasm);GO:0005886(plasma membrane);GO:0005887(integral component of plasma membrane);GO:0007015(actin filament organization);GO:0007155(cell adhesi…	NA	K16500	NA	protocadherin 15 [Source:MGI Symbol;Acc:MGI:1891428]	protein_coding	0.442395	0.297344	0.402049	0.215872	0.126247	0.272416	1.85797	0.893729	0.00318021	0.417183	up	no
MSTRG.24275	Tnnt3	ENSMUST00000074187;ENSMUST00000105957;ENSMUST00000179658;ENSMUST00000078497;ENSMUST00000128294;ENSMUST00000105958	GO:0003009(skeletal muscle contraction);GO:0003779(actin binding);GO:0005523(tropomyosin binding);GO:0005861(troponin complex);GO:0006937(regulation of muscle contraction);GO:0006942(regulation of striated muscle contraction);GO:0030172(troponin C binding);GO:0031013(troponin I binding);GO:0043462(regulation of ATPase activity);GO:0048306(calcium-dependent protein binding);GO:1903612(positive reg…	NA	K12046	NA	troponin T3, skeletal, fast [Source:MGI Symbol;Acc:MGI:109550]	protein_coding	0.151633	0.267487	0.192977	0.536345	0.477018	0.500888	0.404225	-1.30677	0.00320311	0.418757	down	no
MSTRG.12037	2310039H08Rik	ENSMUST00000071430	GO:0003674(molecular_function);GO:0005575(cellular_component);GO:0008150(biological_process)	NA	NA	NA	RIKEN cDNA 2310039H08 gene [Source:MGI Symbol;Acc:MGI:1914351]	protein_coding	2.41978	2.68507	1.86565	1.43532	0.647742	1.10678	2.18522	1.12778	0.00325618	0.424253	up	no
ENSMUSG00000061808	Ttr	ENSMUST00000075312	GO:0005179(hormone activity);GO:0005515(protein binding);GO:0005576(extracellular region);GO:0005615(extracellular space);GO:0006144(purine nucleobase metabolic process);GO:0007165(signal transduction);GO:0032991(protein-containing complex);GO:0042562(hormone binding);GO:0042572(retinol metabolic process);GO:0042802(identical protein binding);GO:0044877(protein-containing complex binding);GO:0070…	04918(Thyroid hormone synthesis)	K20731	NA	transthyretin [Source:MGI Symbol;Acc:MGI:98865]	protein_coding	0.235609	0.124753	0.34111	0.052398	0.025724	0	8.97919	3.16658	0.00329018	0.425417	up	no
ENSMUSG00000056648	Hoxb8	ENSMUST00000052650	GO:0000122(negative regulation of transcription by RNA polymerase II);GO:0000981(DNA-binding transcription factor activity, RNA polymerase II-specific);GO:0001227(DNA-binding transcription repressor activity, RNA polymerase II-specific);GO:0003677(DNA binding);GO:0003700(DNA-binding transcription factor activity);GO:0005515(protein binding);GO:0005634(nucleus);GO:0005654(nucleoplasm);GO:0006355(r…	NA	K09308	NA	homeobox B8 [Source:MGI Symbol;Acc:MGI:96189]	protein_coding	0.04989	0.038906	0.013817	0	0	0	342.043	8.41804	0.0032946	0.425417	up	no
MSTRG.21624	Dysf	ENSMUST00000153860;ENSMUST00000168387;ENSMUST00000081904;ENSMUST00000204987;ENSMUST00000089595;ENSMUST00000203695;ENSMUST00000113818;ENSMUST00000113821;ENSMUST00000204354;ENSMUST00000204591	GO:0001525(angiogenesis);GO:0001778(plasma membrane repair);GO:0001938(positive regulation of endothelial cell proliferation);GO:0002280(monocyte activation involved in immune response);GO:0002281(macrophage activation involved in immune response);GO:0005509(calcium ion binding);GO:0005515(protein binding);GO:0005543(phospholipid binding);GO:0005544(calcium-dependent phospholipid binding);GO:0005…	NA	K18261	NA	dysferlin [Source:MGI Symbol;Acc:MGI:1349385]	protein_coding	2.55166	2.29869	2.30949	1.61406	1.73059	1.75309	1.40452	0.490073	0.00330814	0.425417	up	no
ENSMUSG00000030378	Sult2a8	ENSMUST00000063509	GO:0003674(molecular_function);GO:0005575(cellular_component);GO:0008146(sulfotransferase activity);GO:0008150(biological_process);GO:0016740(transferase activity)	NA	NA	NA	sulfotransferase family 2A, dehydroepiandrosterone (DHEA)-preferring, member 8 [Source:MGI Symbol;Acc:MGI:1924221]	protein_coding	0.0294982	0.0402511	0.0111261	0	0	0	269.585	8.07459	0.0033097	0.425417	up	no
ENSMUSG00000028197	Col24a1	ENSMUST00000029848	GO:0001525(angiogenesis);GO:0001886(endothelial cell morphogenesis);GO:0002244(hematopoietic progenitor cell differentiation);GO:0005201(extracellular matrix structural constituent);GO:0005576(extracellular region);GO:0005581(collagen trimer);GO:0005615(extracellular space);GO:0030020(extracellular matrix structural constituent conferring tensile strength);GO:0030198(extracellular matrix organiza…	04974(Protein digestion and absorption)	K19721	NA	collagen, type XXIV, alpha 1 [Source:MGI Symbol;Acc:MGI:1918605]	protein_coding	0.0064836	0.00962491	0	0.0400509	0.0289638	0.053378	0.131613	-2.92562	0.00340716	0.431827	down	no
MSTRG.17624	Klhl32	ENSMUST00000108218	GO:0005515(protein binding)	NA	K10468	NA	kelch-like 32 [Source:MGI Symbol;Acc:MGI:3612790]	protein_coding	0.0691183	0.318824	0.298236	0.577049	1.22389	0.39228	0.312863	-1.6764	0.00354538	0.442435	down	no
MSTRG.17391	Mcoln3	ENSMUST00000039450;ENSMUST00000140214	GO:0000421(autophagosome membrane);GO:0005261(cation channel activity);GO:0005737(cytoplasm);GO:0005765(lysosomal membrane);GO:0005768(endosome);GO:0005886(plasma membrane);GO:0006811(ion transport);GO:0007626(locomotory behavior);GO:0008289(lipid binding);GO:0010008(endosome membrane);GO:0016020(membrane);GO:0016021(integral component of membrane);GO:0031410(cytoplasmic vesicle);GO:0031901(early…	NA	K04994	NA	mucolipin 3 [Source:MGI Symbol;Acc:MGI:1890500]	protein_coding	2.17694	2.7276	2.38574	1.57101	1.05185	1.73657	1.6723	0.741836	0.00359673	0.445948	up	no
MSTRG.22181	Klrb1f	ENSMUST00000032257;ENSMUST00000204320	GO:0005515(protein binding);GO:0005886(plasma membrane);GO:0009986(cell surface);GO:0016020(membrane);GO:0016021(integral component of membrane);GO:0030246(carbohydrate binding);GO:0038023(signaling receptor activity);GO:0038023(signaling receptor activity)	05144(Malaria);05144(Malaria)	K06543	NA	killer cell lectin-like receptor subfamily B member 1F [Source:MGI Symbol;Acc:MGI:2442965]	protein_coding	1.86663	1.56929	1.84317	1.02506	1.03586	1.28586	1.57737	0.657518	0.00377717	0.458678	up	no
ENSMUSG00000052854	Nrk	ENSMUST00000064937;ENSMUST00000113052	GO:0000166(nucleotide binding);GO:0004672(protein kinase activity);GO:0004674(protein serine/threonine kinase activity);GO:0005524(ATP binding);GO:0005737(cytoplasm);GO:0006468(protein phosphorylation);GO:0007256(activation of JNKK activity);GO:0007567(parturition);GO:0008285(negative regulation of cell population proliferation);GO:0016301(kinase activity);GO:0016310(phosphorylation);GO:0016740(t…	NA	K16313	EC:2.7.11.1	Nik related kinase [Source:MGI Symbol;Acc:MGI:1351326]	protein_coding	0.0391351	0.0241788	0.0643292	0	0.00911278	0.00773648	7.57559	2.92136	0.00378294	0.458678	up	no
ENSMUSG00000018623	Mmp7	ENSMUST00000018767	GO:0004175(endopeptidase activity);GO:0004222(metalloendopeptidase activity);GO:0005615(extracellular space);GO:0006508(proteolysis);GO:0007568(aging);GO:0008201(heparin binding);GO:0008233(peptidase activity);GO:0008237(metallopeptidase activity);GO:0008270(zinc ion binding);GO:0009986(cell surface);GO:0016787(hydrolase activity);GO:0031012(extracellular matrix);GO:0031667(response to nutrient l…	04310(Wnt signaling pathway);05166(Human T-cell leukemia virus 1 infection)	K01397	EC:3.4.24.23	matrix metallopeptidase 7 [Source:MGI Symbol;Acc:MGI:103189]	protein_coding	0.115906	0.093999	0.03409	0	0	0	813.317	9.66767	0.00381168	0.459266	up	no
MSTRG.16673	Bglap2	ENSMUST00000098956	GO:0001503(ossification);GO:0001649(osteoblast differentiation);GO:0005509(calcium ion binding);GO:0005576(extracellular region);GO:0005615(extracellular space);GO:0005737(cytoplasm);GO:0005791(rough endoplasmic reticulum);GO:0005794(Golgi apparatus);GO:0008147(structural constituent of bone);GO:0030425(dendrite);GO:0030500(regulation of bone mineralization);GO:0031016(pancreas development);GO:00…	04928(Parathyroid hormone synthesis, secretion and action)	K22609	NA	bone gamma-carboxyglutamate protein 2 [Source:MGI Symbol;Acc:MGI:88157]	protein_coding	0	0.287305	0.300016	1.32089	1.7031	0.737796	0.156128	-2.6792	0.00393128	0.469263	down	no
ENSMUSG00000020609	Apob	ENSMUST00000037811	GO:0001701(in utero embryonic development);GO:0005319(lipid transporter activity);GO:0005543(phospholipid binding);GO:0005576(extracellular region);GO:0005615(extracellular space);GO:0005737(cytoplasm);GO:0005783(endoplasmic reticulum);GO:0005829(cytosol);GO:0006629(lipid metabolic process);GO:0006642(triglyceride mobilization);GO:0006869(lipid transport);GO:0007283(spermatogenesis);GO:0007399(ne…	04975(Fat digestion and absorption);04977(Vitamin digestion and absorption);04979(Cholesterol metabolism)	K14462	NA	apolipoprotein B [Source:MGI Symbol;Acc:MGI:88052]	protein_coding	0.126361	0.03517	0.096844	0.03812	0.028483	0.014183	3.19826	1.67729	0.00400868	0.472631	up	no
ENSMUSG00000026327	Serpinb11	ENSMUST00000027566;ENSMUST00000191425	GO:0004867(serine-type endopeptidase inhibitor activity);GO:0005615(extracellular space);GO:0005737(cytoplasm);GO:0010466(negative regulation of peptidase activity);GO:0010951(negative regulation of endopeptidase activity);GO:0030414(peptidase inhibitor activity);GO:0030414(peptidase inhibitor activity)	NA	K13966	NA	serine (or cysteine) peptidase inhibitor, clade B (ovalbumin), member 11 [Source:MGI Symbol;Acc:MGI:1914207]	protein_coding	0.0386045	0.0387666	0.0276402	0	0	0	350.038	8.45137	0.00422129	0.494663	up	no
MSTRG.4532	Gjc2	ENSMUST00000108790;ENSMUST00000108793	GO:0001932(regulation of protein phosphorylation);GO:0005243(gap junction channel activity);GO:0005886(plasma membrane);GO:0005921(gap junction);GO:0005922(connexin complex);GO:0007154(cell communication);GO:0007267(cell-cell signaling);GO:0007420(brain development);GO:0009636(response to toxic substance);GO:0010628(positive regulation of gene expression);GO:0010644(cell communication by electric…	NA	K07619	NA	gap junction protein, gamma 2 [Source:MGI Symbol;Acc:MGI:2153060]	protein_coding	0.308486	0.313271	0.245763	0.0928015	0.1178	0.139389	2.4787	1.30958	0.00430581	0.50151	up	no
MSTRG.4872	Efcab5	ENSMUST00000130901;ENSMUST00000108400	GO:0003674(molecular_function);GO:0005509(calcium ion binding);GO:0005575(cellular_component);GO:0008150(biological_process);GO:0046872(metal ion binding);GO:0046872(metal ion binding)	NA	NA	NA	EF-hand calcium binding domain 5 [Source:MGI Symbol;Acc:MGI:2442440]	protein_coding	0.0379206	0.0995299	0.0550278	0.142711	0.250563	0.162835	0.346116	-1.53067	0.00441396	0.509022	down	no
ENSMUSG00000060985	Tdrd5	ENSMUST00000121146;ENSMUST00000167528	GO:0003674(molecular_function);GO:0005737(cytoplasm);GO:0007275(multicellular organism development);GO:0007281(germ cell development);GO:0007283(spermatogenesis);GO:0007286(spermatid development);GO:0030154(cell differentiation);GO:0030719(P granule organization);GO:0033391(chromatoid body);GO:0043046(DNA methylation involved in gamete generation);GO:0071546(pi-body);GO:0071546(pi-body)	NA	K18407	NA	tudor domain containing 5 [Source:MGI Symbol;Acc:MGI:2684949]	protein_coding	0.00999094	0.0907639	0.0228734	0	0	0.0080019	15.4499	3.94952	0.00445047	0.509022	up	no
MSTRG.5656	Tmc8	ENSMUST00000119455;ENSMUST00000127080;ENSMUST00000050874;ENSMUST00000106334	GO:0001558(regulation of cell growth);GO:0005737(cytoplasm);GO:0005783(endoplasmic reticulum);GO:0005789(endoplasmic reticulum membrane);GO:0005794(Golgi apparatus);GO:0005887(integral component of plasma membrane);GO:0006811(ion transport);GO:0008381(mechanosensitive ion channel activity);GO:0016020(membrane);GO:0016021(integral component of membrane);GO:0031333(negative regulation of protein-co…	NA	K21988	NA	transmembrane channel-like gene family 8 [Source:MGI Symbol;Acc:MGI:2669037]	protein_coding	3.58176	3.67583	3.59702	6.34609	7.38308	4.23109	0.604368	-0.726501	0.00446951	0.509022	down	no
ENSMUSG00000021319	Sfrp4	ENSMUST00000222464;ENSMUST00000002883	GO:0002092(positive regulation of receptor internalization);GO:0005515(protein binding);GO:0005576(extracellular region);GO:0005615(extracellular space);GO:0005634(nucleus);GO:0005737(cytoplasm);GO:0007275(multicellular organism development);GO:0008285(negative regulation of cell population proliferation);GO:0009986(cell surface);GO:0010628(positive regulation of gene expression);GO:0016055(Wnt s…	04310(Wnt signaling pathway);04310(Wnt signaling pathway)	K02185	NA	secreted frizzled-related protein 4 [Source:MGI Symbol;Acc:MGI:892010]	protein_coding	0.0209407	0.0482847	0.0384941	0.097175	0.132926	0.114958	0.312177	-1.67957	0.00447626	0.509022	down	no
MSTRG.19211	Lrrc17	ENSMUST00000035651	GO:0001503(ossification);GO:0003674(molecular_function);GO:0005515(protein binding);GO:0005576(extracellular region);GO:0005615(extracellular space);GO:0031012(extracellular matrix);GO:0045671(negative regulation of osteoclast differentiation);GO:0048539(bone marrow development)	NA	NA	NA	leucine rich repeat containing 17 [Source:MGI Symbol;Acc:MGI:1921761]	protein_coding	0	0	0	0.0102255	0.0180977	0.0388795	0.00446411	-7.80741	0.00451885	0.510842	down	no
ENSMUSG00000033615	Cplx1	ENSMUST00000046892	GO:0000149(SNARE binding);GO:0005326(neurotransmitter transmembrane transporter activity);GO:0005737(cytoplasm);GO:0005829(cytosol);GO:0006836(neurotransmitter transport);GO:0006887(exocytosis);GO:0016079(synaptic vesicle exocytosis);GO:0017075(syntaxin-1 binding);GO:0019905(syntaxin binding);GO:0030054(cell junction);GO:0030073(insulin secretion);GO:0030425(dendrite);GO:0031201(SNARE complex);GO…	04721(Synaptic vesicle cycle)	K15294	NA	complexin 1 [Source:MGI Symbol;Acc:MGI:104727]	protein_coding	0	0	0	0.050563	0.021315	0.03381	0.00283854	-8.46063	0.00454943	0.512791	down	no
MSTRG.11209	Zdhhc14	ENSMUST00000089185	GO:0005783(endoplasmic reticulum);GO:0005794(Golgi apparatus);GO:0006612(protein targeting to membrane);GO:0016020(membrane);GO:0016021(integral component of membrane);GO:0016409(palmitoyltransferase activity);GO:0016740(transferase activity);GO:0016746(transferase activity, transferring acyl groups);GO:0018230(peptidyl-L-cysteine S-palmitoylation);GO:0018345(protein palmitoylation);GO:0019706(pr…	NA	NA	NA	zinc finger, DHHC domain containing 14 [Source:MGI Symbol;Acc:MGI:2653229]	protein_coding	1.20708	1.92573	2.02567	1.96104	6.56086	3.14647	0.442091	-1.17758	0.00478218	0.528184	down	no
MSTRG.15680	Gm14226	ENSMUST00000130870	GO:0003674(molecular_function);GO:0005575(cellular_component);GO:0008150(biological_process);GO:0016020(membrane);GO:0016021(integral component of membrane);GO:0019031(viral envelope)	04916(Melanogenesis)	K08725	NA	predicted gene 14226 [Source:MGI Symbol;Acc:MGI:3649244]	protein_coding	3.23988	1.12538	1.82258	0.340253	0.892854	1.16628	2.57892	1.36677	0.00487979	0.534053	up	no
ENSMUSG00000046186	Cd109	ENSMUST00000093812	GO:0001933(negative regulation of protein phosphorylation);GO:0001942(hair follicle development);GO:0004866(endopeptidase inhibitor activity);GO:0004867(serine-type endopeptidase inhibitor activity);GO:0005576(extracellular region);GO:0005615(extracellular space);GO:0005829(cytosol);GO:0005886(plasma membrane);GO:0010466(negative regulation of peptidase activity);GO:0010839(negative regulation of…	NA	K06530	NA	CD109 antigen [Source:MGI Symbol;Acc:MGI:2445221]	protein_coding	0.0602654	0.0663428	0.0336237	0.0981227	0.157783	0.141113	0.403588	-1.30904	0.00491869	0.534053	down	no
MSTRG.20969	Hilpda	ENSMUST00000115289;ENSMUST00000054445	GO:0001819(positive regulation of cytokine production);GO:0005102(signaling receptor binding);GO:0005576(extracellular region);GO:0005615(extracellular space);GO:0005654(nucleoplasm);GO:0005811(lipid droplet);GO:0008284(positive regulation of cell population proliferation);GO:0009986(cell surface);GO:0010884(positive regulation of lipid storage);GO:0016020(membrane);GO:0016021(integral component …	NA	NA	NA	hypoxia inducible lipid droplet associated [Source:MGI Symbol;Acc:MGI:1916823]	protein_coding	3.91878	4.65395	3.40875	2.81254	1.9752	2.39106	1.66901	0.738992	0.00501903	0.538358	up	no
ENSMUSG00000062329	Cytl1	ENSMUST00000073554	GO:0002062(chondrocyte differentiation);GO:0005575(cellular_component);GO:0045944(positive regulation of transcription by RNA polymerase II);GO:0048839(inner ear development);GO:0050650(chondroitin sulfate proteoglycan biosynthetic process);GO:0051091(positive regulation of DNA-binding transcription factor activity);GO:1990079(cartilage homeostasis)	NA	NA	NA	cytokine-like 1 [Source:MGI Symbol;Acc:MGI:2684993]	protein_coding	0.0842233	0.216093	0.102087	0.44155	0.369691	0.640461	0.277195	-1.85103	0.00502837	0.538358	down	no
ENSMUSG00000010760	Phlda2	ENSMUST00000010904	GO:0001890(placenta development);GO:0005737(cytoplasm);GO:0009887(animal organ morphogenesis);GO:0010468(regulation of gene expression);GO:0016020(membrane);GO:0030334(regulation of cell migration);GO:0043065(positive regulation of apoptotic process);GO:0045995(regulation of embryonic development);GO:0060721(regulation of spongiotrophoblast cell proliferation);GO:0070873(regulation of glycogen me…	NA	NA	NA	pleckstrin homology like domain, family A, member 2 [Source:MGI Symbol;Acc:MGI:1202307]	protein_coding	0.131769	0.0554967	0.0324781	0	0	0	732.478	9.51664	0.00512298	0.545448	up	no
ENSMUSG00000074001	Klhl40	ENSMUST00000098272	GO:0005515(protein binding);GO:0005737(cytoplasm);GO:0007275(multicellular organism development);GO:0031397(negative regulation of protein ubiquitination);GO:0031674(I band);GO:0048741(skeletal muscle fiber development)	NA	K10473	NA	kelch-like 40 [Source:MGI Symbol;Acc:MGI:1919580]	protein_coding	0	0	0	0.0147515	0.0251139	0.0516974	0.00327644	-8.25365	0.00522689	0.549895	down	no
MSTRG.13492	Fam111a	ENSMUST00000025595;ENSMUST00000144662	GO:0000785(chromatin);GO:0001650(fibrillar center);GO:0003674(molecular_function);GO:0005634(nucleus);GO:0005654(nucleoplasm);GO:0005737(cytoplasm);GO:0006260(DNA replication);GO:0045071(negative regulation of viral genome replication);GO:0045071(negative regulation of viral genome replication)	NA	NA	NA	family with sequence similarity 111, member A [Source:MGI Symbol;Acc:MGI:1915508]	protein_coding	9.51381	11.1682	8.94996	16.3893	13.9826	13.5715	0.674322	-0.568491	0.00537084	0.557273	down	no
MSTRG.8086	Gm10320	ENSMUST00000170205	GO:0005086(ARF guanyl-nucleotide exchange factor activity);GO:0005783(endoplasmic reticulum);GO:0005784(Sec61 translocon complex);GO:0005789(endoplasmic reticulum membrane);GO:0006616(SRP-dependent cotranslational protein targeting to membrane, translocation);GO:0006886(intracellular protein transport);GO:0015031(protein transport);GO:0016020(membrane);GO:0016021(integral component of membrane);G…	NA	NA	NA	predicted pseudogene 10320 [Source:MGI Symbol;Acc:MGI:3642323]	protein_coding	0.249201	0.325408	0.146991	0.174771	5.90769	0.155626	0.115677	-3.11183	0.0054464	0.561227	down	no
MSTRG.21663	Asprv1	ENSMUST00000043400	GO:0004190(aspartic-type endopeptidase activity);GO:0006508(proteolysis);GO:0008233(peptidase activity);GO:0016020(membrane);GO:0016021(integral component of membrane);GO:0016485(protein processing);GO:0016787(hydrolase activity);GO:0043588(skin development)	NA	NA	NA	aspartic peptidase, retroviral-like 1 [Source:MGI Symbol;Acc:MGI:1915105]	protein_coding	1.23758	1.405	0.919939	0.428178	0.28564	0.82492	2.31523	1.21115	0.00559671	0.571035	up	no
MSTRG.931	Prex2	ENSMUST00000027056	GO:0005085(guanyl-nucleotide exchange factor activity);GO:0005096(GTPase activator activity);GO:0005515(protein binding);GO:0005886(plasma membrane);GO:0007186(G protein-coupled receptor signaling pathway);GO:0008344(adult locomotory behavior);GO:0014065(phosphatidylinositol 3-kinase signaling);GO:0016020(membrane);GO:0016021(integral component of membrane);GO:0030676(Rac guanyl-nucleotide exchan…	NA	K17588	NA	phosphatidylinositol-3,4,5-trisphosphate-dependent Rac exchange factor 2 [Source:MGI Symbol;Acc:MGI:1923385]	protein_coding	3.49222	3.05189	3.80072	2.69624	2.46442	2.40426	1.36747	0.451511	0.00567025	0.573531	up	no
ENSMUSG00000056973	Ces1d	ENSMUST00000034172	GO:0004771(sterol esterase activity);GO:0004806(triglyceride lipase activity);GO:0005615(extracellular space);GO:0005737(cytoplasm);GO:0005783(endoplasmic reticulum);GO:0005788(endoplasmic reticulum lumen);GO:0005811(lipid droplet);GO:0005829(cytosol);GO:0006629(lipid metabolic process);GO:0006637(acyl-CoA metabolic process);GO:0006695(cholesterol biosynthetic process);GO:0008203(cholesterol meta…	00983(Drug metabolism - other enzymes)	K01044	EC:3.1.1.1	carboxylesterase 1D [Source:MGI Symbol;Acc:MGI:2148202]	protein_coding	0.0257422	0.034134	0.0933015	0.165566	0.10891	0.35246	0.244327	-2.03311	0.00573059	0.578112	down	no
MSTRG.20995	Mest	ENSMUST00000124665;ENSMUST00000163949	GO:0003824(catalytic activity);GO:0005783(endoplasmic reticulum);GO:0005789(endoplasmic reticulum membrane);GO:0010883(regulation of lipid storage);GO:0016020(membrane);GO:0016021(integral component of membrane);GO:0016787(hydrolase activity);GO:0032526(response to retinoic acid);GO:0032526(response to retinoic acid)	NA	NA	NA	mesoderm specific transcript [Source:MGI Symbol;Acc:MGI:96968]	protein_coding	1.69482	1.71632	1.69059	1.36813	0.93637	0.973927	1.55615	0.637983	0.00579185	0.582763	up	no
ENSMUSG00000021359	Tfap2a	ENSMUST00000021787	GO:0000122(negative regulation of transcription by RNA polymerase II);GO:0000976(transcription regulatory region sequence-specific DNA binding);GO:0000978(RNA polymerase II cis-regulatory region sequence-specific DNA binding);GO:0000981(DNA-binding transcription factor activity, RNA polymerase II-specific);GO:0001227(DNA-binding transcription repressor activity, RNA polymerase II-specific);GO:000…	NA	K09176	NA	transcription factor AP-2, alpha [Source:MGI Symbol;Acc:MGI:104671]	protein_coding	0.0068154	0.0130718	0.0276741	0	0	0	158.538	7.30868	0.0059131	0.590327	up	no
MSTRG.6520	Dpf3	ENSMUST00000140327;ENSMUST00000177801;ENSMUST00000147469;ENSMUST00000144237;ENSMUST00000178756;ENSMUST00000177959	GO:0000123(histone acetyltransferase complex);GO:0000790(nuclear chromatin);GO:0003676(nucleic acid binding);GO:0004402(histone acetyltransferase activity);GO:0005634(nucleus);GO:0005654(nucleoplasm);GO:0006325(chromatin organization);GO:0007399(nervous system development);GO:0008270(zinc ion binding);GO:0016573(histone acetylation);GO:0042393(histone binding);GO:0045892(negative regulation of tr…	04714(Thermogenesis);05225(Hepatocellular carcinoma);05225(Hepatocellular carcinoma)	K22198	NA	D4, zinc and double PHD fingers, family 3 [Source:MGI Symbol;Acc:MGI:1917377]	protein_coding	0.381254	0.62621	0.570745	0.617279	2.21235	0.867488	0.426875	-1.22811	0.00594891	0.590833	down	no
MSTRG.18687	Stpg1	ENSMUST00000063707	GO:0003674(molecular_function);GO:0005634(nucleus);GO:0005737(cytoplasm);GO:0005739(mitochondrion);GO:0006915(apoptotic process);GO:0043065(positive regulation of apoptotic process);GO:1902110(positive regulation of mitochondrial membrane permeability involved in apoptotic process)	NA	NA	NA	sperm tail PG rich repeat containing 1 [Source:MGI Symbol;Acc:MGI:1926056]	protein_coding	0.0526317	0.015124	0.0109068	0	0	0	262.208	8.03457	0.00600819	0.592693	up	no
MSTRG.19879	Stbd1	ENSMUST00000050952;ENSMUST00000200941	GO:0005783(endoplasmic reticulum);GO:0005789(endoplasmic reticulum membrane);GO:0005829(cytosol);GO:0005886(plasma membrane);GO:0005887(integral component of plasma membrane);GO:0005975(carbohydrate metabolic process);GO:0005977(glycogen metabolic process);GO:0005980(glycogen catabolic process);GO:0006914(autophagy);GO:0016020(membrane);GO:0016021(integral component of membrane);GO:0019899(enzyme…	NA	K22267	NA	starch binding domain 1 [Source:MGI Symbol;Acc:MGI:1261768]	protein_coding	1.51152	1.6691	1.20591	1.08499	0.539132	0.721465	1.87012	0.903132	0.00615046	0.596183	up	no
ENSMUSG00000067919	Rex2	ENSMUST00000075775	GO:0003676(nucleic acid binding);GO:0005634(nucleus);GO:0006355(regulation of transcription, DNA-templated);GO:0046872(metal ion binding)	NA	NA	NA	reduced expression 2 [Source:MGI Symbol;Acc:MGI:1328322]	protein_coding	0.0189082	0.0180325	0.0287224	0.0733247	0.0668989	0.0884625	0.287132	-1.80021	0.00616457	0.596183	down	no
MSTRG.3995	Emid1	ENSMUST00000062821;ENSMUST00000163299;ENSMUST00000132328;ENSMUST00000151906	GO:0005201(extracellular matrix structural constituent);GO:0005515(protein binding);GO:0005576(extracellular region);GO:0005581(collagen trimer);GO:0005783(endoplasmic reticulum);GO:0005794(Golgi apparatus);GO:0031012(extracellular matrix);GO:0062023(collagen-containing extracellular matrix);GO:0062023(collagen-containing extracellular matrix)	NA	NA	NA	EMI domain containing 1 [Source:MGI Symbol;Acc:MGI:2155091]	protein_coding	2.65679	2.04096	2.09395	1.07826	0.995674	1.84848	1.73151	0.79203	0.00638568	0.607525	up	no
ENSMUSG00000021256	Vash1	ENSMUST00000021681	GO:0001525(angiogenesis);GO:0001937(negative regulation of endothelial cell proliferation);GO:0003779(actin binding);GO:0004180(carboxypeptidase activity);GO:0004181(metallocarboxypeptidase activity);GO:0005515(protein binding);GO:0005576(extracellular region);GO:0005615(extracellular space);GO:0005737(cytoplasm);GO:0005783(endoplasmic reticulum);GO:0006508(proteolysis);GO:0007049(cell cycle);GO:…	NA	NA	NA	vasohibin 1 [Source:MGI Symbol;Acc:MGI:2442543]	protein_coding	0.477789	0.314624	0.394077	0.149002	0.212248	0.208322	2.08313	1.05875	0.00641421	0.607634	up	no
MSTRG.5360	Cd300lg	ENSMUST00000017453;ENSMUST00000107163;ENSMUST00000123895;ENSMUST00000107164	GO:0001791(IgM binding);GO:0002376(immune system process);GO:0002414(immunoglobulin transcytosis in epithelial cells);GO:0005768(endosome);GO:0005886(plasma membrane);GO:0016020(membrane);GO:0016021(integral component of membrane);GO:0016323(basolateral plasma membrane);GO:0016324(apical plasma membrane);GO:0032585(multivesicular body membrane);GO:0032585(multivesicular body membrane)	NA	K16663	NA	CD300 molecule like family member G [Source:MGI Symbol;Acc:MGI:1289168]	protein_coding	3.43821	3.47458	3.03493	2.3382	1.77268	2.51252	1.5019	0.586792	0.00642585	0.607634	up	no
MSTRG.27166	Lars2	ENSMUST00000038863;ENSMUST00000215464	GO:0000166(nucleotide binding);GO:0002161(aminoacyl-tRNA editing activity);GO:0004812(aminoacyl-tRNA ligase activity);GO:0004823(leucine-tRNA ligase activity);GO:0005524(ATP binding);GO:0005739(mitochondrion);GO:0005759(mitochondrial matrix);GO:0006412(translation);GO:0006418(tRNA aminoacylation for protein translation);GO:0006429(leucyl-tRNA aminoacylation);GO:0016874(ligase activity);GO:0032543…	00970(Aminoacyl-tRNA biosynthesis);00970(Aminoacyl-tRNA biosynthesis)	K01869	EC:6.1.1.4	leucyl-tRNA synthetase, mitochondrial [Source:MGI Symbol;Acc:MGI:2142973]	protein_coding	2.22523	2.58662	2.03323	7.90823	3.91211	2.43946	0.480027	-1.05881	0.00646899	0.607927	down	no
ENSMUSG00000047642	D930020B18Rik	ENSMUST00000120642	NA	NA	NA	NA	RIKEN cDNA D930020B18 gene [Source:MGI Symbol;Acc:MGI:2442001]	protein_coding	0	0	0	0.0297634	0.0125012	0.0176077	0.00501066	-7.64078	0.00659747	0.615486	down	no
MSTRG.22505	Nat14	ENSMUST00000047309;ENSMUST00000207527;ENSMUST00000207506;ENSMUST00000208754;ENSMUST00000207687	GO:0003677(DNA binding);GO:0005575(cellular_component);GO:0008080(N-acetyltransferase activity);GO:0008150(biological_process);GO:0016020(membrane);GO:0016021(integral component of membrane);GO:0016740(transferase activity);GO:0016746(transferase activity, transferring acyl groups);GO:0016746(transferase activity, transferring acyl groups)	NA	NA	NA	N-acetyltransferase 14 [Source:MGI Symbol;Acc:MGI:3039561]	protein_coding	0.324134	0.321303	0.350202	0.64377	0.54495	0.597573	0.557377	-0.843274	0.00668956	0.616595	down	no
MSTRG.4047	Ramp3	ENSMUST00000045374	GO:0001525(angiogenesis);GO:0001605(adrenomedullin receptor activity);GO:0001921(positive regulation of receptor recycling);GO:0005764(lysosome);GO:0005886(plasma membrane);GO:0006816(calcium ion transport);GO:0006886(intracellular protein transport);GO:0007186(G protein-coupled receptor signaling pathway);GO:0007189(adenylate cyclase-activating G protein-coupled receptor signaling pathway);GO:00…	04270(Vascular smooth muscle contraction)	K08449	NA	receptor (calcitonin) activity modifying protein 3 [Source:MGI Symbol;Acc:MGI:1860292]	protein_coding	2.3555	1.99714	1.46769	1.40541	0.785118	0.868454	1.9027	0.92805	0.00679939	0.621275	up	no
MSTRG.13532	Gna14	ENSMUST00000025602;ENSMUST00000237350	GO:0000166(nucleotide binding);GO:0001508(action potential);GO:0001664(G protein-coupled receptor binding);GO:0003924(GTPase activity);GO:0005525(GTP binding);GO:0005834(heterotrimeric G-protein complex);GO:0007165(signal transduction);GO:0007186(G protein-coupled receptor signaling pathway);GO:0007188(adenylate cyclase-modulating G protein-coupled receptor signaling pathway);GO:0019001(guanyl nu…	04020(Calcium signaling pathway);05142(Chagas disease (American trypanosomiasis));05146(Amoebiasis);05146(Amoebiasis)	K04636	NA	guanine nucleotide binding protein, alpha 14 [Source:MGI Symbol;Acc:MGI:95769]	protein_coding	0.657868	0.885011	0.851263	0.379459	0.428087	0.568267	1.74017	0.799224	0.00684267	0.622769	up	no
ENSMUSG00000049649	Gpr3	ENSMUST00000105911	GO:0004930(G protein-coupled receptor activity);GO:0005737(cytoplasm);GO:0005886(plasma membrane);GO:0007165(signal transduction);GO:0007186(G protein-coupled receptor signaling pathway);GO:0007189(adenylate cyclase-activating G protein-coupled receptor signaling pathway);GO:0016020(membrane);GO:0016021(integral component of membrane);GO:0019222(regulation of metabolic process);GO:0040020(regulat…	NA	K04311	NA	G-protein coupled receptor 3 [Source:MGI Symbol;Acc:MGI:101908]	protein_coding	0	0	0	0.0605821	0.0141382	0.0133434	0.00340663	-8.19744	0.00685376	0.622769	down	no
MSTRG.9227	Lrrc63	ENSMUST00000022574	GO:0005515(protein binding)	NA	NA	NA	leucine rich repeat containing 63 [Source:MGI Symbol;Acc:MGI:1918109]	protein_coding	0.670188	0.616775	0.813061	0.092002	0.129655	0.489078	2.95472	1.56302	0.00695421	0.626772	up	no
MSTRG.20644	Mad1l1	ENSMUST00000031534	GO:0000775(chromosome, centromeric region);GO:0000776(kinetochore);GO:0000777(condensed chromosome kinetochore);GO:0000922(spindle pole);GO:0005634(nucleus);GO:0005635(nuclear envelope);GO:0005694(chromosome);GO:0005737(cytoplasm);GO:0005815(microtubule organizing center);GO:0005819(spindle);GO:0005856(cytoskeleton);GO:0007049(cell cycle);GO:0007094(mitotic spindle assembly checkpoint);GO:0042130…	04110(Cell cycle);04114(Oocyte meiosis);04914(Progesterone-mediated oocyte maturation);05166(Human T-cell leukemia virus 1 infection);05203(Viral carcinogenesis)	NA	NA	MAD1 mitotic arrest deficient 1-like 1 [Source:MGI Symbol;Acc:MGI:1341857]	protein_coding	1.09146	0.836212	1.17823	1.46157	2.45529	1.35375	0.589289	-0.762954	0.00701587	0.626772	down	no
ENSMUSG00000062077	Trim54	ENSMUST00000013771	GO:0005515(protein binding);GO:0005737(cytoplasm);GO:0005856(cytoskeleton);GO:0005874(microtubule);GO:0005875(microtubule associated complex);GO:0007026(negative regulation of microtubule depolymerization);GO:0007275(multicellular organism development);GO:0008017(microtubule binding);GO:0008270(zinc ion binding);GO:0016567(protein ubiquitination);GO:0030018(Z disc);GO:0030154(cell differentiation…	NA	K10653	NA	tripartite motif-containing 54 [Source:MGI Symbol;Acc:MGI:1889623]	protein_coding	0	0	0	0.0486511	0.0432597	0.0478842	0.002146	-8.86413	0.00707495	0.628741	down	no
MSTRG.22264	Apold1	ENSMUST00000167323	GO:0001525(angiogenesis);GO:0001666(response to hypoxia);GO:0005576(extracellular region);GO:0005654(nucleoplasm);GO:0005829(cytosol);GO:0006869(lipid transport);GO:0008289(lipid binding);GO:0016020(membrane);GO:0016021(integral component of membrane);GO:0042118(endothelial cell activation);GO:0042157(lipoprotein metabolic process);GO:0045601(regulation of endothelial cell differentiation)	NA	NA	NA	apolipoprotein L domain containing 1 [Source:MGI Symbol;Acc:MGI:2685921]	protein_coding	1.29985	0.862715	1.18002	0.714484	0.691778	0.371966	1.87973	0.910525	0.00708307	0.628741	up	no
ENSMUSG00000030109	Slc6a12	ENSMUST00000032200;ENSMUST00000166457;ENSMUST00000168295	GO:0005328(neurotransmitter:sodium symporter activity);GO:0005332(gamma-aminobutyric acid:sodium symporter activity);GO:0005887(integral component of plasma membrane);GO:0006836(neurotransmitter transport);GO:0008028(monocarboxylic acid transmembrane transporter activity);GO:0015293(symporter activity);GO:0015718(monocarboxylic acid transport);GO:0015812(gamma-aminobutyric acid transport);GO:0016…	04721(Synaptic vesicle cycle);04727(GABAergic synapse);04727(GABAergic synapse)	K05045	NA	solute carrier family 6 (neurotransmitter transporter, betaine/GABA), member 12 [Source:MGI Symbol;Acc:MGI:95628]	protein_coding	0.0554287	0.0889188	0.081517	0.151706	0.163828	0.272164	0.384321	-1.37962	0.00712907	0.631366	down	no
MSTRG.4672	Rpl26	ENSMUST00000073471;ENSMUST00000128952;ENSMUST00000101014	GO:0002181(cytoplasmic translation);GO:0003723(RNA binding);GO:0003735(structural constituent of ribosome);GO:0005515(protein binding);GO:0005654(nucleoplasm);GO:0005730(nucleolus);GO:0005737(cytoplasm);GO:0005840(ribosome);GO:0006364(rRNA processing);GO:0006412(translation);GO:0006977(DNA damage response, signal transduction by p53 class mediator resulting in cell cycle arrest);GO:0015934(large …	03010(Ribosome);03010(Ribosome)	K02898	NA	ribosomal protein L26 [Source:MGI Symbol;Acc:MGI:106022]	protein_coding	4.16029	96.9182	3.17574	3.1124	2.64855	2.35927	12.8388	3.68244	0.00714574	0.631388	up	no
MSTRG.17141	Dph5	ENSMUST00000043342;ENSMUST00000189799;ENSMUST00000200258;ENSMUST00000106505	GO:0004164(diphthine synthase activity);GO:0005575(cellular_component);GO:0008168(methyltransferase activity);GO:0016740(transferase activity);GO:0017183(peptidyl-diphthamide biosynthetic process from peptidyl-histidine);GO:0032259(methylation);GO:0032259(methylation)	NA	K00586	EC:2.1.1.314	diphthamide biosynthesis 5 [Source:MGI Symbol;Acc:MGI:1916990]	protein_coding	3.44744	2.50492	2.95194	2.16266	1.80528	2.33475	1.41278	0.498536	0.00726616	0.635474	up	no
ENSMUSG00000039519	Cyp7b1	ENSMUST00000035625	GO:0004497(monooxygenase activity);GO:0005506(iron ion binding);GO:0005783(endoplasmic reticulum);GO:0005789(endoplasmic reticulum membrane);GO:0006629(lipid metabolic process);GO:0006694(steroid biosynthetic process);GO:0006699(bile acid biosynthetic process);GO:0007586(digestion);GO:0007613(memory);GO:0007623(circadian rhythm);GO:0008202(steroid metabolic process);GO:0008203(cholesterol metabol…	00120(Primary bile acid biosynthesis);00140(Steroid hormone biosynthesis)	K07430	EC:1.14.14.29	cytochrome P450, family 7, subfamily b, polypeptide 1 [Source:MGI Symbol;Acc:MGI:104978]	protein_coding	0.544608	0.564213	0.567987	0.327376	0.208025	0.341751	1.91165	0.934819	0.00738865	0.640093	up	no
MSTRG.13893	Gsto2	ENSMUST00000056159;ENSMUST00000237514;ENSMUST00000235896	GO:0004364(glutathione transferase activity);GO:0005515(protein binding);GO:0005737(cytoplasm);GO:0006805(xenobiotic metabolic process);GO:0016491(oxidoreductase activity);GO:0016740(transferase activity);GO:0019852(L-ascorbic acid metabolic process);GO:0042802(identical protein binding);GO:0045174(glutathione dehydrogenase (ascorbate) activity);GO:0050610(methylarsonate reductase activity);GO:00…	00480(Glutathione metabolism);00980(Metabolism of xenobiotics by cytochrome P450);00982(Drug metabolism - cytochrome P450);00983(Drug metabolism - other enzymes);01524(Platinum drug resistance);05200(Pathways in cancer);05204(Chemical carcinogenesis);05225(Hepatocellular carcinoma);05418(Fluid shear stress and atherosclerosis);05418(Fluid shear stress and atherosclerosis)	K00799	EC:2.5.1.18	glutathione S-transferase omega 2 [Source:MGI Symbol;Acc:MGI:1915464]	protein_coding	0.187764	0.180382	0.275527	0.073073	0.0933827	0.0858064	2.55161	1.35141	0.00751131	0.648335	up	no
ENSMUSG00000051401	Kctd16	ENSMUST00000236889;ENSMUST00000096572	GO:0003674(molecular_function);GO:0005515(protein binding);GO:0005886(plasma membrane);GO:0008277(regulation of G protein-coupled receptor signaling pathway);GO:0016020(membrane);GO:0016021(integral component of membrane);GO:0030054(cell junction);GO:0042734(presynaptic membrane);GO:0042995(cell projection);GO:0043235(receptor complex);GO:0045202(synapse);GO:0045211(postsynaptic membrane);GO:0051…	NA	K21918	NA	potassium channel tetramerisation domain containing 16 [Source:MGI Symbol;Acc:MGI:1914659]	protein_coding	0.0311517	0.0198361	0.00995128	0	0	0	203.13	7.66626	0.00754339	0.64863	up	no
ENSMUSG00000020061	Mybpc1	ENSMUST00000119185;ENSMUST00000156573;ENSMUST00000153964;ENSMUST00000121629	GO:0005200(structural constituent of cytoskeleton);GO:0005515(protein binding);GO:0005856(cytoskeleton);GO:0006936(muscle contraction);GO:0007010(cytoskeleton organization);GO:0007010(cytoskeleton organization)	NA	K12557	NA	myosin binding protein C, slow-type [Source:MGI Symbol;Acc:MGI:1336213]	protein_coding	0.299896	0.439399	0.398415	0.742221	0.510314	0.75079	0.56791	-0.816265	0.00774028	0.661123	down	no
MSTRG.20039	Ube2d2b	ENSMUST00000072578	GO:0000166(nucleotide binding);GO:0000209(protein polyubiquitination);GO:0004842(ubiquitin-protein transferase activity);GO:0005524(ATP binding);GO:0005634(nucleus);GO:0016567(protein ubiquitination);GO:0016740(transferase activity);GO:0035519(protein K29-linked ubiquitination);GO:0044314(protein K27-linked ubiquitination);GO:0061631(ubiquitin conjugating enzyme activity);GO:0070534(protein K63-l…	04120(Ubiquitin mediated proteolysis);04141(Protein processing in endoplasmic reticulum)	K06689	EC:2.3.2.23	ubiquitin-conjugating enzyme E2D 2B [Source:MGI Symbol;Acc:MGI:1920568]	protein_coding	1.18932	1.60072	1.55525	2.02365	4.38308	2.19546	0.505137	-0.985253	0.00792815	0.668153	down	no
MSTRG.8246	Itga1;Gm49395;Pelo	ENSMUST00000061673;ENSMUST00000224997;ENSMUST00000109226	GO:0000187(activation of MAPK activity);GO:0001669(acrosomal vesicle);GO:0005102(signaling receptor binding);GO:0005515(protein binding);GO:0005518(collagen binding);GO:0005886(plasma membrane);GO:0005925(focal adhesion);GO:0007155(cell adhesion);GO:0007160(cell-matrix adhesion);GO:0007229(integrin-mediated signaling pathway);GO:0008285(negative regulation of cell population proliferation);GO:000…	04151(PI3K-Akt signaling pathway);04510(Focal adhesion);04512(ECM-receptor interaction);04640(Hematopoietic cell lineage);04810(Regulation of actin cytoskeleton);05165(Human papillomavirus infection);05410(Hypertrophic cardiomyopathy (HCM));05412(Arrhythmogenic right ventricular cardiomyopathy (ARVC));05414(Dilated cardiomyopathy (DCM));03015(mRNA surveillance pathway)	K06480;K06965	NA	integrin alpha 1 [Source:MGI Symbol;Acc:MGI:96599];predicted gene, 49395 [Source:MGI Symbol;Acc:MGI:6121627];pelota mRNA surveillance and ribosome rescue factor [Source:MGI Symbol;Acc:MGI:2145154]	protein_coding	5.75943	4.77	4.84691	3.91049	3.73032	3.84497	1.33873	0.420863	0.00796166	0.668153	up	no
ENSMUSG00000041482	Piezo2	ENSMUST00000047480;ENSMUST00000183217;ENSMUST00000182166;ENSMUST00000132576;ENSMUST00000238051	GO:0005261(cation channel activity);GO:0005515(protein binding);GO:0005886(plasma membrane);GO:0006811(ion transport);GO:0006812(cation transport);GO:0008381(mechanosensitive ion channel activity);GO:0009612(response to mechanical stimulus);GO:0016020(membrane);GO:0016021(integral component of membrane);GO:0034220(ion transmembrane transport);GO:0042391(regulation of membrane potential);GO:005089…	NA	K22128	NA	piezo-type mechanosensitive ion channel component 2 [Source:MGI Symbol;Acc:MGI:1918781]	protein_coding	0.229884	0.174269	0.207194	0.123184	0.143403	0.126437	1.55549	0.637372	0.00802557	0.670364	up	no
MSTRG.22755	Tmem91	ENSMUST00000079439	GO:0002244(hematopoietic progenitor cell differentiation);GO:0003674(molecular_function);GO:0005575(cellular_component);GO:0016020(membrane);GO:0016021(integral component of membrane)	NA	NA	NA	transmembrane protein 91 [Source:MGI Symbol;Acc:MGI:2443589]	protein_coding	0.19776	0.221933	0.444661	0.470434	1.11274	0.480467	0.41885	-1.2555	0.00803729	0.670364	down	no
MSTRG.15931	Rbm38	ENSMUST00000173997;ENSMUST00000029014	GO:0003676(nucleic acid binding);GO:0003723(RNA binding);GO:0003729(mRNA binding);GO:0003730(mRNA 3'-UTR binding);GO:0005634(nucleus);GO:0005737(cytoplasm);GO:0005829(cytosol);GO:0006397(mRNA processing);GO:0006977(DNA damage response, signal transduction by p53 class mediator resulting in cell cycle arrest);GO:0006978(DNA damage response, signal transduction by p53 class mediator resulting in tr…	NA	NA	NA	RNA binding motif protein 38 [Source:MGI Symbol;Acc:MGI:1889294]	protein_coding	7.17027	8.20814	9.17309	10.4258	21.1297	11.5639	0.569384	-0.812525	0.00810983	0.670364	down	no
ENSMUSG00000028396	2310002L09Rik	ENSMUST00000095023;ENSMUST00000030101	GO:0005739(mitochondrion);GO:0005856(cytoskeleton);GO:0016020(membrane);GO:0016021(integral component of membrane);GO:0031032(actomyosin structure organization);GO:0031032(actomyosin structure organization)	NA	NA	NA	RIKEN cDNA 2310002L09 gene [Source:MGI Symbol;Acc:MGI:1916780]	protein_coding	0	0	0	0.0170964	0.0516231	0.0269381	0.00313619	-8.31677	0.00821948	0.673612	down	no
MSTRG.16125	Fabp4	ENSMUST00000029041	GO:0001816(cytokine production);GO:0005324(long-chain fatty acid transporter activity);GO:0005504(fatty acid binding);GO:0005634(nucleus);GO:0005654(nucleoplasm);GO:0005737(cytoplasm);GO:0005829(cytosol);GO:0006469(negative regulation of protein kinase activity);GO:0006631(fatty acid metabolic process);GO:0008284(positive regulation of cell population proliferation);GO:0008289(lipid binding);GO:0…	03320(PPAR signaling pathway);04923(Regulation of lipolysis in adipocytes)	K08753	NA	fatty acid binding protein 4, adipocyte [Source:MGI Symbol;Acc:MGI:88038]	protein_coding	0.171798	0.195194	0.232272	0.412366	0.221108	0.727825	0.440215	-1.18372	0.00847423	0.685717	down	no
MSTRG.10248	Gpd1	ENSMUST00000023760	GO:0004367(glycerol-3-phosphate dehydrogenase [NAD+] activity);GO:0004368(glycerol-3-phosphate dehydrogenase (quinone) activity);GO:0005737(cytoplasm);GO:0005739(mitochondrion);GO:0005829(cytosol);GO:0005975(carbohydrate metabolic process);GO:0006072(glycerol-3-phosphate metabolic process);GO:0006094(gluconeogenesis);GO:0006116(NADH oxidation);GO:0006127(glycerophosphate shuttle);GO:0006734(NADH …	00564(Glycerophospholipid metabolism)	K00006	EC:1.1.1.8	glycerol-3-phosphate dehydrogenase 1 (soluble) [Source:MGI Symbol;Acc:MGI:95679]	protein_coding	0.993726	0.943028	1.20552	1.5715	1.32246	2.16721	0.620859	-0.687663	0.00858834	0.692896	down	no
ENSMUSG00000016349	Eef1a2	ENSMUST00000055990	GO:0000166(nucleotide binding);GO:0003746(translation elongation factor activity);GO:0003924(GTPase activity);GO:0005525(GTP binding);GO:0005634(nucleus);GO:0005737(cytoplasm);GO:0005853(eukaryotic translation elongation factor 1 complex);GO:0006412(translation);GO:0006414(translational elongation);GO:0010035(response to inorganic substance);GO:0019901(protein kinase binding);GO:0043025(neuronal …	03013(RNA transport);05134(Legionellosis)	K03231	NA	eukaryotic translation elongation factor 1 alpha 2 [Source:MGI Symbol;Acc:MGI:1096317]	protein_coding	0	0.060846	0.013134	0.150919	0.145001	0.21793	0.143972	-2.79614	0.00866659	0.693741	down	no
ENSMUSG00000050650	Mrgpra1	ENSMUST00000098438	GO:0004930(G protein-coupled receptor activity);GO:0007165(signal transduction);GO:0007186(G protein-coupled receptor signaling pathway);GO:0016020(membrane);GO:0016021(integral component of membrane)	NA	K08396	NA	MAS-related GPR, member A1 [Source:MGI Symbol;Acc:MGI:3033095]	protein_coding	0.067405	0.089279	0.028836	0	0	0	618.4	9.2724	0.00869553	0.693741	up	no
MSTRG.4995	1700020L24Rik	ENSMUST00000188702;ENSMUST00000037378	GO:0003674(molecular_function);GO:0005575(cellular_component);GO:0008150(biological_process);GO:0008150(biological_process)	NA	NA	NA	RIKEN cDNA 1700020L24 gene [Source:MGI Symbol;Acc:MGI:1913580]	protein_coding	1.28703	0.899925	1.21274	0.60782	0.441199	0.725437	1.91591	0.938028	0.00871355	0.693741	up	no
MSTRG.18699	Id3	ENSMUST00000008016	GO:0000122(negative regulation of transcription by RNA polymerase II);GO:0001656(metanephros development);GO:0005515(protein binding);GO:0005634(nucleus);GO:0005737(cytoplasm);GO:0006275(regulation of DNA replication);GO:0007275(multicellular organism development);GO:0007417(central nervous system development);GO:0007507(heart development);GO:0007517(muscle organ development);GO:0007623(circadian…	04350(TGF-beta signaling pathway);04550(Signaling pathways regulating pluripotency of stem cells)	K17694	NA	inhibitor of DNA binding 3 [Source:MGI Symbol;Acc:MGI:96398]	protein_coding	12.5914	14.3646	9.89037	9.26188	4.69907	7.87507	1.68741	0.754809	0.00871779	0.693741	up	no
MSTRG.4049	Adcy1	ENSMUST00000020706	GO:0000166(nucleotide binding);GO:0004016(adenylate cyclase activity);GO:0005516(calmodulin binding);GO:0005524(ATP binding);GO:0005634(nucleus);GO:0005737(cytoplasm);GO:0005886(plasma membrane);GO:0005887(integral component of plasma membrane);GO:0006171(cAMP biosynthetic process);GO:0007189(adenylate cyclase-activating G protein-coupled receptor signaling pathway);GO:0007190(activation of adeny…	00230(Purine metabolism);01522(Endocrine resistance);04015(Rap1 signaling pathway);04020(Calcium signaling pathway);04022(cGMP-PKG signaling pathway);04024(cAMP signaling pathway);04062(Chemokine signaling pathway);04072(Phospholipase D signaling pathway);04114(Oocyte meiosis);04211(Longevity regulating pathway);04213(Longevity regulating pathway - multiple species);04261(Adrenergic signaling in …	K08041	EC:4.6.1.1	adenylate cyclase 1 [Source:MGI Symbol;Acc:MGI:99677]	protein_coding	2.31938	2.43624	2.07762	1.82154	1.16529	1.59693	1.49075	0.576038	0.00881551	0.700068	up	no
ENSMUSG00000060081	H2ac1	ENSMUST00000072391	GO:0000786(nucleosome);GO:0000790(nuclear chromatin);GO:0003677(DNA binding);GO:0005634(nucleus);GO:0005694(chromosome);GO:0006325(chromatin organization);GO:0006342(chromatin silencing);GO:0046982(protein heterodimerization activity)	04217(Necroptosis);05034(Alcoholism);05322(Systemic lupus erythematosus)	K11251	NA	H2A clustered histone 1 [Source:MGI Symbol;Acc:MGI:2448285]	protein_coding	0	0	0	0.410066	0.426076	0	0.000358791	-11.4446	0.00894739	0.704717	down	no
ENSMUSG00000091345	Col6a5	ENSMUST00000190193	NA	04151(PI3K-Akt signaling pathway);04510(Focal adhesion);04512(ECM-receptor interaction);04974(Protein digestion and absorption);05165(Human papillomavirus infection)	K06238	NA	collagen, type VI, alpha 5 [Source:MGI Symbol;Acc:MGI:3648134]	protein_coding	0.0324627	0.00609069	0.00912815	0.0539459	0.0284216	0.114069	0.242732	-2.04256	0.00904799	0.708286	down	no
ENSMUSG00000038651	Sycp2l	ENSMUST00000124093	GO:0000775(chromosome, centromeric region);GO:0000780(condensed nuclear chromosome, centromeric region);GO:0000800(lateral element);GO:0003674(molecular_function);GO:0005634(nucleus);GO:0005654(nucleoplasm);GO:0005694(chromosome);GO:0060548(negative regulation of cell death);GO:0140013(meiotic nuclear division)	NA	NA	NA	synaptonemal complex protein 2-like [Source:MGI Symbol;Acc:MGI:2685114]	protein_coding	0	0.0252743	2.31357	0	0	0	7796.16	12.9285	0.00912704	0.713022	up	no
ENSMUSG00000059201	Lep	ENSMUST00000069789	GO:0000122(negative regulation of transcription by RNA polymerase II);GO:0001525(angiogenesis);GO:0001542(ovulation from ovarian follicle);GO:0001666(response to hypoxia);GO:0001819(positive regulation of cytokine production);GO:0001890(placenta development);GO:0001932(regulation of protein phosphorylation);GO:0001934(positive regulation of protein phosphorylation);GO:0001936(regulation of endoth…	04060(Cytokine-cytokine receptor interaction);04080(Neuroactive ligand-receptor interaction);04152(AMPK signaling pathway);04630(Jak-STAT signaling pathway);04920(Adipocytokine signaling pathway);04932(Non-alcoholic fatty liver disease (NAFLD))	K05424	NA	leptin [Source:MGI Symbol;Acc:MGI:104663]	protein_coding	0.0078696	0.00862168	0	0.0681456	0.0222261	0.0702288	0.102685	-3.2837	0.00922419	0.7148	down	no
MSTRG.14422	Sardh	ENSMUST00000102886	GO:0005515(protein binding);GO:0005542(folic acid binding);GO:0005737(cytoplasm);GO:0005739(mitochondrion);GO:0005759(mitochondrial matrix);GO:0008480(sarcosine dehydrogenase activity);GO:0016491(oxidoreductase activity);GO:0035999(tetrahydrofolate interconversion);GO:0050660(flavin adenine dinucleotide binding);GO:0055114(oxidation-reduction process);GO:1901053(sarcosine catabolic process)	00260(Glycine, serine and threonine metabolism)	K00314	EC:1.5.8.3	sarcosine dehydrogenase [Source:MGI Symbol;Acc:MGI:2183102]	protein_coding	1.51054	1.52024	1.22147	1.03482	0.933618	0.928599	1.4678	0.553651	0.00937568	0.721187	up	no
MSTRG.15817	Ada	ENSMUST00000017841	GO:0001666(response to hypoxia);GO:0001701(in utero embryonic development);GO:0001821(histamine secretion);GO:0001829(trophectodermal cell differentiation);GO:0001883(purine nucleoside binding);GO:0001889(liver development);GO:0001890(placenta development);GO:0002314(germinal center B cell differentiation);GO:0002636(positive regulation of germinal center formation);GO:0002686(negative regulation…	00230(Purine metabolism);05340(Primary immunodeficiency)	NA	NA	adenosine deaminase [Source:MGI Symbol;Acc:MGI:87916]	protein_coding	1.88866	1.77173	2.13192	2.458	2.83771	2.69619	0.724773	-0.464399	0.00938162	0.721187	down	no
MSTRG.3977	Ascc2	ENSMUST00000070257	GO:0005515(protein binding);GO:0005634(nucleus);GO:0006281(DNA repair);GO:0006355(regulation of transcription, DNA-templated);GO:0006974(cellular response to DNA damage stimulus);GO:0016607(nuclear speck);GO:0043130(ubiquitin binding);GO:0099053(activating signal cointegrator 1 complex)	NA	K18667	NA	activating signal cointegrator 1 complex subunit 2 [Source:MGI Symbol;Acc:MGI:1922702]	protein_coding	1.82608	1.68191	1.86921	2.24633	2.6595	2.38935	0.737088	-0.44009	0.00951318	0.722626	down	no
MSTRG.5662	6030468B19Rik	ENSMUST00000106331	GO:0002250(adaptive immune response);GO:0002313(mature B cell differentiation involved in immune response);GO:0002376(immune system process);GO:0004888(transmembrane signaling receptor activity);GO:0005125(cytokine activity);GO:0005576(extracellular region);GO:0005615(extracellular space);GO:0005887(integral component of plasma membrane);GO:0007166(cell surface receptor signaling pathway);GO:0050…	NA	NA	NA	RIKEN cDNA 6030468B19 gene [Source:MGI Symbol;Acc:MGI:1924977]	protein_coding	0.712648	1.21809	1.01134	1.56637	4.06156	1.17504	0.43247	-1.20933	0.00976179	0.729131	down	no
MSTRG.11745	Angptl4	ENSMUST00000002360	GO:0001525(angiogenesis);GO:0001666(response to hypoxia);GO:0004857(enzyme inhibitor activity);GO:0005102(signaling receptor binding);GO:0005576(extracellular region);GO:0005615(extracellular space);GO:0006629(lipid metabolic process);GO:0009267(cellular response to starvation);GO:0042802(identical protein binding);GO:0043066(negative regulation of apoptotic process);GO:0043335(protein unfolding)…	03320(PPAR signaling pathway);04979(Cholesterol metabolism)	K08767	NA	angiopoietin-like 4 [Source:MGI Symbol;Acc:MGI:1888999]	protein_coding	1.90728	2.41794	1.86348	0.661242	0.853246	1.71495	1.91634	0.938353	0.00985616	0.731943	up	no
ENSMUSG00000029348	Asphd2	ENSMUST00000031291;ENSMUST00000200227;ENSMUST00000197585;ENSMUST00000199095	GO:0003674(molecular_function);GO:0008150(biological_process);GO:0016020(membrane);GO:0016021(integral component of membrane);GO:0016491(oxidoreductase activity);GO:0018193(peptidyl-amino acid modification);GO:0046872(metal ion binding);GO:0051213(dioxygenase activity);GO:0055114(oxidation-reduction process);GO:0055114(oxidation-reduction process)	NA	NA	NA	aspartate beta-hydroxylase domain containing 2 [Source:MGI Symbol;Acc:MGI:1920148]	protein_coding	0.0658246	0.0881841	0.0546693	0.0175853	0	0.0184564	5.78991	2.53354	0.00988125	0.731943	up	no
MSTRG.15628	Id1	ENSMUST00000109824;ENSMUST00000038368	GO:0000122(negative regulation of transcription by RNA polymerase II);GO:0001886(endothelial cell morphogenesis);GO:0005515(protein binding);GO:0005634(nucleus);GO:0005654(nucleoplasm);GO:0005737(cytoplasm);GO:0005794(Golgi apparatus);GO:0005813(centrosome);GO:0007275(multicellular organism development);GO:0007420(brain development);GO:0007507(heart development);GO:0007623(circadian rhythm);GO:00…	04015(Rap1 signaling pathway);04350(TGF-beta signaling pathway);04390(Hippo signaling pathway);04550(Signaling pathways regulating pluripotency of stem cells);04550(Signaling pathways regulating pluripotency of stem cells)	K04680	NA	inhibitor of DNA binding 1, HLH protein [Source:MGI Symbol;Acc:MGI:96396]	protein_coding	4.84749	4.66008	4.17349	3.81335	1.9574	2.29845	1.69547	0.761683	0.0102552	0.746163	up	no
ENSMUSG00000044359	P2ry4	ENSMUST00000053373	GO:0004930(G protein-coupled receptor activity);GO:0005524(ATP binding);GO:0005886(plasma membrane);GO:0007165(signal transduction);GO:0007186(G protein-coupled receptor signaling pathway);GO:0016020(membrane);GO:0016021(integral component of membrane);GO:0016323(basolateral plasma membrane);GO:0016324(apical plasma membrane);GO:0019103(pyrimidine nucleotide binding);GO:0030321(transepithelial ch…	04080(Neuroactive ligand-receptor interaction);04742(Taste transduction)	K04271	NA	pyrimidinergic receptor P2Y, G-protein coupled, 4 [Source:MGI Symbol;Acc:MGI:1926594]	protein_coding	0.098768	0.035401	0.042715	0.007288	0.006943	0.02045	5.10031	2.35059	0.0103705	0.74925	up	no
ENSMUSG00000009378	Slc16a12	ENSMUST00000009522	GO:0005308(creatine transmembrane transporter activity);GO:0005886(plasma membrane);GO:0005887(integral component of plasma membrane);GO:0008028(monocarboxylic acid transmembrane transporter activity);GO:0015293(symporter activity);GO:0015718(monocarboxylic acid transport);GO:0015881(creatine transmembrane transport);GO:0016020(membrane);GO:0016021(integral component of membrane);GO:0016323(basol…	NA	K11810	NA	solute carrier family 16 (monocarboxylic acid transporters), member 12 [Source:MGI Symbol;Acc:MGI:2147716]	protein_coding	0.688185	0.591565	0.727179	0.391956	0.461445	0.452014	1.53739	0.620482	0.0105112	0.755353	up	no
MSTRG.4605	Specc1	ENSMUST00000202178;ENSMUST00000201364;ENSMUST00000201624;ENSMUST00000092415	GO:0001650(fibrillar center);GO:0003674(molecular_function);GO:0005515(protein binding);GO:0005634(nucleus);GO:0005654(nucleoplasm);GO:0005815(microtubule organizing center);GO:0005829(cytosol);GO:0016020(membrane);GO:0030036(actin cytoskeleton organization);GO:0031941(filamentous actin);GO:0043231(intracellular membrane-bounded organelle);GO:0043231(intracellular membrane-bounded organelle)	NA	K23028	NA	sperm antigen with calponin homology and coiled-coil domains 1 [Source:MGI Symbol;Acc:MGI:2442356]	protein_coding	1.99422	3.51715	2.61271	3.06916	10.7579	4.11394	0.452822	-1.14298	0.0105853	0.759062	down	no
ENSMUSG00000052430	Bmpr1b	ENSMUST00000029948	GO:0000166(nucleotide binding);GO:0001501(skeletal system development);GO:0001502(cartilage condensation);GO:0001550(ovarian cumulus expansion);GO:0001654(eye development);GO:0002062(chondrocyte differentiation);GO:0002063(chondrocyte development);GO:0004672(protein kinase activity);GO:0004674(protein serine/threonine kinase activity);GO:0004675(transmembrane receptor protein serine/threonine kin…	04060(Cytokine-cytokine receptor interaction);04350(TGF-beta signaling pathway);04360(Axon guidance);04390(Hippo signaling pathway);04550(Signaling pathways regulating pluripotency of stem cells);05418(Fluid shear stress and atherosclerosis)	K13578	EC:2.7.11.30	bone morphogenetic protein receptor, type 1B [Source:MGI Symbol;Acc:MGI:107191]	protein_coding	0.0149614	0.00592051	0.0123219	0	0	0	110.679	6.79024	0.010712	0.76296	up	no
ENSMUSG00000031596	Slc7a2	ENSMUST00000098816;ENSMUST00000141505;ENSMUST00000057784;ENSMUST00000117077;ENSMUST00000118432	GO:0000064(L-ornithine transmembrane transporter activity);GO:0002537(nitric oxide production involved in inflammatory response);GO:0005886(plasma membrane);GO:0006809(nitric oxide biosynthetic process);GO:0006865(amino acid transport);GO:0015171(amino acid transmembrane transporter activity);GO:0015179(L-amino acid transmembrane transporter activity);GO:0015181(arginine transmembrane transporter…	NA	K13864	NA	solute carrier family 7 (cationic amino acid transporter, y+ system), member 2 [Source:MGI Symbol;Acc:MGI:99828]	protein_coding	0.635113	0.557019	0.572296	0.471588	0.367185	0.319275	1.52362	0.607505	0.0107191	0.76296	up	no
ENSMUSG00000021187	Tc2n	ENSMUST00000162735;ENSMUST00000160715	GO:0005634(nucleus);GO:0005634(nucleus)	NA	K17287	NA	tandem C2 domains, nuclear [Source:MGI Symbol;Acc:MGI:1921663]	protein_coding	0.157331	0.111869	0.0923824	0.0442112	0.0411693	0.0714675	2.30531	1.20496	0.0108288	0.765283	up	no
ENSMUSG00000024076	Vit	ENSMUST00000024880	GO:0005539(glycosaminoglycan binding);GO:0005576(extracellular region);GO:0005614(interstitial matrix);GO:0007399(nervous system development);GO:0010811(positive regulation of cell-substrate adhesion);GO:0021510(spinal cord development);GO:0030198(extracellular matrix organization);GO:0031012(extracellular matrix);GO:0062023(collagen-containing extracellular matrix)	NA	NA	NA	vitrin [Source:MGI Symbol;Acc:MGI:1921449]	protein_coding	0	0.0108228	0	0.0265958	0.0408105	0.0840126	0.0714757	-3.8064	0.0110147	0.771135	down	no
ENSMUSG00000046807	Lrrc75b	ENSMUST00000051129;ENSMUST00000220172	GO:0003674(molecular_function);GO:0005575(cellular_component);GO:0008150(biological_process);GO:0008150(biological_process)	NA	NA	NA	leucine rich repeat containing 75B [Source:MGI Symbol;Acc:MGI:2143657]	protein_coding	0.204521	0.15452	0.123974	0.312877	0.261367	0.305238	0.549204	-0.864587	0.0110225	0.771135	down	no
MSTRG.14218	Itga8	ENSMUST00000028106;ENSMUST00000148055	GO:0001656(metanephros development);GO:0001822(kidney development);GO:0005783(endoplasmic reticulum);GO:0005886(plasma membrane);GO:0007155(cell adhesion);GO:0007160(cell-matrix adhesion);GO:0007229(integrin-mediated signaling pathway);GO:0007275(multicellular organism development);GO:0007399(nervous system development);GO:0007420(brain development);GO:0007613(memory);GO:0008305(integrin complex)…	04151(PI3K-Akt signaling pathway);04510(Focal adhesion);04512(ECM-receptor interaction);04514(Cell adhesion molecules (CAMs));04810(Regulation of actin cytoskeleton);05165(Human papillomavirus infection);05410(Hypertrophic cardiomyopathy (HCM));05412(Arrhythmogenic right ventricular cardiomyopathy (ARVC));05414(Dilated cardiomyopathy (DCM));05414(Dilated cardiomyopathy (DCM))	K06584	NA	integrin alpha 8 [Source:MGI Symbol;Acc:MGI:109442]	protein_coding	2.66718	2.30918	2.80616	2.22376	1.53077	1.40578	1.50815	0.592784	0.0110559	0.771135	up	no
MSTRG.6243	Fam177a;Fam177a2	ENSMUST00000177768;ENSMUST00000177978	GO:0003674(molecular_function);GO:0005575(cellular_component);GO:0008150(biological_process);GO:0008150(biological_process)	NA	NA	NA	family with sequence similarity 177, member A [Source:MGI Symbol;Acc:MGI:1920635];family with sequence similarity 177 member A2 [Source:MGI Symbol;Acc:MGI:3714351]	protein_coding	0.835897	0.773882	0.474454	1.06713	0.999699	1.43873	0.594552	-0.750126	0.0113111	0.782975	down	no
MSTRG.11641	Ccdc167	ENSMUST00000129091;ENSMUST00000128751	GO:0003674(molecular_function);GO:0005575(cellular_component);GO:0008150(biological_process);GO:0016020(membrane);GO:0016021(integral component of membrane);GO:0016021(integral component of membrane)	NA	NA	NA	coiled-coil domain containing 167 [Source:MGI Symbol;Acc:MGI:1915847]	protein_coding	2.05705	1.68497	2.10486	2.48474	2.72171	2.60986	0.748035	-0.418823	0.0114098	0.785925	down	no
MSTRG.23426	Cemip	ENSMUST00000064174	GO:0004415(hyalurononglucosaminidase activity);GO:0005540(hyaluronic acid binding);GO:0005576(extracellular region);GO:0005634(nucleus);GO:0005737(cytoplasm);GO:0005783(endoplasmic reticulum);GO:0005886(plasma membrane);GO:0005905(clathrin-coated pit);GO:0007605(sensory perception of sound);GO:0008152(metabolic process);GO:0010800(positive regulation of peptidyl-threonine phosphorylation);GO:0016…	NA	K19031	EC:3.2.1.35	cell migration inducing protein, hyaluronan binding [Source:MGI Symbol;Acc:MGI:2443629]	protein_coding	2.4835	2.22179	1.98082	1.50187	1.5413	1.7779	1.38685	0.471814	0.0115008	0.78796	up	no
MSTRG.3562	Actr6	ENSMUST00000020109	GO:0005634(nucleus);GO:0006338(chromatin remodeling)	NA	K11662	NA	ARP6 actin-related protein 6 [Source:MGI Symbol;Acc:MGI:1914269]	protein_coding	3.20559	3.2598	3.26289	2.72941	1.90615	2.0139	1.46302	0.548946	0.0115631	0.790817	up	no
MSTRG.8669	Ear2	ENSMUST00000074839	GO:0003676(nucleic acid binding);GO:0004518(nuclease activity);GO:0004519(endonuclease activity);GO:0004540(ribonuclease activity);GO:0005575(cellular_component);GO:0006935(chemotaxis);GO:0016787(hydrolase activity);GO:0090305(nucleic acid phosphodiester bond hydrolysis);GO:0090501(RNA phosphodiester bond hydrolysis)	NA	NA	NA	eosinophil-associated, ribonuclease A family, member 2 [Source:MGI Symbol;Acc:MGI:108020]	protein_coding	3.2471	1.82139	1.67348	1.76523	1.02483	0.764179	1.89688	0.923632	0.0116699	0.795912	up	no
ENSMUSG00000030125	Lrrc23	ENSMUST00000032218	GO:0003674(molecular_function);GO:0005515(protein binding);GO:0005737(cytoplasm);GO:0005829(cytosol);GO:0008150(biological_process)	NA	NA	NA	leucine rich repeat containing 23 [Source:MGI Symbol;Acc:MGI:1315192]	protein_coding	0.067564	0.0294526	0.0885281	0.183645	0.134622	0.293172	0.303455	-1.72044	0.011689	0.795912	down	no
MSTRG.18392	Frg2f1	ENSMUST00000079611	NA	NA	NA	NA	FSHD region gene 2 family member 1 [Source:MGI Symbol;Acc:MGI:3035485]	protein_coding	0.373974	0.18545	0.240298	0.381966	0.535028	0.673187	0.502912	-0.991622	0.0118684	0.799357	down	no
ENSMUSG00000004098	Col5a3	ENSMUST00000004201	GO:0005198(structural molecule activity);GO:0005201(extracellular matrix structural constituent);GO:0005581(collagen trimer);GO:0005588(collagen type V trimer);GO:0005615(extracellular space);GO:0007160(cell-matrix adhesion);GO:0008201(heparin binding);GO:0030020(extracellular matrix structural constituent conferring tensile strength);GO:0030198(extracellular matrix organization);GO:0031012(extra…	04974(Protein digestion and absorption)	K19721	NA	collagen, type V, alpha 3 [Source:MGI Symbol;Acc:MGI:1858212]	protein_coding	0.0594475	0.0393138	0.0663645	0.14303	0.0809745	0.127812	0.469351	-1.09126	0.0118716	0.799357	down	no
MSTRG.19940	Plac8	ENSMUST00000112910;ENSMUST00000031264;ENSMUST00000097437	GO:0003682(chromatin binding);GO:0005515(protein binding);GO:0005634(nucleus);GO:0008284(positive regulation of cell population proliferation);GO:0009409(response to cold);GO:0040015(negative regulation of multicellular organism growth);GO:0042742(defense response to bacterium);GO:0043066(negative regulation of apoptotic process);GO:0045944(positive regulation of transcription by RNA polymerase I…	NA	NA	NA	placenta-specific 8 [Source:MGI Symbol;Acc:MGI:2445289]	protein_coding	88.3909	96.7167	61.0451	64.3162	28.3333	49.5835	1.73063	0.791296	0.0118751	0.799357	up	no
MSTRG.22620	Ptgir	ENSMUST00000144408;ENSMUST00000086101	GO:0004930(G protein-coupled receptor activity);GO:0005829(cytosol);GO:0005886(plasma membrane);GO:0006954(inflammatory response);GO:0007165(signal transduction);GO:0007186(G protein-coupled receptor signaling pathway);GO:0007189(adenylate cyclase-activating G protein-coupled receptor signaling pathway);GO:0007204(positive regulation of cytosolic calcium ion concentration);GO:0010642(negative reg…	04080(Neuroactive ligand-receptor interaction);04270(Vascular smooth muscle contraction);04611(Platelet activation);04611(Platelet activation)	K04263	NA	prostaglandin I receptor (IP) [Source:MGI Symbol;Acc:MGI:99535]	protein_coding	2.25202	1.92782	1.82295	1.39294	1.41578	1.44157	1.41233	0.498073	0.0120214	0.804976	up	no
ENSMUSG00000035852	Misp	ENSMUST00000219305;ENSMUST00000169041	GO:0000132(establishment of mitotic spindle orientation);GO:0003779(actin binding);GO:0005737(cytoplasm);GO:0005856(cytoskeleton);GO:0005884(actin filament);GO:0005886(plasma membrane);GO:0005925(focal adhesion);GO:0005938(cell cortex);GO:0007049(cell cycle);GO:0016477(cell migration);GO:0030054(cell junction);GO:0030864(cortical actin cytoskeleton);GO:0031616(spindle pole centrosome);GO:0043231(…	NA	NA	NA	mitotic spindle positioning [Source:MGI Symbol;Acc:MGI:1926156]	protein_coding	0.012236	0.0123947	0.0421143	0	0	0	222.483	7.79755	0.0120556	0.805356	up	no
MSTRG.2249	4930558K02Rik	ENSMUST00000162676	GO:0003674(molecular_function);GO:0005575(cellular_component);GO:0008150(biological_process)	NA	NA	NA	RIKEN cDNA 4930558K02 gene [Source:MGI Symbol;Acc:MGI:1922618]	protein_coding	0	0	0	0.0327358	0.0914392	0.0387935	0.00184085	-9.08542	0.0121379	0.805864	down	no
MSTRG.13678	Ifit1bl2	ENSMUST00000087357	GO:0003723(RNA binding);GO:0005515(protein binding);GO:0005737(cytoplasm);GO:0005829(cytosol);GO:0009615(response to virus);GO:0050688(regulation of defense response to virus);GO:0051607(defense response to virus);GO:0071357(cellular response to type I interferon);GO:0071360(cellular response to exogenous dsRNA)	NA	NA	NA	interferon induced protein with tetratricopeptide repeats 1B like 2 [Source:MGI Symbol;Acc:MGI:2148249]	protein_coding	0.205644	0.179454	0.241035	0.035437	0.124065	0.075648	2.6627	1.41289	0.0122083	0.805864	up	no
ENSMUSG00000001494	Sost	ENSMUST00000001534	GO:0001503(ossification);GO:0005515(protein binding);GO:0005576(extracellular region);GO:0005615(extracellular space);GO:0005794(Golgi apparatus);GO:0008134(transcription factor binding);GO:0008201(heparin binding);GO:0009612(response to mechanical stimulus);GO:0016055(Wnt signaling pathway);GO:0030178(negative regulation of Wnt signaling pathway);GO:0030279(negative regulation of ossification);G…	04310(Wnt signaling pathway);04928(Parathyroid hormone synthesis, secretion and action)	K16834	NA	sclerostin [Source:MGI Symbol;Acc:MGI:1921749]	protein_coding	0.017748	0.027386	0	0.15597	0.028264	0.203949	0.11627	-3.10445	0.0122351	0.805864	down	no
ENSMUSG00000061947	Serpina10	ENSMUST00000044231	GO:0004867(serine-type endopeptidase inhibitor activity);GO:0005576(extracellular region);GO:0005615(extracellular space);GO:0007596(blood coagulation);GO:0007599(hemostasis);GO:0008201(heparin binding);GO:0010466(negative regulation of peptidase activity);GO:0010951(negative regulation of endopeptidase activity);GO:0030414(peptidase inhibitor activity)	NA	K04525	NA	serine (or cysteine) peptidase inhibitor, clade A (alpha-1 antiproteinase, antitrypsin), member 10 [Source:MGI Symbol;Acc:MGI:2667725]	protein_coding	0.455509	0.311685	0.375879	0.231327	0.227393	0.183781	1.7791	0.831147	0.0123227	0.808255	up	no
MSTRG.15142	Them7	ENSMUST00000068813	GO:0005739(mitochondrion);GO:0008150(biological_process);GO:0047617(acyl-CoA hydrolase activity)	NA	NA	NA	thioesterase superfamily member 7 [Source:MGI Symbol;Acc:MGI:1921338]	protein_coding	0.051727	0	0.157069	0	0	0	695.987	9.44292	0.012484	0.811901	up	no
MSTRG.23629	Dnajb13	ENSMUST00000207405	GO:0005515(protein binding);GO:0005737(cytoplasm);GO:0005829(cytosol);GO:0005929(cilium);GO:0005930(axoneme);GO:0006457(protein folding);GO:0030030(cell projection organization);GO:0031514(motile cilium);GO:0036126(sperm flagellum);GO:0042995(cell projection);GO:0051082(unfolded protein binding);GO:0051085(chaperone cofactor-dependent protein refolding);GO:0051087(chaperone binding);GO:0097224(sp…	NA	K09519	NA	DnaJ heat shock protein family (Hsp40) member B13 [Source:MGI Symbol;Acc:MGI:1916637]	protein_coding	3.66506	5.40686	4.59541	5.72337	13.6945	6.36738	0.530044	-0.915816	0.0125421	0.813338	down	no
MSTRG.24108	9430038I01Rik	ENSMUST00000068996;ENSMUST00000120340;ENSMUST00000117404	GO:0003674(molecular_function);GO:0005575(cellular_component);GO:0008150(biological_process);GO:0008150(biological_process)	NA	NA	NA	RIKEN cDNA 9430038I01 gene [Source:MGI Symbol;Acc:MGI:1924502]	protein_coding	1.42338	1.49453	1.22928	0.888651	0.775813	1.12487	1.4868	0.572211	0.0125484	0.813338	up	no
ENSMUSG00000027446	Cstdc2	ENSMUST00000028937	GO:0004869(cysteine-type endopeptidase inhibitor activity);GO:0005576(extracellular region);GO:0005615(extracellular space);GO:0010951(negative regulation of endopeptidase activity);GO:0019730(antimicrobial humoral response)	NA	NA	NA	cystatin domain containing 2 [Source:MGI Symbol;Acc:MGI:1924955]	protein_coding	0.300322	0.152961	0.13097	0.0214904	0.0474966	0	8.46902	3.08219	0.0125783	0.813905	up	no
MSTRG.201	Bcorl1	ENSMUST00000037596;ENSMUST00000136348	GO:0003674(molecular_function);GO:0005515(protein binding);GO:0005634(nucleus);GO:0005654(nucleoplasm);GO:0005886(plasma membrane);GO:0006325(chromatin organization);GO:0008150(biological_process);GO:0008150(biological_process)	NA	NA	NA	BCL6 co-repressor-like 1 [Source:MGI Symbol;Acc:MGI:2443910]	protein_coding	1.212	1.59783	1.44459	1.86041	3.92161	1.89915	0.553877	-0.852362	0.0126344	0.815531	down	no
MSTRG.12593	Dsc3	ENSMUST00000115848;ENSMUST00000225110	GO:0001701(in utero embryonic development);GO:0005509(calcium ion binding);GO:0005576(extracellular region);GO:0005737(cytoplasm);GO:0005886(plasma membrane);GO:0005911(cell-cell junction);GO:0007155(cell adhesion);GO:0007156(homophilic cell adhesion via plasma membrane adhesion molecules);GO:0016020(membrane);GO:0016021(integral component of membrane);GO:0030054(cell junction);GO:0030057(desmoso…	NA	K07602	NA	desmocollin 3 [Source:MGI Symbol;Acc:MGI:1194993]	protein_coding	1.23354	1.6317	1.23879	1.05706	0.770969	0.840846	1.53773	0.620805	0.0126459	0.815531	up	no
ENSMUSG00000022847	Thpo	ENSMUST00000115437;ENSMUST00000232217;ENSMUST00000076422	GO:0001934(positive regulation of protein phosphorylation);GO:0005102(signaling receptor binding);GO:0005125(cytokine activity);GO:0005179(hormone activity);GO:0005576(extracellular region);GO:0005615(extracellular space);GO:0007165(signal transduction);GO:0008283(cell population proliferation);GO:0008284(positive regulation of cell population proliferation);GO:0030099(myeloid cell differentiatio…	04060(Cytokine-cytokine receptor interaction);04630(Jak-STAT signaling pathway);04640(Hematopoietic cell lineage);04640(Hematopoietic cell lineage)	K06854	NA	thrombopoietin [Source:MGI Symbol;Acc:MGI:101875]	protein_coding	0	0.0290545	0.0865025	0	0	0	385.19	8.58943	0.012763	0.82052	up	no
ENSMUSG00000032452	Clstn2	ENSMUST00000035027;ENSMUST00000162295	GO:0000139(Golgi membrane);GO:0005509(calcium ion binding);GO:0005783(endoplasmic reticulum);GO:0005789(endoplasmic reticulum membrane);GO:0005794(Golgi apparatus);GO:0005886(plasma membrane);GO:0007155(cell adhesion);GO:0007156(homophilic cell adhesion via plasma membrane adhesion molecules);GO:0009986(cell surface);GO:0014069(postsynaptic density);GO:0016020(membrane);GO:0016021(integral compon…	NA	K22660	NA	calsyntenin 2 [Source:MGI Symbol;Acc:MGI:1929897]	protein_coding	0.461578	0.388459	0.714455	0.320465	0.232648	0.347255	1.73762	0.797109	0.0127873	0.82052	up	no
MSTRG.18355	B4galt2;Ccdc24	ENSMUST00000030266;ENSMUST00000164853;ENSMUST00000171548;ENSMUST00000106421	GO:0003831(beta-N-acetylglucosaminylglycopeptide beta-1,4-galactosyltransferase activity);GO:0003945(N-acetyllactosamine synthase activity);GO:0004461(lactose synthase activity);GO:0005654(nucleoplasm);GO:0005794(Golgi apparatus);GO:0005975(carbohydrate metabolic process);GO:0006486(protein glycosylation);GO:0007420(brain development);GO:0007613(memory);GO:0007626(locomotory behavior);GO:0008542(…	00052(Galactose metabolism);00510(N-Glycan biosynthesis);00514(Other types of O-glycan biosynthesis);00515(Mannose type O-glycan biosynthesis);00533(Glycosaminoglycan biosynthesis - keratan sulfate);00601(Glycosphingolipid biosynthesis - lacto and neolacto series);00601(Glycosphingolipid biosynthesis - lacto and neolacto series)	K07967	2.4.1.-;2.4.1.38;2.4.1.90;EC:2.4.1.22	UDP-Gal:betaGlcNAc beta 1,4- galactosyltransferase, polypeptide 2 [Source:MGI Symbol;Acc:MGI:1858493];coiled-coil domain containing 24 [Source:MGI Symbol;Acc:MGI:2685874]	protein_coding	0.411768	0.75578	0.493393	0.590765	2.29538	0.924387	0.435882	-1.19799	0.0132431	0.836735	down	no
MSTRG.25922	Spc24	ENSMUST00000217382;ENSMUST00000214149;ENSMUST00000098942;ENSMUST00000216057	GO:0000775(chromosome, centromeric region);GO:0000776(kinetochore);GO:0000777(condensed chromosome kinetochore);GO:0003674(molecular_function);GO:0005634(nucleus);GO:0005654(nucleoplasm);GO:0005694(chromosome);GO:0005730(nucleolus);GO:0007049(cell cycle);GO:0031262(Ndc80 complex);GO:0051301(cell division);GO:0051301(cell division)	NA	K11549	NA	SPC24, NDC80 kinetochore complex component, homolog (S. cerevisiae) [Source:MGI Symbol;Acc:MGI:1914879]	protein_coding	0.551345	1.3205	0.7282	1.55968	3.21826	1.10945	0.441631	-1.17909	0.0132487	0.836735	down	no
MSTRG.22877	Zfp383	ENSMUST00000186475	GO:0003676(nucleic acid binding);GO:0003700(DNA-binding transcription factor activity);GO:0005634(nucleus);GO:0005654(nucleoplasm);GO:0006355(regulation of transcription, DNA-templated);GO:0031965(nuclear membrane);GO:0043565(sequence-specific DNA binding);GO:0046872(metal ion binding)	05168(Herpes simplex virus 1 infection)	K09228	NA	zinc finger protein 383 [Source:MGI Symbol;Acc:MGI:1920979]	protein_coding	2.131	1.53901	2.10684	1.32902	1.01615	1.5013	1.50186	0.586751	0.0132776	0.836735	up	no
MSTRG.11865	Ltb	ENSMUST00000173600;ENSMUST00000025262	GO:0005125(cytokine activity);GO:0005164(tumor necrosis factor receptor binding);GO:0005515(protein binding);GO:0005615(extracellular space);GO:0005886(plasma membrane);GO:0006955(immune response);GO:0007165(signal transduction);GO:0010467(gene expression);GO:0016020(membrane);GO:0016021(integral component of membrane);GO:0032735(positive regulation of interleukin-12 production);GO:0043588(skin d…	04060(Cytokine-cytokine receptor interaction);04064(NF-kappa B signaling pathway);05323(Rheumatoid arthritis);05323(Rheumatoid arthritis)	K03157	NA	lymphotoxin B [Source:MGI Symbol;Acc:MGI:104796]	protein_coding	43.0786	37.0721	28.8285	29.0675	15.2777	23.9559	1.59557	0.674073	0.0132794	0.836735	up	no
MSTRG.16756	Rps27	ENSMUST00000197361;ENSMUST00000196205;ENSMUST00000170122	GO:0000028(ribosomal small subunit assembly);GO:0003723(RNA binding);GO:0003735(structural constituent of ribosome);GO:0005515(protein binding);GO:0005840(ribosome);GO:0006364(rRNA processing);GO:0006412(translation);GO:0022627(cytosolic small ribosomal subunit);GO:0046872(metal ion binding);GO:0046872(metal ion binding)	03010(Ribosome);03010(Ribosome)	K02978	NA	ribosomal protein S27 [Source:MGI Symbol;Acc:MGI:1888676]	protein_coding	155.608	195.306	92.7375	94.8329	53.9317	102.835	1.76332	0.818298	0.0134855	0.843471	up	no
MSTRG.27189	Cxcr6	ENSMUST00000216072;ENSMUST00000049810	GO:0004930(G protein-coupled receptor activity);GO:0004950(chemokine receptor activity);GO:0005886(plasma membrane);GO:0006935(chemotaxis);GO:0006954(inflammatory response);GO:0006955(immune response);GO:0007165(signal transduction);GO:0007186(G protein-coupled receptor signaling pathway);GO:0007204(positive regulation of cytosolic calcium ion concentration);GO:0009897(external side of plasma mem…	04060(Cytokine-cytokine receptor interaction);04062(Chemokine signaling pathway);04062(Chemokine signaling pathway)	K04191	NA	chemokine (C-X-C motif) receptor 6 [Source:MGI Symbol;Acc:MGI:1934582]	protein_coding	13.1029	12.3467	10.3306	8.4477	5.4763	9.54263	1.52472	0.608548	0.0134882	0.843471	up	no
MSTRG.15772	Lbp	ENSMUST00000016168;ENSMUST00000109491	GO:0001530(lipopolysaccharide binding);GO:0002232(leukocyte chemotaxis involved in inflammatory response);GO:0002281(macrophage activation involved in immune response);GO:0002376(immune system process);GO:0005102(signaling receptor binding);GO:0005576(extracellular region);GO:0005615(extracellular space);GO:0006869(lipid transport);GO:0006953(acute-phase response);GO:0008228(opsonization);GO:0008…	04064(NF-kappa B signaling pathway);04620(Toll-like receptor signaling pathway);05132(Salmonella infection);05152(Tuberculosis);05152(Tuberculosis)	K05399	NA	lipopolysaccharide binding protein [Source:MGI Symbol;Acc:MGI:1098776]	protein_coding	0.668971	0.395658	0.627763	0.636411	1.08299	1.24371	0.571154	-0.808049	0.0135972	0.844795	down	no
ENSMUSG00000037621	Atoh8	ENSMUST00000042646	GO:0001704(formation of primary germ layer);GO:0001937(negative regulation of endothelial cell proliferation);GO:0003677(DNA binding);GO:0003700(DNA-binding transcription factor activity);GO:0005634(nucleus);GO:0005654(nucleoplasm);GO:0005737(cytoplasm);GO:0006355(regulation of transcription, DNA-templated);GO:0007275(multicellular organism development);GO:0007399(nervous system development);GO:0…	NA	K09084	NA	atonal bHLH transcription factor 8 [Source:MGI Symbol;Acc:MGI:1918343]	protein_coding	1.18551	0.997807	1.16953	0.822708	0.528506	0.779387	1.57366	0.654125	0.0136512	0.844795	up	no
ENSMUSG00000024600	Slc27a6	ENSMUST00000025500	GO:0000166(nucleotide binding);GO:0001676(long-chain fatty acid metabolic process);GO:0003824(catalytic activity);GO:0004467(long-chain fatty acid-CoA ligase activity);GO:0005324(long-chain fatty acid transporter activity);GO:0005783(endoplasmic reticulum);GO:0005886(plasma membrane);GO:0006629(lipid metabolic process);GO:0006631(fatty acid metabolic process);GO:0006869(lipid transport);GO:001590…	03320(PPAR signaling pathway);04931(Insulin resistance)	K08749	NA	solute carrier family 27 (fatty acid transporter), member 6 [Source:MGI Symbol;Acc:MGI:3036230]	protein_coding	0.336557	0.272464	0.306272	0.170368	0.157267	0.139514	1.95932	0.970351	0.0136964	0.845002	up	no
ENSMUSG00000061816	Myl1	ENSMUST00000027151;ENSMUST00000119429;ENSMUST00000120415;ENSMUST00000186202	GO:0005509(calcium ion binding);GO:0006936(muscle contraction);GO:0008307(structural constituent of muscle);GO:0016459(myosin complex);GO:0030016(myofibril);GO:0043292(contractile fiber);GO:0060048(cardiac muscle contraction);GO:0060048(cardiac muscle contraction)	NA	K05738	NA	myosin, light polypeptide 1 [Source:MGI Symbol;Acc:MGI:97269]	protein_coding	0.0352344	0.137548	0	0.319442	0.367412	0.286301	0.177548	-2.49372	0.013767	0.846294	down	no
MSTRG.18923	Clcn6	ENSMUST00000030879;ENSMUST00000137724	GO:0000166(nucleotide binding);GO:0005247(voltage-gated chloride channel activity);GO:0005524(ATP binding);GO:0005768(endosome);GO:0006811(ion transport);GO:0006821(chloride transport);GO:0009612(response to mechanical stimulus);GO:0010008(endosome membrane);GO:0015108(chloride transmembrane transporter activity);GO:0015297(antiporter activity);GO:0016020(membrane);GO:0016021(integral component o…	NA	K05015	NA	chloride channel, voltage-sensitive 6 [Source:MGI Symbol;Acc:MGI:1347049]	protein_coding	1.80946	1.30619	1.40281	2.5338	1.66914	2.46159	0.677986	-0.560673	0.0137834	0.846294	down	no
MSTRG.2998	Foxo3	ENSMUST00000175881;ENSMUST00000105501;ENSMUST00000105502;ENSMUST00000056974	GO:0000122(negative regulation of transcription by RNA polymerase II);GO:0000976(transcription regulatory region sequence-specific DNA binding);GO:0000978(RNA polymerase II cis-regulatory region sequence-specific DNA binding);GO:0000981(DNA-binding transcription factor activity, RNA polymerase II-specific);GO:0001221(transcription cofactor binding);GO:0001227(DNA-binding transcription repressor a…	01521(EGFR tyrosine kinase inhibitor resistance);04062(Chemokine signaling pathway);04068(FoxO signaling pathway);04137(Mitophagy - animal);04151(PI3K-Akt signaling pathway);04152(AMPK signaling pathway);04211(Longevity regulating pathway);04213(Longevity regulating pathway - multiple species);04218(Cellular senescence);04722(Neurotrophin signaling pathway);04917(Prolactin signaling pathway);0521…	K09408	NA	forkhead box O3 [Source:MGI Symbol;Acc:MGI:1890081]	protein_coding	4.30854	5.3106	5.42927	5.51057	14.8173	7.39379	0.54284	-0.881401	0.014005	0.854683	down	no
ENSMUSG00000020419	Hormad2	ENSMUST00000109948;ENSMUST00000130174	GO:0000795(synaptonemal complex);GO:0005515(protein binding);GO:0005634(nucleus);GO:0005694(chromosome);GO:0051177(meiotic sister chromatid cohesion);GO:0051321(meiotic cell cycle);GO:0051321(meiotic cell cycle)	NA	NA	NA	HORMA domain containing 2 [Source:MGI Symbol;Acc:MGI:1923078]	protein_coding	0.209739	0.134057	0.0815537	0.0696258	0.0247414	0.0135353	3.94198	1.97892	0.0142307	0.863234	up	no
ENSMUSG00000037798	Mat1a	ENSMUST00000225720	GO:0000166(nucleotide binding);GO:0000287(magnesium ion binding);GO:0004478(methionine adenosyltransferase activity);GO:0005524(ATP binding);GO:0005829(cytosol);GO:0006556(S-adenosylmethionine biosynthetic process);GO:0006730(one-carbon metabolic process);GO:0009087(methionine catabolic process);GO:0016363(nuclear matrix);GO:0016597(amino acid binding);GO:0016740(transferase activity);GO:0042802(…	00270(Cysteine and methionine metabolism)	K00789	EC:2.5.1.6	methionine adenosyltransferase I, alpha [Source:MGI Symbol;Acc:MGI:88017]	protein_coding	0.069926	0.055766	0.025166	0.013543	0	0.008476	6.85126	2.77637	0.0143288	0.863234	up	no
MSTRG.15970	Gm14440	ENSMUST00000109051	GO:0003674(molecular_function);GO:0003676(nucleic acid binding);GO:0005575(cellular_component);GO:0006355(regulation of transcription, DNA-templated);GO:0008150(biological_process)	NA	NA	NA	predicted gene 14440 [Source:MGI Symbol;Acc:MGI:3702430]	protein_coding	0.716075	0.531375	0.531902	0.348843	0.381241	0.158191	2.00315	1.00227	0.0146316	0.874616	up	no
MSTRG.24017	Mylpf	ENSMUST00000032910;ENSMUST00000206772;ENSMUST00000206204;ENSMUST00000127710	GO:0005509(calcium ion binding);GO:0006955(immune response);GO:0007519(skeletal muscle tissue development);GO:0008307(structural constituent of muscle);GO:0016459(myosin complex);GO:0046872(metal ion binding);GO:0046872(metal ion binding)	04510(Focal adhesion);04670(Leukocyte transendothelial migration);04810(Regulation of actin cytoskeleton);04810(Regulation of actin cytoskeleton)	K12758	NA	myosin light chain, phosphorylatable, fast skeletal muscle [Source:MGI Symbol;Acc:MGI:97273]	protein_coding	1.43592	2.14861	1.55982	2.66976	3.21479	2.70906	0.598626	-0.740272	0.0146842	0.875844	down	no
MSTRG.5419	Myl4	ENSMUST00000106957;ENSMUST00000153761;ENSMUST00000136244;ENSMUST00000106956;ENSMUST00000018800	GO:0002026(regulation of the force of heart contraction);GO:0003785(actin monomer binding);GO:0005509(calcium ion binding);GO:0031672(A band);GO:0032781(positive regulation of ATPase activity);GO:0051015(actin filament binding);GO:0060048(cardiac muscle contraction);GO:0060048(cardiac muscle contraction)	04260(Cardiac muscle contraction);04261(Adrenergic signaling in cardiomyocytes);04371(Apelin signaling pathway);04371(Apelin signaling pathway)	K12750	NA	myosin, light polypeptide 4 [Source:MGI Symbol;Acc:MGI:97267]	protein_coding	1.76209	2.0037	1.21296	1.10395	0.610947	1.19863	1.70884	0.773016	0.0148529	0.878062	up	no
ENSMUSG00000033831	Fgb	ENSMUST00000048246	GO:0002250(adaptive immune response);GO:0002376(immune system process);GO:0005102(signaling receptor binding);GO:0005198(structural molecule activity);GO:0005201(extracellular matrix structural constituent);GO:0005576(extracellular region);GO:0005577(fibrinogen complex);GO:0005615(extracellular space);GO:0005737(cytoplasm);GO:0005783(endoplasmic reticulum);GO:0005938(cell cortex);GO:0007155(cell …	04610(Complement and coagulation cascades);04611(Platelet activation)	K03904	NA	fibrinogen beta chain [Source:MGI Symbol;Acc:MGI:99501]	protein_coding	0.053377	0.016362	0.049203	0	0	0.009058	13.1312	3.71492	0.0148638	0.878062	up	no
ENSMUSG00000019936	Epyc	ENSMUST00000105285	GO:0005515(protein binding);GO:0005576(extracellular region)	NA	K08127	NA	epiphycan [Source:MGI Symbol;Acc:MGI:107942]	protein_coding	0	0	0	0.0911363	0.0245255	0	0.00259377	-8.59073	0.0149176	0.878062	down	no
ENSMUSG00000049985	Ankrd55	ENSMUST00000223871;ENSMUST00000165593;ENSMUST00000168684;ENSMUST00000056047	GO:0003674(molecular_function);GO:0005515(protein binding);GO:0005575(cellular_component);GO:0008150(biological_process);GO:0008150(biological_process)	NA	NA	NA	ankyrin repeat domain 55 [Source:MGI Symbol;Acc:MGI:1924568]	protein_coding	0.270844	0.183982	0.176859	0.131342	0.0932884	0.124949	1.80698	0.853584	0.0150954	0.882868	up	no
MSTRG.4733	Slc16a11	ENSMUST00000171032;ENSMUST00000094055;ENSMUST00000126388	GO:0005783(endoplasmic reticulum);GO:0005789(endoplasmic reticulum membrane);GO:0005886(plasma membrane);GO:0005887(integral component of plasma membrane);GO:0006629(lipid metabolic process);GO:0008028(monocarboxylic acid transmembrane transporter activity);GO:0015293(symporter activity);GO:0015718(monocarboxylic acid transport);GO:0016020(membrane);GO:0016021(integral component of membrane);GO:0…	NA	K08188	NA	solute carrier family 16 (monocarboxylic acid transporters), member 11 [Source:MGI Symbol;Acc:MGI:2663709]	protein_coding	0.129243	0.0505756	0.169992	0.328918	0.237373	0.270232	0.418173	-1.25783	0.0151497	0.883601	down	no
MSTRG.22904	Hcst	ENSMUST00000075062;ENSMUST00000208740	GO:0005102(signaling receptor binding);GO:0005515(protein binding);GO:0006468(protein phosphorylation);GO:0009986(cell surface);GO:0014068(positive regulation of phosphatidylinositol 3-kinase signaling);GO:0016020(membrane);GO:0016021(integral component of membrane);GO:0043548(phosphatidylinositol 3-kinase binding);GO:0050776(regulation of immune response);GO:0050776(regulation of immune response)	04650(Natural killer cell mediated cytotoxicity);04650(Natural killer cell mediated cytotoxicity)	K07988	NA	hematopoietic cell signal transducer [Source:MGI Symbol;Acc:MGI:1344360]	protein_coding	6.07149	6.89716	5.40806	4.6711	2.47227	4.39982	1.59199	0.670836	0.0152984	0.886859	up	no
ENSMUSG00000025529	Zfp711	ENSMUST00000113409	GO:0003676(nucleic acid binding);GO:0003677(DNA binding);GO:0005634(nucleus);GO:0006355(regulation of transcription, DNA-templated);GO:0043565(sequence-specific DNA binding);GO:0045893(positive regulation of transcription, DNA-templated);GO:0046872(metal ion binding)	NA	NA	NA	zinc finger protein 711 [Source:MGI Symbol;Acc:MGI:3045342]	protein_coding	0.0772891	0.067936	0.0924164	0.0317208	0.0396304	0.0195824	2.61335	1.3859	0.0156009	0.897966	up	no
MSTRG.4967	Cct6b	ENSMUST00000100722;ENSMUST00000021040	GO:0000166(nucleotide binding);GO:0005524(ATP binding);GO:0005737(cytoplasm);GO:0005829(cytosol);GO:0005832(chaperonin-containing T-complex);GO:0006457(protein folding);GO:0051082(unfolded protein binding);GO:1901998(toxin transport);GO:1901998(toxin transport)	NA	K09498	NA	chaperonin containing Tcp1, subunit 6b (zeta) [Source:MGI Symbol;Acc:MGI:1329013]	protein_coding	0.13531	0.17218	0.283366	0.091881	0.049434	0.0607378	2.92426	1.54807	0.0157041	0.897966	up	no
ENSMUSG00000025762	Larp1b	ENSMUST00000099121;ENSMUST00000026862	GO:0003674(molecular_function);GO:0003723(RNA binding);GO:0005575(cellular_component);GO:0008150(biological_process);GO:0019013(viral nucleocapsid);GO:0019013(viral nucleocapsid)	NA	K18757	NA	La ribonucleoprotein domain family, member 1B [Source:MGI Symbol;Acc:MGI:1914604]	protein_coding	0.523514	0.237603	0.266907	0.621319	0.936444	0.457582	0.510098	-0.971153	0.0157135	0.897966	down	no
ENSMUSG00000038037	Socs1	ENSMUST00000229866;ENSMUST00000038099	GO:0001932(regulation of protein phosphorylation);GO:0005159(insulin-like growth factor receptor binding);GO:0005515(protein binding);GO:0005634(nucleus);GO:0005654(nucleoplasm);GO:0005737(cytoplasm);GO:0005829(cytosol);GO:0005942(phosphatidylinositol 3-kinase complex);GO:0007259(receptor signaling pathway via JAK-STAT);GO:0009968(negative regulation of signal transduction);GO:0010533(regulation …	04120(Ubiquitin mediated proteolysis);04380(Osteoclast differentiation);04630(Jak-STAT signaling pathway);04910(Insulin signaling pathway);04917(Prolactin signaling pathway);04930(Type II diabetes mellitus);05145(Toxoplasmosis);05206(MicroRNAs in cancer);05206(MicroRNAs in cancer)	K04694	NA	suppressor of cytokine signaling 1 [Source:MGI Symbol;Acc:MGI:1354910]	protein_coding	1.16293	0.983494	1.12205	0.512836	0.719045	0.828586	1.58628	0.665643	0.015723	0.897966	up	no
ENSMUSG00000062181	Ces3b	ENSMUST00000093221	GO:0004771(sterol esterase activity);GO:0004806(triglyceride lipase activity);GO:0005615(extracellular space);GO:0005783(endoplasmic reticulum);GO:0005788(endoplasmic reticulum lumen);GO:0016042(lipid catabolic process);GO:0016787(hydrolase activity);GO:0052689(carboxylic ester hydrolase activity);GO:0080030(methyl indole-3-acetate esterase activity)	NA	K15743	EC:3.1.1.1	carboxylesterase 3B [Source:MGI Symbol;Acc:MGI:3644960]	protein_coding	0.0342687	0.0130783	0.0218453	0	0	0	230.641	7.84951	0.0157897	0.899102	up	no
MSTRG.8270	D13Ertd608e	ENSMUST00000195797;ENSMUST00000179131	NA	NA	NA	NA	DNA segment, Chr 13, ERATO Doi 608, expressed [Source:MGI Symbol;Acc:MGI:1277199]	protein_coding	0.690284	1.34529	1.31764	3.21635	0.978238	4.01664	0.408369	-1.29206	0.0159913	0.902178	down	no
ENSMUSG00000051054	1700014D04Rik	ENSMUST00000180139;ENSMUST00000055343	GO:0003674(molecular_function);GO:0005575(cellular_component);GO:0008150(biological_process);GO:0008150(biological_process)	NA	NA	NA	RIKEN cDNA 1700014D04 gene [Source:MGI Symbol;Acc:MGI:1921474]	protein_coding	0.00653906	0.0107585	0	0.0207351	0.122846	0.0247569	0.102755	-3.28272	0.016039	0.902178	down	no
ENSMUSG00000002265	Peg3	ENSMUST00000051209;ENSMUST00000239104	GO:0000122(negative regulation of transcription by RNA polymerase II);GO:0003676(nucleic acid binding);GO:0003700(DNA-binding transcription factor activity);GO:0005634(nucleus);GO:0005737(cytoplasm);GO:0005776(autophagosome);GO:0006915(apoptotic process);GO:0010468(regulation of gene expression);GO:0043565(sequence-specific DNA binding);GO:0045944(positive regulation of transcription by RNA polym…	NA	K09230	NA	paternally expressed 3 [Source:MGI Symbol;Acc:MGI:104748]	protein_coding	0.498571	0.567522	0.444606	0.271883	0.283564	0.421379	1.54654	0.629043	0.0161745	0.906246	up	no
MSTRG.26275	Zc3h12c	ENSMUST00000165519;ENSMUST00000213645	GO:0003729(mRNA binding);GO:0004518(nuclease activity);GO:0004519(endonuclease activity);GO:0004521(endoribonuclease activity);GO:0005634(nucleus);GO:0016787(hydrolase activity);GO:0036464(cytoplasmic ribonucleoprotein granule);GO:0046872(metal ion binding);GO:0090305(nucleic acid phosphodiester bond hydrolysis);GO:0090502(RNA phosphodiester bond hydrolysis, endonucleolytic);GO:0090502(RNA phosph…	NA	K18668	EC:3.1.-.-	zinc finger CCCH type containing 12C [Source:MGI Symbol;Acc:MGI:3026959]	protein_coding	4.60273	4.22385	4.1901	3.55552	2.54243	3.43917	1.36484	0.448736	0.0162194	0.907438	up	no
MSTRG.21538	St3gal5	ENSMUST00000188366;ENSMUST00000114112;ENSMUST00000069994	GO:0000139(Golgi membrane);GO:0005794(Golgi apparatus);GO:0006486(protein glycosylation);GO:0008373(sialyltransferase activity);GO:0016020(membrane);GO:0016021(integral component of membrane);GO:0016740(transferase activity);GO:0016757(transferase activity, transferring glycosyl groups);GO:0047291(lactosylceramide alpha-2,3-sialyltransferase activity);GO:0097503(sialylation);GO:0097503(sialylatio…	00604(Glycosphingolipid biosynthesis - ganglio series);00604(Glycosphingolipid biosynthesis - ganglio series)	K03370	EC:2.4.99.9	ST3 beta-galactoside alpha-2,3-sialyltransferase 5 [Source:MGI Symbol;Acc:MGI:1339963]	protein_coding	2.07842	4.24951	3.54675	3.82673	11.9355	4.81288	0.479933	-1.05909	0.0165029	0.916628	down	no
MSTRG.16774	S100a1	ENSMUST00000060738;ENSMUST00000107340	GO:0000122(negative regulation of transcription by RNA polymerase II);GO:0005509(calcium ion binding);GO:0005634(nucleus);GO:0005737(cytoplasm);GO:0008016(regulation of heart contraction);GO:0016529(sarcoplasmic reticulum);GO:0030018(Z disc);GO:0031430(M band);GO:0031672(A band);GO:0031674(I band);GO:0042802(identical protein binding);GO:0042803(protein homodimerization activity);GO:0043005(neuro…	NA	NA	NA	S100 calcium binding protein A1 [Source:MGI Symbol;Acc:MGI:1338917]	protein_coding	5.12658	5.96115	3.89181	3.25265	2.77126	3.42864	1.58471	0.664217	0.0167032	0.925078	up	no
MSTRG.9767	St3gal1	ENSMUST00000229028;ENSMUST00000229213;ENSMUST00000092640	GO:0003836(beta-galactoside (CMP) alpha-2,3-sialyltransferase activity);GO:0005576(extracellular region);GO:0005794(Golgi apparatus);GO:0006054(N-acetylneuraminate metabolic process);GO:0006468(protein phosphorylation);GO:0006486(protein glycosylation);GO:0006487(protein N-linked glycosylation);GO:0008373(sialyltransferase activity);GO:0016020(membrane);GO:0016021(integral component of membrane);…	00512(Mucin type O-glycan biosynthesis);00533(Glycosaminoglycan biosynthesis - keratan sulfate);00603(Glycosphingolipid biosynthesis - globo and isoglobo series);00604(Glycosphingolipid biosynthesis - ganglio series);00604(Glycosphingolipid biosynthesis - ganglio series)	K00780	EC:2.4.99.4	ST3 beta-galactoside alpha-2,3-sialyltransferase 1 [Source:MGI Symbol;Acc:MGI:98304]	protein_coding	4.77485	3.82618	5.05724	5.19557	8.16694	6.59523	0.68436	-0.547174	0.0168982	0.931847	down	no
ENSMUSG00000006221	Hspb7	ENSMUST00000102486	GO:0005634(nucleus);GO:0005654(nucleoplasm);GO:0005737(cytoplasm);GO:0005739(mitochondrion);GO:0007507(heart development);GO:0009408(response to heat);GO:0015030(Cajal body);GO:0015629(actin cytoskeleton);GO:0016235(aggresome);GO:0031005(filamin binding)	NA	K09546	NA	heat shock protein family, member 7 (cardiovascular) [Source:MGI Symbol;Acc:MGI:1352494]	protein_coding	0.247566	0.242349	0.411286	0.078101	0.174589	0.145109	2.26547	1.17981	0.0169444	0.933057	up	no
MSTRG.23123	Rasip1;Izumo1	ENSMUST00000057927;ENSMUST00000033100	GO:0001525(angiogenesis);GO:0001570(vasculogenesis);GO:0005515(protein binding);GO:0005737(cytoplasm);GO:0005794(Golgi apparatus);GO:0005795(Golgi stack);GO:0005911(cell-cell junction);GO:0007165(signal transduction);GO:0008284(positive regulation of cell population proliferation);GO:0010507(negative regulation of autophagy);GO:0017016(Ras GTPase binding);GO:0032991(protein-containing complex);GO…	NA	NA	NA	Ras interacting protein 1 [Source:MGI Symbol;Acc:MGI:1917153];izumo sperm-egg fusion 1 [Source:MGI Symbol;Acc:MGI:1920706]	protein_coding	1.93386	1.83292	1.98978	1.32779	1.21781	1.65178	1.37147	0.45572	0.0170816	0.937926	up	no
MSTRG.18562	Snrnp40	ENSMUST00000105994	GO:0005515(protein binding);GO:0005634(nucleus);GO:0005681(spliceosomal complex);GO:0005829(cytosol);GO:0006397(mRNA processing);GO:0008380(RNA splicing);GO:0016607(nuclear speck);GO:0071007(U2-type catalytic step 2 spliceosome);GO:0071013(catalytic step 2 spliceosome)	03040(Spliceosome)	K12857	NA	small nuclear ribonucleoprotein 40 (U5) [Source:MGI Symbol;Acc:MGI:1913835]	protein_coding	1.29372	1.67244	1.80275	2.11192	2.7404	2.16536	0.679556	-0.557335	0.0171665	0.938587	down	no
MSTRG.2246	Fasl	ENSMUST00000000834	GO:0000122(negative regulation of transcription by RNA polymerase II);GO:0005123(death receptor binding);GO:0005125(cytokine activity);GO:0005164(tumor necrosis factor receptor binding);GO:0005515(protein binding);GO:0005576(extracellular region);GO:0005615(extracellular space);GO:0005634(nucleus);GO:0005764(lysosome);GO:0005886(plasma membrane);GO:0005901(caveola);GO:0006915(apoptotic process);G…	01524(Platinum drug resistance);04010(MAPK signaling pathway);04014(Ras signaling pathway);04060(Cytokine-cytokine receptor interaction);04068(FoxO signaling pathway);04151(PI3K-Akt signaling pathway);04210(Apoptosis);04217(Necroptosis);04650(Natural killer cell mediated cytotoxicity);04722(Neurotrophin signaling pathway);04932(Non-alcoholic fatty liver disease (NAFLD));04940(Type I diabetes mell…	K04389	NA	Fas ligand (TNF superfamily, member 6) [Source:MGI Symbol;Acc:MGI:99255]	protein_coding	1.3891	1.73326	2.03152	1.07257	0.843598	1.31197	1.59655	0.674956	0.0172839	0.938587	up	no
ENSMUSG00000033044	Dhrs7c	ENSMUST00000168612	GO:0004745(retinol dehydrogenase activity);GO:0005576(extracellular region);GO:0010880(regulation of release of sequestered calcium ion into cytosol by sarcoplasmic reticulum);GO:0014801(longitudinal sarcoplasmic reticulum);GO:0016491(oxidoreductase activity);GO:0033017(sarcoplasmic reticulum membrane);GO:0055114(oxidation-reduction process)	NA	K11167	EC:1.1.-.-	dehydrogenase/reductase (SDR family) member 7C [Source:MGI Symbol;Acc:MGI:1915710]	protein_coding	0	0	0	0.0349206	0.0372877	0.0178272	0.00333202	-8.22939	0.017284	0.938587	down	no
ENSMUSG00000072812	Ahnak2	ENSMUST00000124526;ENSMUST00000128258;ENSMUST00000137195	GO:0003674(molecular_function);GO:0005515(protein binding);GO:0005634(nucleus);GO:0005737(cytoplasm);GO:0005829(cytosol);GO:0005886(plasma membrane);GO:0019013(viral nucleocapsid);GO:0030018(Z disc);GO:0030315(T-tubule);GO:0030659(cytoplasmic vesicle membrane);GO:0043034(costamere);GO:0043484(regulation of RNA splicing);GO:0043484(regulation of RNA splicing)	NA	NA	NA	AHNAK nucleoprotein 2 [Source:MGI Symbol;Acc:MGI:2144831]	protein_coding	0.221808	0.198123	0.0930329	0.11901	0.0509532	0.0784167	2.06524	1.04631	0.0172891	0.938587	up	no
ENSMUSG00000006720	Zfp184	ENSMUST00000176511;ENSMUST00000102978;ENSMUST00000152258;ENSMUST00000006903	GO:0003676(nucleic acid binding);GO:0003677(DNA binding);GO:0005634(nucleus);GO:0006355(regulation of transcription, DNA-templated);GO:0046872(metal ion binding);GO:0046872(metal ion binding)	05168(Herpes simplex virus 1 infection);05168(Herpes simplex virus 1 infection)	K09228	NA	zinc finger protein 184 (Kruppel-like) [Source:MGI Symbol;Acc:MGI:1922244]	protein_coding	0.276344	0.30908	0.202903	0.101	0.128601	0.168242	1.9815	0.986596	0.0172925	0.938587	up	no
ENSMUSG00000068086	Cyp2d9	ENSMUST00000089129	GO:0004497(monooxygenase activity);GO:0005506(iron ion binding);GO:0005737(cytoplasm);GO:0005783(endoplasmic reticulum);GO:0005789(endoplasmic reticulum membrane);GO:0006082(organic acid metabolic process);GO:0006805(xenobiotic metabolic process);GO:0008395(steroid hydroxylase activity);GO:0016020(membrane);GO:0016021(integral component of membrane);GO:0016491(oxidoreductase activity);GO:0016705(…	00140(Steroid hormone biosynthesis);04726(Serotonergic synapse)	K07414	EC:1.14.14.1	cytochrome P450, family 2, subfamily d, polypeptide 9 [Source:MGI Symbol;Acc:MGI:88606]	protein_coding	0.0136973	0.0251364	0.020012	0	0	0	196.152	7.61583	0.0173289	0.938587	up	no
ENSMUSG00000012428	Steap4	ENSMUST00000115421	GO:0000139(Golgi membrane);GO:0005654(nucleoplasm);GO:0005768(endosome);GO:0005794(Golgi apparatus);GO:0005886(plasma membrane);GO:0005887(integral component of plasma membrane);GO:0006811(ion transport);GO:0008823(cupric reductase activity);GO:0009055(electron transfer activity);GO:0015677(copper ion import);GO:0016020(membrane);GO:0016021(integral component of membrane);GO:0016491(oxidoreductas…	NA	K19876	EC:1.16.1.-	STEAP family member 4 [Source:MGI Symbol;Acc:MGI:1923560]	protein_coding	0.636007	0.738236	0.534351	1.17187	0.763344	1.20784	0.607242	-0.719657	0.0173845	0.938587	down	no
MSTRG.6528	Riox1	ENSMUST00000053744	GO:0005506(iron ion binding);GO:0005515(protein binding);GO:0005634(nucleus);GO:0005654(nucleoplasm);GO:0005730(nucleolus);GO:0006325(chromatin organization);GO:0006338(chromatin remodeling);GO:0016491(oxidoreductase activity);GO:0016706(2-oxoglutarate-dependent dioxygenase activity);GO:0032453(histone demethylase activity (H3-K4 specific));GO:0034720(histone H3-K4 demethylation);GO:0042254(ribos…	NA	K16914	1.14.11.27;EC:1.14.11.-	ribosomal oxygenase 1 [Source:MGI Symbol;Acc:MGI:1919202]	protein_coding	3.81366	3.30557	3.91419	3.03525	2.49449	2.5531	1.36504	0.448945	0.0174856	0.938587	up	no
ENSMUSG00000022367	Has2	ENSMUST00000050544	GO:0001570(vasculogenesis);GO:0001822(kidney development);GO:0005737(cytoplasm);GO:0005887(integral component of plasma membrane);GO:0008284(positive regulation of cell population proliferation);GO:0010838(positive regulation of keratinocyte proliferation);GO:0014911(positive regulation of smooth muscle cell migration);GO:0016020(membrane);GO:0016021(integral component of membrane);GO:0016740(tra…	NA	K00752	EC:2.4.1.212	hyaluronan synthase 2 [Source:MGI Symbol;Acc:MGI:107821]	protein_coding	0.261411	0.175931	0.215948	0.089114	0.104748	0.145676	1.92406	0.944151	0.0175332	0.938587	up	no
ENSMUSG00000096146	Kcnj11	ENSMUST00000211674	GO:0001669(acrosomal vesicle);GO:0002931(response to ischemia);GO:0005242(inward rectifier potassium channel activity);GO:0005244(voltage-gated ion channel activity);GO:0005249(voltage-gated potassium channel activity);GO:0005515(protein binding);GO:0005524(ATP binding);GO:0005635(nuclear envelope);GO:0005739(mitochondrion);GO:0005768(endosome);GO:0005783(endoplasmic reticulum);GO:0005829(cytosol…	04911(Insulin secretion);04930(Type II diabetes mellitus)	K05004	NA	potassium inwardly rectifying channel, subfamily J, member 11 [Source:MGI Symbol;Acc:MGI:107501]	protein_coding	0	0	0	0.00939353	0.0158809	0.0196638	0.00667583	-7.22684	0.017761	0.944353	down	no
ENSMUSG00000056643	Chst13	ENSMUST00000070890	GO:0000139(Golgi membrane);GO:0001537(N-acetylgalactosamine 4-O-sulfotransferase activity);GO:0005575(cellular_component);GO:0005794(Golgi apparatus);GO:0005975(carbohydrate metabolic process);GO:0008146(sulfotransferase activity);GO:0016020(membrane);GO:0016021(integral component of membrane);GO:0016051(carbohydrate biosynthetic process);GO:0016740(transferase activity);GO:0030166(proteoglycan b…	00532(Glycosaminoglycan biosynthesis - chondroitin sulfate / dermatan sulfate)	K07779	EC:2.8.2.5	carbohydrate sulfotransferase 13 [Source:MGI Symbol;Acc:MGI:1919047]	protein_coding	0.28987	0.454205	0.334132	0.052395	0.153412	0.194256	2.69509	1.43034	0.0178321	0.945311	up	no
ENSMUSG00000025504	Eps8l2	ENSMUST00000026577	GO:0001726(ruffle);GO:0003779(actin binding);GO:0005089(Rho guanyl-nucleotide exchange factor activity);GO:0005515(protein binding);GO:0005737(cytoplasm);GO:0005829(cytosol);GO:0005886(plasma membrane);GO:0007266(Rho protein signal transduction);GO:0007605(sensory perception of sound);GO:0016601(Rac protein signal transduction);GO:0030676(Rac guanyl-nucleotide exchange factor activity);GO:0032420…	NA	K17277	NA	EPS8-like 2 [Source:MGI Symbol;Acc:MGI:2138828]	protein_coding	0	0.0149459	0.0091043	0.0409495	0.0536213	0.0435468	0.174128	-2.52178	0.0179852	0.945662	down	no
ENSMUSG00000067525	Olfr1427	ENSMUST00000215374;ENSMUST00000087825	GO:0004930(G protein-coupled receptor activity);GO:0004984(olfactory receptor activity);GO:0005886(plasma membrane);GO:0007165(signal transduction);GO:0007186(G protein-coupled receptor signaling pathway);GO:0007608(sensory perception of smell);GO:0016020(membrane);GO:0016021(integral component of membrane);GO:0050896(response to stimulus);GO:0050911(detection of chemical stimulus involved in sen…	04740(Olfactory transduction);04740(Olfactory transduction)	K04257	NA	olfactory receptor 1427 [Source:MGI Symbol;Acc:MGI:3031261]	protein_coding	0	0.006779	0	0.01104	0.055103	0.0424844	0.062406	-4.00217	0.0181225	0.94963	down	no
MSTRG.18064	Rraga	ENSMUST00000091064	GO:0000166(nucleotide binding);GO:0003924(GTPase activity);GO:0005515(protein binding);GO:0005525(GTP binding);GO:0005634(nucleus);GO:0005737(cytoplasm);GO:0005764(lysosome);GO:0006915(apoptotic process);GO:0008219(cell death);GO:0009267(cellular response to starvation);GO:0010506(regulation of autophagy);GO:0010507(negative regulation of autophagy);GO:0016787(hydrolase activity);GO:0019048(modul…	04140(Autophagy - animal);04150(mTOR signaling pathway)	K16185	NA	Ras-related GTP binding A [Source:MGI Symbol;Acc:MGI:1915691]	protein_coding	3.07292	4.42347	4.04859	3.09537	2.21223	1.62531	1.66524	0.735733	0.0183639	0.950813	up	no
ENSMUSG00000046402	Rbp1	ENSMUST00000052068	GO:0002138(retinoic acid biosynthetic process);GO:0005501(retinoid binding);GO:0005654(nucleoplasm);GO:0005737(cytoplasm);GO:0005811(lipid droplet);GO:0005829(cytosol);GO:0006776(vitamin A metabolic process);GO:0008289(lipid binding);GO:0016918(retinal binding);GO:0019841(retinol binding);GO:0030852(regulation of granulocyte differentiation);GO:0033189(response to vitamin A);GO:0042572(retinol me…	NA	NA	NA	retinol binding protein 1, cellular [Source:MGI Symbol;Acc:MGI:97876]	protein_coding	0.922115	0.745623	0.604495	0.486418	0.483005	0.414651	1.6417	0.71519	0.01841	0.950813	up	no
MSTRG.8281	Gm36079	ENSMUST00000177659	GO:0038023(signaling receptor activity)	NA	NA	NA	predicted gene, 36079 [Source:MGI Symbol;Acc:MGI:5595238]	protein_coding	0.035955	0.0363266	0.0477901	0.507646	0.0054772	0.210887	0.165843	-2.59211	0.0185181	0.950813	down	no
MSTRG.16799	Tuft1	ENSMUST00000006123;ENSMUST00000196733	GO:0005515(protein binding);GO:0005576(extracellular region);GO:0005737(cytoplasm);GO:0031214(biomineral tissue development);GO:0035556(intracellular signal transduction);GO:0035556(intracellular signal transduction)	NA	NA	NA	tuftelin 1 [Source:MGI Symbol;Acc:MGI:109572]	protein_coding	0.279705	0.603186	0.411676	0.455896	1.57906	0.89899	0.441237	-1.18037	0.0185767	0.950813	down	no
MSTRG.15112	Cat	ENSMUST00000028610	GO:0000268(peroxisome targeting sequence binding);GO:0000302(response to reactive oxygen species);GO:0001657(ureteric bud development);GO:0001666(response to hypoxia);GO:0001822(kidney development);GO:0004046(aminoacylase activity);GO:0004096(catalase activity);GO:0004601(peroxidase activity);GO:0005615(extracellular space);GO:0005737(cytoplasm);GO:0005739(mitochondrion);GO:0005758(mitochondrial …	00380(Tryptophan metabolism);00630(Glyoxylate and dicarboxylate metabolism);04068(FoxO signaling pathway);04146(Peroxisome);04211(Longevity regulating pathway);04213(Longevity regulating pathway - multiple species);05014(Amyotrophic lateral sclerosis (ALS))	K03781	EC:1.11.1.6	catalase [Source:MGI Symbol;Acc:MGI:88271]	protein_coding	15.6647	24.3664	23.1167	30.0743	33.2216	30.6275	0.672333	-0.572752	0.0186065	0.950813	down	no
ENSMUSG00000030087	Klf15	ENSMUST00000203039;ENSMUST00000203607;ENSMUST00000205136;ENSMUST00000113530;ENSMUST00000032174	GO:0000976(transcription regulatory region sequence-specific DNA binding);GO:0000977(RNA polymerase II regulatory region sequence-specific DNA binding);GO:0000978(RNA polymerase II cis-regulatory region sequence-specific DNA binding);GO:0000981(DNA-binding transcription factor activity, RNA polymerase II-specific);GO:0001228(DNA-binding transcription activator activity, RNA polymerase II-specific…	NA	K09210	NA	Kruppel-like factor 15 [Source:MGI Symbol;Acc:MGI:1929988]	protein_coding	0.97673	1.31266	1.12611	0.82337	0.642352	0.764399	1.53153	0.614975	0.0186255	0.950813	up	no
ENSMUSG00000028664	Ephb2	ENSMUST00000105845;ENSMUST00000059287;ENSMUST00000105846	GO:0000166(nucleotide binding);GO:0000902(cell morphogenesis);GO:0001525(angiogenesis);GO:0001540(amyloid-beta binding);GO:0001655(urogenital system development);GO:0001933(negative regulation of protein phosphorylation);GO:0004672(protein kinase activity);GO:0004713(protein tyrosine kinase activity);GO:0004714(transmembrane receptor protein tyrosine kinase activity);GO:0005003(ephrin receptor ac…	04360(Axon guidance);04360(Axon guidance)	K05111	EC:2.7.10.1	Eph receptor B2 [Source:MGI Symbol;Acc:MGI:99611]	protein_coding	0.211044	0.195437	0.18936	0.151624	0.119049	0.124593	1.50744	0.592101	0.0186312	0.950813	up	no
ENSMUSG00000079588	Tmem182	ENSMUST00000114765	GO:0003674(molecular_function);GO:0005575(cellular_component);GO:0008150(biological_process);GO:0016020(membrane);GO:0016021(integral component of membrane)	NA	NA	NA	transmembrane protein 182 [Source:MGI Symbol;Acc:MGI:1923725]	protein_coding	0	0.025994	0	0.109587	0.087829	0.054113	0.103344	-3.27447	0.0186521	0.950813	down	no
MSTRG.23847	Xylt1	ENSMUST00000032892	GO:0000139(Golgi membrane);GO:0005615(extracellular space);GO:0006024(glycosaminoglycan biosynthetic process);GO:0015012(heparan sulfate proteoglycan biosynthetic process);GO:0016020(membrane);GO:0016021(integral component of membrane);GO:0016740(transferase activity);GO:0016757(transferase activity, transferring glycosyl groups);GO:0030158(protein xylosyltransferase activity);GO:0030166(proteogl…	00532(Glycosaminoglycan biosynthesis - chondroitin sulfate / dermatan sulfate);00534(Glycosaminoglycan biosynthesis - heparan sulfate / heparin)	K00771	EC:2.4.2.26	xylosyltransferase 1 [Source:MGI Symbol;Acc:MGI:2451073]	protein_coding	2.10269	1.75711	2.00568	2.47592	2.29036	2.92846	0.762272	-0.391623	0.018697	0.95184	down	no
MSTRG.25690	Cdh15	ENSMUST00000034443	GO:0005509(calcium ion binding);GO:0005515(protein binding);GO:0005794(Golgi apparatus);GO:0005886(plasma membrane);GO:0005901(caveola);GO:0007155(cell adhesion);GO:0007156(homophilic cell adhesion via plasma membrane adhesion molecules);GO:0016020(membrane);GO:0016021(integral component of membrane);GO:0016342(catenin complex);GO:0031594(neuromuscular junction);GO:0045296(cadherin binding);GO:00…	04514(Cell adhesion molecules (CAMs))	K06809	NA	cadherin 15 [Source:MGI Symbol;Acc:MGI:106672]	protein_coding	0	0	0	0.01332	0.03092	0.00892	0.00564334	-7.46923	0.0188487	0.956487	down	no
ENSMUSG00000027171	Prrg4	ENSMUST00000028593;ENSMUST00000126824	GO:0003674(molecular_function);GO:0005509(calcium ion binding);GO:0005576(extracellular region);GO:0008150(biological_process);GO:0016020(membrane);GO:0016021(integral component of membrane);GO:0033116(endoplasmic reticulum-Golgi intermediate compartment membrane);GO:0033116(endoplasmic reticulum-Golgi intermediate compartment membrane)	NA	NA	NA	proline rich Gla (G-carboxyglutamic acid) 4 (transmembrane) [Source:MGI Symbol;Acc:MGI:2442211]	protein_coding	0.167127	0.110621	0.188011	0.286751	0.235442	0.366721	0.523963	-0.932462	0.0189365	0.956932	down	no
MSTRG.15780	Ppp1r16b	ENSMUST00000103116;ENSMUST00000045503	GO:0001938(positive regulation of endothelial cell proliferation);GO:0005515(protein binding);GO:0005634(nucleus);GO:0005886(plasma membrane);GO:0008157(protein phosphatase 1 binding);GO:0014066(regulation of phosphatidylinositol 3-kinase signaling);GO:0016020(membrane);GO:0016607(nuclear speck);GO:0017020(myosin phosphatase regulator activity);GO:0019888(protein phosphatase regulator activity);G…	NA	K17459	NA	protein phosphatase 1, regulatory subunit 16B [Source:MGI Symbol;Acc:MGI:2151841]	protein_coding	10.0096	8.78136	7.26291	5.9135	5.45544	7.24372	1.39979	0.485213	0.0190571	0.95749	up	no
MSTRG.5154	Itga3	ENSMUST00000120375;ENSMUST00000107739;ENSMUST00000001548	GO:0001764(neuron migration);GO:0001968(fibronectin binding);GO:0002020(protease binding);GO:0005178(integrin binding);GO:0005515(protein binding);GO:0005518(collagen binding);GO:0005886(plasma membrane);GO:0007155(cell adhesion);GO:0007229(integrin-mediated signaling pathway);GO:0007507(heart development);GO:0007613(memory);GO:0008305(integrin complex);GO:0009897(external side of plasma membrane…	04151(PI3K-Akt signaling pathway);04510(Focal adhesion);04512(ECM-receptor interaction);04640(Hematopoietic cell lineage);04810(Regulation of actin cytoskeleton);05165(Human papillomavirus infection);05200(Pathways in cancer);05222(Small cell lung cancer);05410(Hypertrophic cardiomyopathy (HCM));05412(Arrhythmogenic right ventricular cardiomyopathy (ARVC));05414(Dilated cardiomyopathy (DCM));0541…	K06482	NA	integrin alpha 3 [Source:MGI Symbol;Acc:MGI:96602]	protein_coding	1.30435	1.41923	1.52535	1.06234	1.00298	1.08553	1.3485	0.431356	0.0191558	0.958688	up	no
ENSMUSG00000004113	Cacna1b	ENSMUST00000070864;ENSMUST00000155356;ENSMUST00000100348;ENSMUST00000124183;ENSMUST00000102939	GO:0000166(nucleotide binding);GO:0001956(positive regulation of neurotransmitter secretion);GO:0005216(ion channel activity);GO:0005244(voltage-gated ion channel activity);GO:0005245(voltage-gated calcium channel activity);GO:0005262(calcium channel activity);GO:0005509(calcium ion binding);GO:0005515(protein binding);GO:0005524(ATP binding);GO:0005886(plasma membrane);GO:0005891(voltage-gated c…	04010(MAPK signaling pathway);04020(Calcium signaling pathway);04721(Synaptic vesicle cycle);04723(Retrograde endocannabinoid signaling);04725(Cholinergic synapse);04726(Serotonergic synapse);04727(GABAergic synapse);04728(Dopaminergic synapse);04930(Type II diabetes mellitus);05032(Morphine addiction);05033(Nicotine addiction);05033(Nicotine addiction)	K04849	NA	calcium channel, voltage-dependent, N type, alpha 1B subunit [Source:MGI Symbol;Acc:MGI:88296]	protein_coding	0.150353	0.202789	0.19118	0.232985	0.237658	0.603462	0.506768	-0.980603	0.0192601	0.961289	down	no
ENSMUSG00000031837	Necab2	ENSMUST00000098363	GO:0005509(calcium ion binding);GO:0005737(cytoplasm);GO:0005886(plasma membrane);GO:0016020(membrane);GO:0030424(axon);GO:0030425(dendrite);GO:0031687(A2A adenosine receptor binding);GO:0031802(type 5 metabotropic glutamate receptor binding);GO:0042802(identical protein binding);GO:0042984(regulation of amyloid precursor protein biosynthetic process);GO:0042995(cell projection);GO:0046872(metal …	NA	NA	NA	N-terminal EF-hand calcium binding protein 2 [Source:MGI Symbol;Acc:MGI:2152211]	protein_coding	0.0961565	0	0.0375742	0	0	0	445.769	8.80015	0.0194464	0.964441	up	no
MSTRG.6864	Clba1	ENSMUST00000037014	GO:0005737(cytoplasm);GO:0030121(AP-1 adaptor complex);GO:0030276(clathrin binding);GO:0032588(trans-Golgi network membrane);GO:0046907(intracellular transport)	NA	NA	NA	clathrin binding box of aftiphilin containing 1 [Source:MGI Symbol;Acc:MGI:2443738]	protein_coding	0.256721	0.438885	0.348685	0.636183	0.854839	0.52427	0.518183	-0.948465	0.0195362	0.966399	down	no
MSTRG.9394	Stk24	ENSMUST00000079817	GO:0000139(Golgi membrane);GO:0000166(nucleotide binding);GO:0004672(protein kinase activity);GO:0004674(protein serine/threonine kinase activity);GO:0005524(ATP binding);GO:0005634(nucleus);GO:0005730(nucleolus);GO:0005737(cytoplasm);GO:0005829(cytosol);GO:0006468(protein phosphorylation);GO:0006915(apoptotic process);GO:0008631(intrinsic apoptotic signaling pathway in response to oxidative stre…	NA	K08838	EC:2.7.11.1	serine/threonine kinase 24 [Source:MGI Symbol;Acc:MGI:2385007]	protein_coding	4.56628	3.47149	4.71311	5.13771	6.47577	5.76407	0.733756	-0.446628	0.0197022	0.968723	down	no
ENSMUSG00000036745	Ttll7	ENSMUST00000037942;ENSMUST00000170055;ENSMUST00000124743	GO:0005524(ATP binding);GO:0006464(cellular protein modification process);GO:0018095(protein polyglutamylation);GO:0043014(alpha-tubulin binding);GO:0048487(beta-tubulin binding);GO:0070740(tubulin-glutamic acid ligase activity);GO:0070740(tubulin-glutamic acid ligase activity)	NA	K16583	EC:6.-.-.-	tubulin tyrosine ligase-like family, member 7 [Source:MGI Symbol;Acc:MGI:1918142]	protein_coding	0.823101	0.698988	0.910285	0.622953	0.464974	0.630996	1.41506	0.50086	0.0198413	0.972729	up	no
ENSMUSG00000027513	Pck1	ENSMUST00000029017	GO:0000166(nucleotide binding);GO:0000287(magnesium ion binding);GO:0004550(nucleoside diphosphate kinase activity);GO:0004611(phosphoenolpyruvate carboxykinase activity);GO:0004613(phosphoenolpyruvate carboxykinase (GTP) activity);GO:0005525(GTP binding);GO:0005737(cytoplasm);GO:0005739(mitochondrion);GO:0005783(endoplasmic reticulum);GO:0005829(cytosol);GO:0006006(glucose metabolic process);GO:…	00010(Glycolysis / Gluconeogenesis);00020(Citrate cycle (TCA cycle));00620(Pyruvate metabolism);03320(PPAR signaling pathway);04068(FoxO signaling pathway);04151(PI3K-Akt signaling pathway);04152(AMPK signaling pathway);04910(Insulin signaling pathway);04920(Adipocytokine signaling pathway);04922(Glucagon signaling pathway);04931(Insulin resistance);04964(Proximal tubule bicarbonate reclamation)	K01596	EC:4.1.1.32	phosphoenolpyruvate carboxykinase 1, cytosolic [Source:MGI Symbol;Acc:MGI:97501]	protein_coding	0.0435326	0.0256992	0.0199553	0.0406335	0.0262484	0.387816	0.196146	-2.35	0.0198967	0.973718	down	no
ENSMUSG00000068349	Gml	ENSMUST00000164026;ENSMUST00000096400;ENSMUST00000185253	GO:0003674(molecular_function);GO:0005575(cellular_component);GO:0008150(biological_process);GO:0008150(biological_process)	NA	NA	NA	glycosylphosphatidylinositol anchored molecule like [Source:MGI Symbol;Acc:MGI:3644767]	protein_coding	0.503636	0.681074	0.345406	0.262341	0.155182	0.238754	2.33151	1.22126	0.0200412	0.973718	up	no
MSTRG.7406	Serpinb9	ENSMUST00000006391	GO:0001913(T cell mediated cytotoxicity);GO:0002020(protease binding);GO:0002438(acute inflammatory response to antigenic stimulus);GO:0004867(serine-type endopeptidase inhibitor activity);GO:0005515(protein binding);GO:0005615(extracellular space);GO:0005634(nucleus);GO:0005654(nucleoplasm);GO:0005737(cytoplasm);GO:0005794(Golgi apparatus);GO:0005829(cytosol);GO:0006915(apoptotic process);GO:000…	05146(Amoebiasis)	K13963	NA	serine (or cysteine) peptidase inhibitor, clade B, member 9 [Source:MGI Symbol;Acc:MGI:106603]	protein_coding	5.94048	6.64881	6.09284	5.14226	3.60612	4.80303	1.37861	0.463216	0.0201328	0.973718	up	no
ENSMUSG00000036395	Glb1l2	ENSMUST00000040398;ENSMUST00000162252	GO:0004553(hydrolase activity, hydrolyzing O-glycosyl compounds);GO:0004565(beta-galactosidase activity);GO:0005975(carbohydrate metabolic process);GO:0008152(metabolic process);GO:0016787(hydrolase activity);GO:0016798(hydrolase activity, acting on glycosyl bonds);GO:0016798(hydrolase activity, acting on glycosyl bonds)	NA	NA	NA	galactosidase, beta 1-like 2 [Source:MGI Symbol;Acc:MGI:2388283]	protein_coding	0.0271188	0.00390359	0	0.0974244	0.0108231	0.095114	0.152548	-2.71266	0.02019	0.973718	down	no
MSTRG.10097	Gtse1;Ttc38	ENSMUST00000170629;ENSMUST00000146088;ENSMUST00000231074	GO:0005737(cytoplasm);GO:0005856(cytoskeleton);GO:0005874(microtubule);GO:0005881(cytoplasmic microtubule);GO:0008017(microtubule binding);GO:0015630(microtubule cytoskeleton);GO:0003674(molecular_function);GO:0005515(protein binding);GO:0008150(biological_process);GO:0015630(microtubule cytoskeleton)	04115(p53 signaling pathway);04115(p53 signaling pathway)	K10129	NA	G two S phase expressed protein 1 [Source:MGI Symbol;Acc:MGI:1352755];tetratricopeptide repeat domain 38 [Source:MGI Symbol;Acc:MGI:2146198]	protein_coding	1.82214	2.1382	1.84186	2.30368	3.24415	2.86486	0.689697	-0.535965	0.020267	0.973729	down	no
MSTRG.16572	Fnip2	ENSMUST00000076136;ENSMUST00000239298;ENSMUST00000133154	GO:0000122(negative regulation of transcription by RNA polymerase II);GO:0001932(regulation of protein phosphorylation);GO:0005737(cytoplasm);GO:0005764(lysosome);GO:0005765(lysosomal membrane);GO:0005829(cytosol);GO:0006468(protein phosphorylation);GO:0006974(cellular response to DNA damage stimulus);GO:0008630(intrinsic apoptotic signaling pathway in response to DNA damage);GO:0016020(membrane)…	04150(mTOR signaling pathway);04150(mTOR signaling pathway)	K20401	NA	folliculin interacting protein 2 [Source:MGI Symbol;Acc:MGI:2683054]	protein_coding	1.38276	2.22598	2.04878	2.12665	6.08446	2.58857	0.52386	-0.932748	0.0204567	0.979222	down	no
ENSMUSG00000020774	Aspa	ENSMUST00000184572;ENSMUST00000021119;ENSMUST00000134079	GO:0004046(aminoacylase activity);GO:0005515(protein binding);GO:0005634(nucleus);GO:0005737(cytoplasm);GO:0005829(cytosol);GO:0006083(acetate metabolic process);GO:0016787(hydrolase activity);GO:0016788(hydrolase activity, acting on ester bonds);GO:0016811(hydrolase activity, acting on carbon-nitrogen (but not peptide) bonds, in linear amides);GO:0019807(aspartoacylase activity);GO:0022010(centr…	00250(Alanine, aspartate and glutamate metabolism);00340(Histidine metabolism);00340(Histidine metabolism)	K01437	EC:3.5.1.15	aspartoacylase [Source:MGI Symbol;Acc:MGI:87914]	protein_coding	0.319285	0.244905	0.320946	0.193081	0.198931	0.170146	1.57453	0.654924	0.0204578	0.979222	up	no
ENSMUSG00000069922	Ces3a	ENSMUST00000093222	GO:0004771(sterol esterase activity);GO:0004806(triglyceride lipase activity);GO:0005615(extracellular space);GO:0005783(endoplasmic reticulum);GO:0005788(endoplasmic reticulum lumen);GO:0016042(lipid catabolic process);GO:0016787(hydrolase activity);GO:0052689(carboxylic ester hydrolase activity);GO:0080030(methyl indole-3-acetate esterase activity)	NA	K15743	EC:3.1.1.1	carboxylesterase 3A [Source:MGI Symbol;Acc:MGI:102773]	protein_coding	0.0975584	0.0548444	0.128222	0.0430782	0.0129271	0.01054	4.21705	2.07623	0.0205537	0.980379	up	no
MSTRG.150	Rpl39	ENSMUST00000115231	GO:0002181(cytoplasmic translation);GO:0002227(innate immune response in mucosa);GO:0003735(structural constituent of ribosome);GO:0005515(protein binding);GO:0005615(extracellular space);GO:0005840(ribosome);GO:0006412(translation);GO:0019731(antibacterial humoral response);GO:0022625(cytosolic large ribosomal subunit);GO:0042788(polysomal ribosome);GO:0050830(defense response to Gram-positive b…	03010(Ribosome)	K02924	NA	ribosomal protein L39 [Source:MGI Symbol;Acc:MGI:1914498]	protein_coding	106.77	159.309	74.4226	89.0609	50.8877	61.5474	1.68987	0.756909	0.0206251	0.980379	up	no
ENSMUSG00000029335	Bmp3	ENSMUST00000197143;ENSMUST00000200388;ENSMUST00000031278	GO:0001503(ossification);GO:0001649(osteoblast differentiation);GO:0005125(cytokine activity);GO:0005576(extracellular region);GO:0005615(extracellular space);GO:0007165(signal transduction);GO:0007275(multicellular organism development);GO:0008083(growth factor activity);GO:0010862(positive regulation of pathway-restricted SMAD protein phosphorylation);GO:0030154(cell differentiation);GO:0031982…	04060(Cytokine-cytokine receptor interaction);04060(Cytokine-cytokine receptor interaction)	K05496	NA	bone morphogenetic protein 3 [Source:MGI Symbol;Acc:MGI:88179]	protein_coding	0.351242	0.286966	0.233642	0.174033	0.141106	0.21695	1.63854	0.712413	0.0206605	0.980379	up	no
MSTRG.5690	Slc26a11	ENSMUST00000050880	GO:0005654(nucleoplasm);GO:0005764(lysosome);GO:0005765(lysosomal membrane);GO:0005783(endoplasmic reticulum);GO:0005794(Golgi apparatus);GO:0005886(plasma membrane);GO:0005887(integral component of plasma membrane);GO:0006811(ion transport);GO:0008271(secondary active sulfate transmembrane transporter activity);GO:0008272(sulfate transport);GO:0008509(anion transmembrane transporter activity);GO…	NA	K14708	NA	solute carrier family 26, member 11 [Source:MGI Symbol;Acc:MGI:2444589]	protein_coding	1.55165	1.54463	1.6643	2.27091	1.78222	2.71766	0.703105	-0.508188	0.0208158	0.984106	down	no
MSTRG.26134	Usp2	ENSMUST00000034508;ENSMUST00000065461;ENSMUST00000176671;ENSMUST00000177054	GO:0000122(negative regulation of transcription by RNA polymerase II);GO:0004843(thiol-dependent ubiquitin-specific protease activity);GO:0005634(nucleus);GO:0005737(cytoplasm);GO:0005813(centrosome);GO:0006508(proteolysis);GO:0006511(ubiquitin-dependent protein catabolic process);GO:0007049(cell cycle);GO:0007517(muscle organ development);GO:0008233(peptidase activity);GO:0008234(cysteine-type p…	NA	K11833	EC:3.4.19.12	ubiquitin specific peptidase 2 [Source:MGI Symbol;Acc:MGI:1858178]	protein_coding	0.21113	0.160042	0.33492	0.386868	0.415026	0.419982	0.577875	-0.791172	0.020947	0.985989	down	no
MSTRG.12453	Ston1	ENSMUST00000163588;ENSMUST00000137138;ENSMUST00000064035	GO:0005515(protein binding);GO:0005737(cytoplasm);GO:0005905(clathrin-coated pit);GO:0006897(endocytosis);GO:0006929(substrate-dependent cell migration);GO:0008021(synaptic vesicle);GO:0016020(membrane);GO:0016192(vesicle-mediated transport);GO:0030100(regulation of endocytosis);GO:0030136(clathrin-coated vesicle);GO:0031252(cell leading edge);GO:0031410(cytoplasmic vesicle);GO:0042995(cell proje…	NA	K20067	NA	stonin 1 [Source:MGI Symbol;Acc:MGI:1924307]	protein_coding	2.3267	2.4936	3.18085	1.61873	1.89039	2.14079	1.41615	0.501977	0.0210164	0.985989	up	no
MSTRG.27006	Nradd	ENSMUST00000035069;ENSMUST00000196735;ENSMUST00000196876	GO:0001701(in utero embryonic development);GO:0005035(death receptor activity);GO:0005166(neurotrophin p75 receptor binding);GO:0005515(protein binding);GO:0005634(nucleus);GO:0005641(nuclear envelope lumen);GO:0005886(plasma membrane);GO:0006915(apoptotic process);GO:0007165(signal transduction);GO:0007266(Rho protein signal transduction);GO:0007420(brain development);GO:0009986(cell surface);GO…	NA	NA	NA	neurotrophin receptor associated death domain [Source:MGI Symbol;Acc:MGI:1914419]	protein_coding	1.81282	1.49108	1.39097	0.893991	0.95447	1.22088	1.5296	0.613156	0.0210665	0.985989	up	no
MSTRG.22018	Cecr2	ENSMUST00000143563;ENSMUST00000100993;ENSMUST00000112686;ENSMUST00000129803	GO:0001842(neural fold formation);GO:0001843(neural tube closure);GO:0003674(molecular_function);GO:0005515(protein binding);GO:0005634(nucleus);GO:0005719(nuclear euchromatin);GO:0006325(chromatin organization);GO:0007338(single fertilization);GO:0021915(neural tube development);GO:0031010(ISWI-type complex);GO:0043044(ATP-dependent chromatin remodeling);GO:0060122(inner ear receptor cell stereo…	NA	NA	NA	CECR2, histone acetyl-lysine reader [Source:MGI Symbol;Acc:MGI:1923799]	protein_coding	2.34749	2.17204	1.99784	2.81382	3.36447	2.70363	0.73378	-0.44658	0.0211107	0.985989	down	no
ENSMUSG00000019828	Grm1	ENSMUST00000044306	GO:0000186(activation of MAPKK activity);GO:0000187(activation of MAPK activity);GO:0001639(PLC activating G protein-coupled glutamate receptor activity);GO:0004930(G protein-coupled receptor activity);GO:0005515(protein binding);GO:0005634(nucleus);GO:0005886(plasma membrane);GO:0005887(integral component of plasma membrane);GO:0007165(signal transduction);GO:0007186(G protein-coupled receptor s…	04020(Calcium signaling pathway);04068(FoxO signaling pathway);04072(Phospholipase D signaling pathway);04080(Neuroactive ligand-receptor interaction);04540(Gap junction);04720(Long-term potentiation);04723(Retrograde endocannabinoid signaling);04724(Glutamatergic synapse);04730(Long-term depression);04742(Taste transduction);04915(Estrogen signaling pathway)	K04603	NA	glutamate receptor, metabotropic 1 [Source:MGI Symbol;Acc:MGI:1351338]	protein_coding	0	0	0	0.00648328	0.00888087	0.00483868	0.0148494	-6.07345	0.0211871	0.985989	down	no
MSTRG.25944	Zfp809	ENSMUST00000072465;ENSMUST00000215618;ENSMUST00000215902	GO:0003676(nucleic acid binding);GO:0005515(protein binding);GO:0005634(nucleus);GO:0006355(regulation of transcription, DNA-templated);GO:0043565(sequence-specific DNA binding);GO:0045087(innate immune response);GO:0045869(negative regulation of single stranded viral RNA replication via double stranded DNA intermediate);GO:0046872(metal ion binding);GO:0046872(metal ion binding)	05168(Herpes simplex virus 1 infection);05168(Herpes simplex virus 1 infection)	K09228	NA	zinc finger protein 809 [Source:MGI Symbol;Acc:MGI:2143362]	protein_coding	3.58261	3.08591	3.75712	4.52716	4.05835	4.76933	0.780664	-0.357227	0.0212589	0.985989	down	no
MSTRG.14731	Neb	ENSMUST00000036934;ENSMUST00000135200;ENSMUST00000238749;ENSMUST00000210179;ENSMUST00000028320;ENSMUST00000139672;ENSMUST00000148356;ENSMUST00000238288	GO:0003779(actin binding);GO:0005515(protein binding);GO:0005865(striated muscle thin filament);GO:0030016(myofibril);GO:0030018(Z disc);GO:0030832(regulation of actin filament length);GO:0032991(protein-containing complex);GO:0043292(contractile fiber);GO:0045214(sarcomere organization);GO:0048747(muscle fiber development);GO:0051015(actin filament binding);GO:0071691(cardiac muscle thin filamen…	NA	K18267	NA	nebulin [Source:MGI Symbol;Acc:MGI:97292]	protein_coding	0.367704	0.478157	0.550369	0.702904	0.775226	0.580568	0.67821	-0.560196	0.0212941	0.985989	down	no
MSTRG.5347	Rnd2	ENSMUST00000001347	GO:0000166(nucleotide binding);GO:0002080(acrosomal membrane);GO:0003924(GTPase activity);GO:0005515(protein binding);GO:0005525(GTP binding);GO:0005737(cytoplasm);GO:0005769(early endosome);GO:0005856(cytoskeleton);GO:0005886(plasma membrane);GO:0005938(cell cortex);GO:0007015(actin filament organization);GO:0007264(small GTPase mediated signal transduction);GO:0008360(regulation of cell shape);…	NA	K07858	NA	Rho family GTPase 2 [Source:MGI Symbol;Acc:MGI:1338755]	protein_coding	0.532046	0.927777	0.580185	0.413115	0.27619	0.397567	1.87695	0.908391	0.0213214	0.985989	up	no
MSTRG.12942	Rps14	ENSMUST00000235966;ENSMUST00000236652;ENSMUST00000127568;ENSMUST00000025511;ENSMUST00000122279;ENSMUST00000235603;ENSMUST00000118551;ENSMUST00000137400	GO:0000028(ribosomal small subunit assembly);GO:0000122(negative regulation of transcription by RNA polymerase II);GO:0000462(maturation of SSU-rRNA from tricistronic rRNA transcript (SSU-rRNA, 5.8S rRNA, LSU-rRNA));GO:0003723(RNA binding);GO:0003735(structural constituent of ribosome);GO:0005730(nucleolus);GO:0005739(mitochondrion);GO:0005840(ribosome);GO:0006412(translation);GO:0006417(regulati…	03010(Ribosome);03010(Ribosome)	K02955	NA	ribosomal protein S14 [Source:MGI Symbol;Acc:MGI:98107]	protein_coding	111.941	173.256	68.3502	87.4694	53.1959	62.2427	1.7424	0.801076	0.0214105	0.985989	up	no
MSTRG.18537	Fam167b	ENSMUST00000052835	GO:0003674(molecular_function);GO:0005575(cellular_component);GO:0008150(biological_process)	NA	NA	NA	family with sequence similarity 167, member B [Source:MGI Symbol;Acc:MGI:2668032]	protein_coding	1.97579	2.51486	2.35395	1.60884	1.29755	1.52365	1.54504	0.627648	0.0214508	0.985989	up	no
MSTRG.23544	Nars2	ENSMUST00000044466;ENSMUST00000107159	GO:0000166(nucleotide binding);GO:0003676(nucleic acid binding);GO:0004812(aminoacyl-tRNA ligase activity);GO:0004816(asparagine-tRNA ligase activity);GO:0005524(ATP binding);GO:0005654(nucleoplasm);GO:0005739(mitochondrion);GO:0005759(mitochondrial matrix);GO:0005829(cytosol);GO:0006412(translation);GO:0006418(tRNA aminoacylation for protein translation);GO:0006421(asparaginyl-tRNA aminoacylatio…	00970(Aminoacyl-tRNA biosynthesis);00970(Aminoacyl-tRNA biosynthesis)	K01893	EC:6.1.1.22	asparaginyl-tRNA synthetase 2 (mitochondrial)(putative) [Source:MGI Symbol;Acc:MGI:2142075]	protein_coding	2.55826	3.103	2.52388	2.13633	1.89349	1.9401	1.37106	0.455296	0.0214656	0.985989	up	no
MSTRG.10897	Trat1	ENSMUST00000231701;ENSMUST00000239408	GO:0001920(negative regulation of receptor recycling);GO:0002250(adaptive immune response);GO:0002376(immune system process);GO:0003674(molecular_function);GO:0005886(plasma membrane);GO:0016020(membrane);GO:0016021(integral component of membrane);GO:0042101(T cell receptor complex);GO:0050850(positive regulation of calcium-mediated signaling);GO:0050862(positive regulation of T cell receptor sig…	NA	NA	NA	T cell receptor associated transmembrane adaptor 1 [Source:MGI Symbol;Acc:MGI:1924897]	protein_coding	2.18432	2.33719	2.12787	1.76828	1.18728	1.71916	1.42241	0.508342	0.0215322	0.985989	up	no
MSTRG.3333	Fgf22	ENSMUST00000020577	GO:0005104(fibroblast growth factor receptor binding);GO:0005515(protein binding);GO:0005576(extracellular region);GO:0005730(nucleolus);GO:0005794(Golgi apparatus);GO:0008083(growth factor activity);GO:0008543(fibroblast growth factor receptor signaling pathway);GO:0009986(cell surface)	04010(MAPK signaling pathway);04014(Ras signaling pathway);04015(Rap1 signaling pathway);04151(PI3K-Akt signaling pathway);04810(Regulation of actin cytoskeleton);05200(Pathways in cancer);05218(Melanoma);05224(Breast cancer);05226(Gastric cancer)	K04358	NA	fibroblast growth factor 22 [Source:MGI Symbol;Acc:MGI:1914362]	protein_coding	0.354931	0.182032	0.231929	0.143057	0.0724532	0.117207	2.31095	1.20848	0.0216269	0.986464	up	no
MSTRG.23044	Klk8	ENSMUST00000205537;ENSMUST00000085461	GO:0004252(serine-type endopeptidase activity);GO:0005576(extracellular region);GO:0005615(extracellular space);GO:0005737(cytoplasm);GO:0006508(proteolysis);GO:0007613(memory);GO:0008219(cell death);GO:0008233(peptidase activity);GO:0008236(serine-type peptidase activity);GO:0009611(response to wounding);GO:0016787(hydrolase activity);GO:0030141(secretory granule);GO:0031642(negative regulation …	NA	K08650	EC:3.4.21.118	kallikrein related-peptidase 8 [Source:MGI Symbol;Acc:MGI:1343327]	protein_coding	2.0931	2.94343	2.31297	1.90527	1.33972	1.47424	1.55735	0.639093	0.0216275	0.986464	up	no
ENSMUSG00000075307	Klhl41	ENSMUST00000100050	GO:0001726(ruffle);GO:0005515(protein binding);GO:0005654(nucleoplasm);GO:0005737(cytoplasm);GO:0005783(endoplasmic reticulum);GO:0005789(endoplasmic reticulum membrane);GO:0005829(cytosol);GO:0005856(cytoskeleton);GO:0005886(plasma membrane);GO:0016020(membrane);GO:0016529(sarcoplasmic reticulum);GO:0016567(protein ubiquitination);GO:0030239(myofibril assembly);GO:0031143(pseudopodium);GO:003127…	NA	K10473	NA	kelch-like 41 [Source:MGI Symbol;Acc:MGI:2683854]	protein_coding	0.13299	0.129259	0.050234	0.330566	0.168559	0.270801	0.405861	-1.30094	0.0216357	0.986464	down	no
MSTRG.13359	Gpr137	ENSMUST00000099782;ENSMUST00000238183;ENSMUST00000099774;ENSMUST00000235363;ENSMUST00000166115;ENSMUST00000237934	GO:0003674(molecular_function);GO:0005764(lysosome);GO:0005765(lysosomal membrane);GO:0006914(autophagy);GO:0010506(regulation of autophagy);GO:0016020(membrane);GO:0016021(integral component of membrane);GO:0045124(regulation of bone resorption);GO:0045671(negative regulation of osteoclast differentiation);GO:0045779(negative regulation of bone resorption);GO:1904263(positive regulation of TORC1…	NA	K22989	NA	G protein-coupled receptor 137 [Source:MGI Symbol;Acc:MGI:2147529]	protein_coding	2.27493	2.48789	1.92713	1.59192	1.2111	1.80312	1.4524	0.538436	0.0217413	0.98919	up	no
MSTRG.5337	Aoc3	ENSMUST00000103105	GO:0002523(leukocyte migration involved in inflammatory response);GO:0002675(positive regulation of acute inflammatory response);GO:0002687(positive regulation of leukocyte migration);GO:0005507(copper ion binding);GO:0005509(calcium ion binding);GO:0005615(extracellular space);GO:0005737(cytoplasm);GO:0005769(early endosome);GO:0005783(endoplasmic reticulum);GO:0005794(Golgi apparatus);GO:000588…	00260(Glycine, serine and threonine metabolism);00350(Tyrosine metabolism);00360(Phenylalanine metabolism);00410(beta-Alanine metabolism)	K00276	EC:1.4.3.21	amine oxidase, copper containing 3 [Source:MGI Symbol;Acc:MGI:1306797]	protein_coding	0.195676	0.178512	0.237092	0.264802	0.445684	0.342016	0.580787	-0.783918	0.021796	0.98919	down	no
ENSMUSG00000072944	Nup62cl	ENSMUST00000101212	GO:0005543(phospholipid binding);GO:0005643(nuclear pore);GO:0006405(RNA export from nucleus);GO:0006606(protein import into nucleus);GO:0015031(protein transport);GO:0017056(structural constituent of nuclear pore);GO:0044613(nuclear pore central transport channel)	NA	NA	NA	nucleoporin 62 C-terminal like [Source:MGI Symbol;Acc:MGI:2685565]	protein_coding	0	0	0	0.0875515	0.0291663	0	0.0025703	-8.60385	0.0218293	0.989424	down	no
MSTRG.13008	Ccbe1	ENSMUST00000236402;ENSMUST00000130300	GO:0001525(angiogenesis);GO:0001945(lymph vessel development);GO:0001946(lymphangiogenesis);GO:0002020(protease binding);GO:0002040(sprouting angiogenesis);GO:0003016(respiratory system process);GO:0005509(calcium ion binding);GO:0005518(collagen binding);GO:0005576(extracellular region);GO:0005581(collagen trimer);GO:0005615(extracellular space);GO:0007275(multicellular organism development);GO:…	NA	K19638	NA	collagen and calcium binding EGF domains 1 [Source:MGI Symbol;Acc:MGI:2445053]	protein_coding	0.931309	0.840914	1.3562	0.750239	0.686071	0.722063	1.44944	0.535493	0.0219105	0.990766	up	no
MSTRG.18657	Zfp593	ENSMUST00000030644	GO:0000055(ribosomal large subunit export from nucleus);GO:0003676(nucleic acid binding);GO:0003677(DNA binding);GO:0005634(nucleus);GO:0005654(nucleoplasm);GO:0005730(nucleolus);GO:0008270(zinc ion binding);GO:0030687(preribosome, large subunit precursor);GO:0043023(ribosomal large subunit binding);GO:0045944(positive regulation of transcription by RNA polymerase II);GO:0046872(metal ion binding…	NA	K14821	NA	zinc finger protein 593 [Source:MGI Symbol;Acc:MGI:1915290]	protein_coding	2.76054	2.71075	1.98523	1.7116	1.57961	1.79457	1.46615	0.552032	0.0221563	0.994127	up	no
MSTRG.1804	Bcl2	ENSMUST00000112751;ENSMUST00000189999	GO:0000209(protein polyubiquitination);GO:0000902(cell morphogenesis);GO:0001503(ossification);GO:0001541(ovarian follicle development);GO:0001656(metanephros development);GO:0001657(ureteric bud development);GO:0001658(branching involved in ureteric bud morphogenesis);GO:0001662(behavioral fear response);GO:0001776(leukocyte homeostasis);GO:0001782(B cell homeostasis);GO:0001822(kidney developme…	01521(EGFR tyrosine kinase inhibitor resistance);01522(Endocrine resistance);01524(Platinum drug resistance);04064(NF-kappa B signaling pathway);04066(HIF-1 signaling pathway);04071(Sphingolipid signaling pathway);04115(p53 signaling pathway);04140(Autophagy - animal);04141(Protein processing in endoplasmic reticulum);04151(PI3K-Akt signaling pathway);04210(Apoptosis);04215(Apoptosis - multiple s…	K02161	NA	B cell leukemia/lymphoma 2 [Source:MGI Symbol;Acc:MGI:88138]	protein_coding	11.2917	8.97141	10.9219	7.53503	7.47813	8.88968	1.30466	0.383671	0.0222613	0.994127	up	no
MSTRG.21916	Il17rc	ENSMUST00000058300;ENSMUST00000204447;ENSMUST00000205208;ENSMUST00000204632	GO:0005102(signaling receptor binding);GO:0005515(protein binding);GO:0005886(plasma membrane);GO:0009986(cell surface);GO:0016020(membrane);GO:0016021(integral component of membrane);GO:0019221(cytokine-mediated signaling pathway);GO:0030368(interleukin-17 receptor activity);GO:0032755(positive regulation of interleukin-6 production);GO:0050832(defense response to fungus);GO:0071621(granulocyte …	04060(Cytokine-cytokine receptor interaction);04657(IL-17 signaling pathway);04657(IL-17 signaling pathway)	K05166	NA	interleukin 17 receptor C [Source:MGI Symbol;Acc:MGI:2159336]	protein_coding	1.0947	1.03556	1.16552	0.757549	0.359613	0.832492	1.69045	0.757404	0.0223277	0.994127	up	no
ENSMUSG00000015222	Map2	ENSMUST00000239213;ENSMUST00000114013;ENSMUST00000077355;ENSMUST00000156636;ENSMUST00000114015;ENSMUST00000114018;ENSMUST00000145419	GO:0000226(microtubule cytoskeleton organization);GO:0001578(microtubule bundle formation);GO:0002162(dystroglycan binding);GO:0003779(actin binding);GO:0005515(protein binding);GO:0005516(calmodulin binding);GO:0005519(cytoskeletal regulatory protein binding);GO:0005737(cytoplasm);GO:0005790(smooth endoplasmic reticulum);GO:0005791(rough endoplasmic reticulum);GO:0005856(cytoskeleton);GO:0005874…	NA	K10430	NA	microtubule-associated protein 2 [Source:MGI Symbol;Acc:MGI:97175]	protein_coding	0.264633	0.195149	0.2409	0.141125	0.157836	0.181468	1.45845	0.544435	0.0223562	0.994127	up	no
MSTRG.10705	Smco1	ENSMUST00000093183	GO:0003674(molecular_function);GO:0005575(cellular_component);GO:0008150(biological_process);GO:0016020(membrane);GO:0016021(integral component of membrane)	NA	NA	NA	single-pass membrane protein with coiled-coil domains 1 [Source:MGI Symbol;Acc:MGI:1916826]	protein_coding	0	0	0	0.026166	0.029861	0.052117	0.00277408	-8.49378	0.0223749	0.994127	down	no
ENSMUSG00000047085	Lrrc4b	ENSMUST00000058667;ENSMUST00000127790	GO:0005102(signaling receptor binding);GO:0005515(protein binding);GO:0005886(plasma membrane);GO:0016020(membrane);GO:0016021(integral component of membrane);GO:0030054(cell junction);GO:0042734(presynaptic membrane);GO:0042995(cell projection);GO:0044300(cerebellar mossy fiber);GO:0045202(synapse);GO:0051965(positive regulation of synapse assembly);GO:0098978(glutamatergic synapse);GO:0099061(i…	04514(Cell adhesion molecules (CAMs));04514(Cell adhesion molecules (CAMs))	K16360	NA	leucine rich repeat containing 4B [Source:MGI Symbol;Acc:MGI:3027390]	protein_coding	0.0657465	0.10603	0.104335	0.0933095	0.762481	0.115857	0.284168	-1.81519	0.0223907	0.994127	down	no
MSTRG.19792	C530008M17Rik	ENSMUST00000151567;ENSMUST00000128112;ENSMUST00000238963;ENSMUST00000121160;ENSMUST00000120818;ENSMUST00000086909;ENSMUST00000120639;ENSMUST00000121851;ENSMUST00000163347	GO:0030838(positive regulation of actin filament polymerization);GO:2000813(negative regulation of barbed-end actin filament capping);GO:2000813(negative regulation of barbed-end actin filament capping)	NA	NA	NA	RIKEN cDNA C530008M17 gene [Source:MGI Symbol;Acc:MGI:2444817]	protein_coding	0.960267	1.43488	1.66454	1.49903	5.55792	1.54565	0.471914	-1.0834	0.0225451	0.994127	down	no
MSTRG.7618	Arl10	ENSMUST00000026988;ENSMUST00000142246;ENSMUST00000156024	GO:0000166(nucleotide binding);GO:0005525(GTP binding);GO:0005575(cellular_component);GO:0008150(biological_process);GO:0016020(membrane);GO:0016021(integral component of membrane);GO:0016021(integral component of membrane)	NA	K07958	NA	ADP-ribosylation factor-like 10 [Source:MGI Symbol;Acc:MGI:1930788]	protein_coding	1.36562	1.43868	1.18412	2.08099	1.60443	1.84624	0.721017	-0.471894	0.0225677	0.994127	down	no
ENSMUSG00000026207	Speg	ENSMUST00000087122;ENSMUST00000113589;ENSMUST00000113590;ENSMUST00000148515;ENSMUST00000113587;ENSMUST00000122266	GO:0000166(nucleotide binding);GO:0001701(in utero embryonic development);GO:0004672(protein kinase activity);GO:0004674(protein serine/threonine kinase activity);GO:0005515(protein binding);GO:0005524(ATP binding);GO:0005634(nucleus);GO:0006468(protein phosphorylation);GO:0016301(kinase activity);GO:0016310(phosphorylation);GO:0016740(transferase activity);GO:0030154(cell differentiation);GO:004…	NA	K08809	EC:2.7.11.1	SPEG complex locus [Source:MGI Symbol;Acc:MGI:109282]	protein_coding	0.35156	0.325774	0.388759	0.271363	0.176347	0.27491	1.47532	0.561025	0.0227217	0.994127	up	no
ENSMUSG00000024411	Aqp4	ENSMUST00000238946;ENSMUST00000079081	GO:0005515(protein binding);GO:0005576(extracellular region);GO:0005737(cytoplasm);GO:0005768(endosome);GO:0005886(plasma membrane);GO:0005887(integral component of plasma membrane);GO:0005911(cell-cell junction);GO:0006833(water transport);GO:0007605(sensory perception of sound);GO:0009897(external side of plasma membrane);GO:0009925(basal plasma membrane);GO:0009992(cellular water homeostasis);…	04962(Vasopressin-regulated water reabsorption);04976(Bile secretion);04976(Bile secretion)	K09866	NA	aquaporin 4 [Source:MGI Symbol;Acc:MGI:107387]	protein_coding	0.112422	0.058059	0.229919	0.0574914	0.0166775	0.0661066	2.85439	1.51318	0.0227787	0.994127	up	no
ENSMUSG00000055170	Ifng	ENSMUST00000068592	GO:0000122(negative regulation of transcription by RNA polymerase II);GO:0001774(microglial cell activation);GO:0001781(neutrophil apoptotic process);GO:0001934(positive regulation of protein phosphorylation);GO:0002026(regulation of the force of heart contraction);GO:0002250(adaptive immune response);GO:0002281(macrophage activation involved in immune response);GO:0002302(CD8-positive, alpha-bet…	03050(Proteasome);04060(Cytokine-cytokine receptor interaction);04066(HIF-1 signaling pathway);04217(Necroptosis);04350(TGF-beta signaling pathway);04380(Osteoclast differentiation);04612(Antigen processing and presentation);04630(Jak-STAT signaling pathway);04650(Natural killer cell mediated cytotoxicity);04657(IL-17 signaling pathway);04658(Th1 and Th2 cell differentiation);04659(Th17 cell diff…	K04687	NA	interferon gamma [Source:MGI Symbol;Acc:MGI:107656]	protein_coding	0.241171	0.217249	0.147027	0.0655221	0.0213382	0.0861318	3.49985	1.80729	0.0227866	0.994127	up	no
MSTRG.5159	Fam117a	ENSMUST00000037502	GO:0003674(molecular_function);GO:0008150(biological_process)	NA	NA	NA	family with sequence similarity 117, member A [Source:MGI Symbol;Acc:MGI:2144564]	protein_coding	6.26674	9.23471	10.2455	9.82874	27.2111	11.1328	0.534473	-0.903812	0.0228323	0.99499	down	no
MSTRG.187	Sh2d1a	ENSMUST00000115070;ENSMUST00000005839;ENSMUST00000189753	GO:0002250(adaptive immune response);GO:0002376(immune system process);GO:0005070(SH3/SH2 adaptor activity);GO:0005515(protein binding);GO:0005737(cytoplasm);GO:0006959(humoral immune response);GO:0006968(cellular defense response);GO:0007267(cell-cell signaling);GO:0045087(innate immune response);GO:0045954(positive regulation of natural killer cell mediated cytotoxicity);GO:0050776(regulation o…	04650(Natural killer cell mediated cytotoxicity);04650(Natural killer cell mediated cytotoxicity)	K07990	NA	SH2 domain containing 1A [Source:MGI Symbol;Acc:MGI:1328352]	protein_coding	1.22059	1.1694	1.01205	0.857628	0.557544	0.883756	1.47984	0.565441	0.0228735	0.995168	up	no
MSTRG.18015	Cdk5rap2	ENSMUST00000144099;ENSMUST00000138561;ENSMUST00000140108	GO:0000132(establishment of mitotic spindle orientation);GO:0000226(microtubule cytoskeleton organization);GO:0000242(pericentriolar material);GO:0000922(spindle pole);GO:0000976(transcription regulatory region sequence-specific DNA binding);GO:0001578(microtubule bundle formation);GO:0005515(protein binding);GO:0005516(calmodulin binding);GO:0005737(cytoplasm);GO:0005794(Golgi apparatus);GO:0005…	NA	K16542	NA	CDK5 regulatory subunit associated protein 2 [Source:MGI Symbol;Acc:MGI:2384875]	protein_coding	2.21141	2.35146	2.5283	2.99749	3.46764	2.98304	0.750534	-0.414011	0.0228884	0.995168	down	no
MSTRG.5333	Coa3	ENSMUST00000017332;ENSMUST00000168089	GO:0003674(molecular_function);GO:0005739(mitochondrion);GO:0005743(mitochondrial inner membrane);GO:0005751(mitochondrial respiratory chain complex IV);GO:0016020(membrane);GO:0016021(integral component of membrane);GO:0031305(integral component of mitochondrial inner membrane);GO:0033617(mitochondrial respiratory chain complex IV assembly);GO:0070131(positive regulation of mitochondrial transla…	04714(Thermogenesis);04714(Thermogenesis)	K18175	NA	cytochrome C oxidase assembly factor 3 [Source:MGI Symbol;Acc:MGI:1098757]	protein_coding	14.0443	16.3524	12.2082	11.0557	9.35503	9.84252	1.40827	0.493927	0.0229342	0.995168	up	no
MSTRG.25841	Izumo1r	ENSMUST00000034409;ENSMUST00000117620;ENSMUST00000148155;ENSMUST00000121116;ENSMUST00000069408	GO:0005102(signaling receptor binding);GO:0005515(protein binding);GO:0005886(plasma membrane);GO:0007155(cell adhesion);GO:0007338(single fertilization);GO:0007342(fusion of sperm to egg plasma membrane involved in single fertilization);GO:0016020(membrane);GO:0031225(anchored component of membrane);GO:0031362(anchored component of external side of plasma membrane);GO:0035036(sperm-egg recogniti…	01523(Antifolate resistance);04144(Endocytosis);04144(Endocytosis)	K13649	NA	IZUMO1 receptor, JUNO [Source:MGI Symbol;Acc:MGI:1929185]	protein_coding	1.72383	1.50992	1.30704	0.978967	0.554444	1.20075	1.66076	0.731846	0.0229917	0.995168	up	no
MSTRG.20716	Eif2ak1	ENSMUST00000100487	GO:0000166(nucleotide binding);GO:0002526(acute inflammatory response);GO:0004672(protein kinase activity);GO:0004674(protein serine/threonine kinase activity);GO:0004694(eukaryotic translation initiation factor 2alpha kinase activity);GO:0005515(protein binding);GO:0005524(ATP binding);GO:0005737(cytoplasm);GO:0006417(regulation of translation);GO:0006468(protein phosphorylation);GO:0006909(phag…	04141(Protein processing in endoplasmic reticulum);05160(Hepatitis C);05162(Measles);05164(Influenza A);05168(Herpes simplex virus 1 infection)	K16194	EC:2.7.11.1	eukaryotic translation initiation factor 2 alpha kinase 1 [Source:MGI Symbol;Acc:MGI:1353448]	protein_coding	3.91224	6.61964	5.83558	6.81132	13.2153	7.69427	0.590438	-0.760144	0.0230422	0.996064	down	no
ENSMUSG00000000791	Il12rb1	ENSMUST00000212657;ENSMUST00000000808;ENSMUST00000212146	GO:0002230(positive regulation of defense response to virus by host);GO:0002827(positive regulation of T-helper 1 type immune response);GO:0004896(cytokine receptor activity);GO:0005143(interleukin-12 receptor binding);GO:0005515(protein binding);GO:0005886(plasma membrane);GO:0009897(external side of plasma membrane);GO:0016020(membrane);GO:0016021(integral component of membrane);GO:0018108(pept…	04060(Cytokine-cytokine receptor interaction);04630(Jak-STAT signaling pathway);04658(Th1 and Th2 cell differentiation);04659(Th17 cell differentiation);05200(Pathways in cancer);05321(Inflammatory bowel disease (IBD));05321(Inflammatory bowel disease (IBD))	K05063	NA	interleukin 12 receptor, beta 1 [Source:MGI Symbol;Acc:MGI:104579]	protein_coding	0.497371	0.330091	0.637719	0.292096	0.263414	0.322353	1.66903	0.739011	0.0231819	0.996064	up	no
MSTRG.6273	Gemin2	ENSMUST00000021379	GO:0000245(spliceosomal complex assembly);GO:0000387(spliceosomal snRNP assembly);GO:0005634(nucleus);GO:0005654(nucleoplasm);GO:0005681(spliceosomal complex);GO:0005730(nucleolus);GO:0005737(cytoplasm);GO:0005829(cytosol);GO:0006397(mRNA processing);GO:0008380(RNA splicing);GO:0016604(nuclear body);GO:0032797(SMN complex);GO:0034719(SMN-Sm protein complex);GO:0097504(Gemini of coiled bodies)	03013(RNA transport)	K13130	NA	gem nuclear organelle associated protein 2 [Source:MGI Symbol;Acc:MGI:1913853]	protein_coding	1.52894	1.5692	1.66858	1.99429	2.29901	2.11275	0.744097	-0.426437	0.0233121	0.99891	down	no
MSTRG.21303	Vmn1r21	ENSMUST00000226191	GO:0004930(G protein-coupled receptor activity);GO:0005550(pheromone binding);GO:0005886(plasma membrane);GO:0005887(integral component of plasma membrane);GO:0007165(signal transduction);GO:0007186(G protein-coupled receptor signaling pathway);GO:0016020(membrane);GO:0016021(integral component of membrane);GO:0016503(pheromone receptor activity);GO:0019236(response to pheromone)	NA	K04614	NA	vomeronasal 1 receptor 21 [Source:MGI Symbol;Acc:MGI:2159464]	protein_coding	0.0576536	0.037001	0.0717177	0.038454	0.435079	0.1927	0.249721	-2.00161	0.0234037	0.999496	down	no
MSTRG.24531	Ank1	ENSMUST00000110688;ENSMUST00000117662;ENSMUST00000141784;ENSMUST00000152511;ENSMUST00000033947;ENSMUST00000117296;ENSMUST00000121075	GO:0005515(protein binding);GO:0005634(nucleus);GO:0005737(cytoplasm);GO:0005856(cytoskeleton);GO:0005886(plasma membrane);GO:0006779(porphyrin-containing compound biosynthetic process);GO:0006888(endoplasmic reticulum to Golgi vesicle-mediated transport);GO:0007165(signal transduction);GO:0008093(cytoskeletal adaptor activity);GO:0009898(cytoplasmic side of plasma membrane);GO:0010638(positive r…	05205(Proteoglycans in cancer);05205(Proteoglycans in cancer)	K10380	NA	ankyrin 1, erythroid [Source:MGI Symbol;Acc:MGI:88024]	protein_coding	3.8256	11.606	8.50565	9.68941	30.3723	11.7434	0.462065	-1.11383	0.0236111	0.999932	down	no
ENSMUSG00000040594	Ranbp17	ENSMUST00000102815;ENSMUST00000207401;ENSMUST00000037522;ENSMUST00000147751	GO:0005049(nuclear export signal receptor activity);GO:0005634(nucleus);GO:0005643(nuclear pore);GO:0005737(cytoplasm);GO:0006611(protein export from nucleus);GO:0006886(intracellular protein transport);GO:0006913(nucleocytoplasmic transport);GO:0008536(Ran GTPase binding);GO:0015031(protein transport);GO:0051028(mRNA transport);GO:0051028(mRNA transport)	NA	NA	NA	RAN binding protein 17 [Source:MGI Symbol;Acc:MGI:1929706]	protein_coding	0.389809	0.349907	0.590138	0.593481	1.32264	0.533132	0.542962	-0.881077	0.0236352	0.999932	down	no
ENSMUSG00000032523	Hhatl	ENSMUST00000035110	GO:0005515(protein binding);GO:0005783(endoplasmic reticulum);GO:0005789(endoplasmic reticulum membrane);GO:0016020(membrane);GO:0016021(integral component of membrane);GO:0016746(transferase activity, transferring acyl groups);GO:0048471(perinuclear region of cytoplasm);GO:0060262(negative regulation of N-terminal protein palmitoylation)	NA	NA	NA	hedgehog acyltransferase-like [Source:MGI Symbol;Acc:MGI:1922020]	protein_coding	0	0	0	0.0328443	0.013147	0.0126476	0.00511606	-7.61075	0.0237205	0.999932	down	no
ENSMUSG00000049565	Aknad1	ENSMUST00000133931	GO:0000978(RNA polymerase II cis-regulatory region sequence-specific DNA binding);GO:0001228(DNA-binding transcription activator activity, RNA polymerase II-specific);GO:0001837(epithelial to mesenchymal transition);GO:0003674(molecular_function);GO:0008150(biological_process);GO:0045944(positive regulation of transcription by RNA polymerase II)	NA	NA	NA	AKNA domain containing 1 [Source:MGI Symbol;Acc:MGI:3584453]	protein_coding	0.0681992	0.182636	0.11658	0.166917	0.600921	0.169825	0.391841	-1.35166	0.0237508	0.999932	down	no
MSTRG.15661	Actl10	ENSMUST00000104928	GO:0003674(molecular_function);GO:0005869(dynactin complex);GO:0008150(biological_process);GO:0015629(actin cytoskeleton)	NA	NA	NA	actin-like 10 [Source:MGI Symbol;Acc:MGI:1917612]	protein_coding	0.158096	0.095904	0.280922	0.253205	1.15431	0.242864	0.324121	-1.62539	0.0240485	0.999932	down	no
ENSMUSG00000023828	Slc22a3	ENSMUST00000024595	GO:0005326(neurotransmitter transmembrane transporter activity);GO:0005330(dopamine:sodium symporter activity);GO:0005886(plasma membrane);GO:0005887(integral component of plasma membrane);GO:0006811(ion transport);GO:0006836(neurotransmitter transport);GO:0006837(serotonin transport);GO:0008504(monoamine transmembrane transporter activity);GO:0008514(organic anion transmembrane transporter activ…	05231(Choline metabolism in cancer)	K08200	NA	solute carrier family 22 (organic cation transporter), member 3 [Source:MGI Symbol;Acc:MGI:1333817]	protein_coding	1.01619	1.05078	0.980188	0.753394	0.618683	0.807012	1.39837	0.483742	0.0242202	0.999932	up	no
ENSMUSG00000051455	Meioc	ENSMUST00000100378	GO:0005515(protein binding);GO:0005634(nucleus);GO:0005737(cytoplasm);GO:0006302(double-strand break repair);GO:0007130(synaptonemal complex assembly);GO:0007141(male meiosis I);GO:0007144(female meiosis I);GO:0007283(spermatogenesis);GO:0007286(spermatid development);GO:0048255(mRNA stabilization);GO:0048599(oocyte development);GO:0051310(metaphase plate congression);GO:0051321(meiotic cell cycl…	NA	NA	NA	meiosis specific with coiled-coil domain [Source:MGI Symbol;Acc:MGI:2686410]	protein_coding	0.0783384	0.0275242	0.081671	0	0.0167772	0.0186774	5.2894	2.4031	0.0242971	0.999932	up	no
MSTRG.12910	Marchf3	ENSMUST00000102912;ENSMUST00000035278	GO:0004842(ubiquitin-protein transferase activity);GO:0005764(lysosome);GO:0005768(endosome);GO:0006897(endocytosis);GO:0008270(zinc ion binding);GO:0016020(membrane);GO:0016021(integral component of membrane);GO:0016567(protein ubiquitination);GO:0016740(transferase activity);GO:0030659(cytoplasmic vesicle membrane);GO:0031410(cytoplasmic vesicle);GO:0031901(early endosome membrane);GO:0043231(i…	NA	K10658	EC:2.3.2.27	membrane associated ring-CH-type finger 3 [Source:MGI Symbol;Acc:MGI:2443667]	protein_coding	2.97737	3.22454	2.32347	2.81626	7.65971	4.43827	0.571627	-0.806855	0.024748	0.999932	down	no
MSTRG.16782	S100a8	ENSMUST00000069927	GO:0002376(immune system process);GO:0002523(leukocyte migration involved in inflammatory response);GO:0002793(positive regulation of peptide secretion);GO:0005509(calcium ion binding);GO:0005576(extracellular region);GO:0005615(extracellular space);GO:0005737(cytoplasm);GO:0005829(cytosol);GO:0005856(cytoskeleton);GO:0005886(plasma membrane);GO:0006914(autophagy);GO:0006915(apoptotic process);GO…	04657(IL-17 signaling pathway)	K21127	NA	S100 calcium binding protein A8 (calgranulin A) [Source:MGI Symbol;Acc:MGI:88244]	protein_coding	183.982	268.929	136.552	99.4753	160.047	71.8145	1.77905	0.831105	0.0248503	0.999932	up	no
MSTRG.18199	Ssbp3	ENSMUST00000030367;ENSMUST00000131440;ENSMUST00000072753;ENSMUST00000149926	GO:0002244(hematopoietic progenitor cell differentiation);GO:0003677(DNA binding);GO:0003697(single-stranded DNA binding);GO:0005515(protein binding);GO:0005634(nucleus);GO:0008284(positive regulation of cell population proliferation);GO:0021501(prechordal plate formation);GO:0021547(midbrain-hindbrain boundary initiation);GO:0032991(protein-containing complex);GO:0045893(positive regulation of t…	NA	NA	NA	single-stranded DNA binding protein 3 [Source:MGI Symbol;Acc:MGI:1919725]	protein_coding	1.72082	1.96858	2.25361	2.13717	5.48782	2.6658	0.577507	-0.792089	0.0248764	0.999932	down	no
MSTRG.2797	Adgrg6	ENSMUST00000041168;ENSMUST00000238680;ENSMUST00000208429	GO:0004888(transmembrane signaling receptor activity);GO:0004930(G protein-coupled receptor activity);GO:0005515(protein binding);GO:0005518(collagen binding);GO:0005737(cytoplasm);GO:0005886(plasma membrane);GO:0005887(integral component of plasma membrane);GO:0007005(mitochondrion organization);GO:0007165(signal transduction);GO:0007166(cell surface receptor signaling pathway);GO:0007186(G prot…	NA	K08463	NA	adhesion G protein-coupled receptor G6 [Source:MGI Symbol;Acc:MGI:1916151]	protein_coding	1.72775	1.64822	1.85373	1.41006	0.976746	1.43235	1.36933	0.453472	0.0249222	0.999932	up	no
ENSMUSG00000028339	Col15a1	ENSMUST00000102917;ENSMUST00000082303;ENSMUST00000107731	GO:0001525(angiogenesis);GO:0001886(endothelial cell morphogenesis);GO:0005198(structural molecule activity);GO:0005201(extracellular matrix structural constituent);GO:0005576(extracellular region);GO:0005581(collagen trimer);GO:0005604(basement membrane);GO:0005615(extracellular space);GO:0007155(cell adhesion);GO:0030020(extracellular matrix structural constituent conferring tensile strength);G…	04974(Protein digestion and absorption);04974(Protein digestion and absorption)	K08135	NA	collagen, type XV, alpha 1 [Source:MGI Symbol;Acc:MGI:88449]	protein_coding	0.22348	0.251928	0.177047	0.360941	0.258023	0.507884	0.579008	-0.788345	0.0249957	0.999932	down	no
MSTRG.2735	Lrp11	ENSMUST00000124961;ENSMUST00000019931;ENSMUST00000134346;ENSMUST00000135907	GO:0005515(protein binding);GO:0005575(cellular_component);GO:0006897(endocytosis);GO:0009408(response to heat);GO:0009409(response to cold);GO:0009414(response to water deprivation);GO:0009612(response to mechanical stimulus);GO:0016020(membrane);GO:0016021(integral component of membrane);GO:0033555(multicellular organismal response to stress);GO:0035902(response to immobilization stress);GO:004…	NA	NA	NA	low density lipoprotein receptor-related protein 11 [Source:MGI Symbol;Acc:MGI:2442989]	protein_coding	0.860137	1.04048	0.8954	0.713669	0.507716	0.65489	1.49019	0.5755	0.0250751	0.999932	up	no
MSTRG.26392	Kif23	ENSMUST00000214295;ENSMUST00000034815	GO:0000166(nucleotide binding);GO:0000281(mitotic cytokinesis);GO:0000915(actomyosin contractile ring assembly);GO:0003774(motor activity);GO:0003777(microtubule motor activity);GO:0005524(ATP binding);GO:0005634(nucleus);GO:0005654(nucleoplasm);GO:0005737(cytoplasm);GO:0005813(centrosome);GO:0005819(spindle);GO:0005856(cytoskeleton);GO:0005871(kinesin complex);GO:0005874(microtubule);GO:0007018(…	05206(MicroRNAs in cancer);05206(MicroRNAs in cancer)	K17387	NA	kinesin family member 23 [Source:MGI Symbol;Acc:MGI:1919069]	protein_coding	1.77028	2.83482	2.22154	2.70767	6.89604	2.93632	0.544388	-0.877293	0.0251148	0.999932	down	no
MSTRG.25563	Casp12	ENSMUST00000027009	GO:0002020(protease binding);GO:0004175(endopeptidase activity);GO:0004197(cysteine-type endopeptidase activity);GO:0005515(protein binding);GO:0005634(nucleus);GO:0005737(cytoplasm);GO:0005783(endoplasmic reticulum);GO:0005829(cytosol);GO:0006508(proteolysis);GO:0006915(apoptotic process);GO:0008233(peptidase activity);GO:0008234(cysteine-type peptidase activity);GO:0010663(positive regulation o…	04141(Protein processing in endoplasmic reticulum);04210(Apoptosis);04621(NOD-like receptor signaling pathway);05010(Alzheimer disease);05014(Amyotrophic lateral sclerosis (ALS));05020(Prion diseases);05161(Hepatitis B)	K04741	EC:3.4.22.-	caspase 12 [Source:MGI Symbol;Acc:MGI:1312922]	protein_coding	1.87572	1.38592	2.05218	1.47671	1.09635	1.02925	1.47511	0.560826	0.0254141	0.999932	up	no
MSTRG.9190	Dok2	ENSMUST00000022698	GO:0005068(transmembrane receptor protein tyrosine kinase adaptor activity);GO:0005515(protein binding);GO:0007169(transmembrane receptor protein tyrosine kinase signaling pathway);GO:0007265(Ras protein signal transduction);GO:0043409(negative regulation of MAPK cascade)	NA	NA	NA	docking protein 2 [Source:MGI Symbol;Acc:MGI:1332623]	protein_coding	4.67422	4.58785	3.90125	3.50877	3.1812	3.13427	1.33988	0.422106	0.0255363	0.999932	up	no
MSTRG.1937	Ctse	ENSMUST00000073350	GO:0004190(aspartic-type endopeptidase activity);GO:0005768(endosome);GO:0006508(proteolysis);GO:0008233(peptidase activity);GO:0016540(protein autoprocessing);GO:0016787(hydrolase activity);GO:0019886(antigen processing and presentation of exogenous peptide antigen via MHC class II);GO:0042802(identical protein binding)	04142(Lysosome)	K01382	EC:3.4.23.34	cathepsin E [Source:MGI Symbol;Acc:MGI:107361]	protein_coding	11.229	26.5955	17.841	28.0814	49.8514	24.4078	0.543923	-0.878526	0.0256133	0.999932	down	no
MSTRG.5001	Ccl9	ENSMUST00000019266	GO:0002548(monocyte chemotaxis);GO:0005125(cytokine activity);GO:0005576(extracellular region);GO:0005615(extracellular space);GO:0006935(chemotaxis);GO:0006954(inflammatory response);GO:0006955(immune response);GO:0007165(signal transduction);GO:0007186(G protein-coupled receptor signaling pathway);GO:0008009(chemokine activity);GO:0030593(neutrophil chemotaxis);GO:0043547(positive regulation of…	04060(Cytokine-cytokine receptor interaction);04062(Chemokine signaling pathway)	K22671	NA	chemokine (C-C motif) ligand 9 [Source:MGI Symbol;Acc:MGI:104533]	protein_coding	1.79025	2.44032	1.62077	1.4315	1.31146	1.06466	1.53675	0.619879	0.0260029	0.999932	up	no
MSTRG.9534	Ank	ENSMUST00000022875	GO:0005315(inorganic phosphate transmembrane transporter activity);GO:0005886(plasma membrane);GO:0005887(integral component of plasma membrane);GO:0006817(phosphate ion transport);GO:0015114(phosphate ion transmembrane transporter activity);GO:0016020(membrane);GO:0016021(integral component of membrane);GO:0030500(regulation of bone mineralization);GO:0030504(inorganic diphosphate transmembrane …	NA	K22734	NA	progressive ankylosis [Source:MGI Symbol;Acc:MGI:3045421]	protein_coding	4.06992	4.27708	4.5604	5.09462	7.97226	5.56374	0.692806	-0.529477	0.0260747	0.999932	down	no
MSTRG.1171	Gm8251	ENSMUST00000168641;ENSMUST00000238662	GO:0003674(molecular_function);GO:0005575(cellular_component);GO:0008150(biological_process);GO:0016020(membrane);GO:0016021(integral component of membrane);GO:0016021(integral component of membrane)	NA	NA	NA	predicted gene 8251 [Source:MGI Symbol;Acc:MGI:3647616]	protein_coding	0.0363038	0.0985542	0.0406279	0.104398	0.12388	0.129324	0.49073	-1.027	0.0261425	0.999932	down	no
MSTRG.7383	Agtr1a	ENSMUST00000223201;ENSMUST00000221743;ENSMUST00000066412;ENSMUST00000222503	GO:0001568(blood vessel development);GO:0001596(angiotensin type I receptor activity);GO:0001822(kidney development);GO:0001921(positive regulation of receptor recycling);GO:0001991(regulation of systemic arterial blood pressure by circulatory renin-angiotensin);GO:0002001(renin secretion into blood stream);GO:0002018(renin-angiotensin regulation of aldosterone production);GO:0002019(regulation o…	04020(Calcium signaling pathway);04022(cGMP-PKG signaling pathway);04072(Phospholipase D signaling pathway);04080(Neuroactive ligand-receptor interaction);04261(Adrenergic signaling in cardiomyocytes);04270(Vascular smooth muscle contraction);04371(Apelin signaling pathway);04614(Renin-angiotensin system);04924(Renin secretion);04925(Aldosterone synthesis and secretion);04927(Cortisol synthesis a…	K04166	NA	angiotensin II receptor, type 1a [Source:MGI Symbol;Acc:MGI:87964]	protein_coding	1.64264	2.91106	3.03946	2.6723	8.72192	3.50593	0.509603	-0.972555	0.0262029	0.999932	down	no
MSTRG.10272	Mettl7a1	ENSMUST00000230472;ENSMUST00000229574;ENSMUST00000229217;ENSMUST00000067752;ENSMUST00000231166;ENSMUST00000229588;ENSMUST00000230252	GO:0005811(lipid droplet);GO:0008168(methyltransferase activity);GO:0016020(membrane);GO:0016021(integral component of membrane);GO:0016740(transferase activity);GO:0032259(methylation);GO:0032259(methylation)	NA	NA	NA	methyltransferase like 7A1 [Source:MGI Symbol;Acc:MGI:1916523]	protein_coding	1.29736	2.24415	2.18108	2.43885	4.5627	2.66402	0.592058	-0.756189	0.026237	0.999932	down	no
MSTRG.15922	Aurka	ENSMUST00000109140;ENSMUST00000028997	GO:0000166(nucleotide binding);GO:0000212(meiotic spindle organization);GO:0000226(microtubule cytoskeleton organization);GO:0000278(mitotic cell cycle);GO:0000780(condensed nuclear chromosome, centromeric region);GO:0000922(spindle pole);GO:0004672(protein kinase activity);GO:0004674(protein serine/threonine kinase activity);GO:0005515(protein binding);GO:0005524(ATP binding);GO:0005634(nucleus)…	04114(Oocyte meiosis);04914(Progesterone-mediated oocyte maturation);04914(Progesterone-mediated oocyte maturation)	K11481	EC:2.7.11.1	aurora kinase A [Source:MGI Symbol;Acc:MGI:894678]	protein_coding	2.44203	6.72987	4.94853	6.37746	14.7421	6.84403	0.504957	-0.985767	0.0264885	0.999932	down	no
MSTRG.25656	Zfpm1	ENSMUST00000054052	GO:0000122(negative regulation of transcription by RNA polymerase II);GO:0000978(RNA polymerase II cis-regulatory region sequence-specific DNA binding);GO:0001085(RNA polymerase II transcription factor binding);GO:0001102(RNA polymerase II activating transcription factor binding);GO:0001227(DNA-binding transcription repressor activity, RNA polymerase II-specific);GO:0003151(outflow tract morphoge…	NA	NA	NA	zinc finger protein, multitype 1 [Source:MGI Symbol;Acc:MGI:1095400]	protein_coding	1.4871	2.38755	2.62839	2.3135	7.77833	2.75602	0.506158	-0.98234	0.0266319	0.999932	down	no
MSTRG.22011	Ccdc77	ENSMUST00000032283;ENSMUST00000146667;ENSMUST00000112703;ENSMUST00000163827	GO:0003674(molecular_function);GO:0005813(centrosome);GO:0008150(biological_process);GO:0008150(biological_process)	NA	K16757	NA	coiled-coil domain containing 77 [Source:MGI Symbol;Acc:MGI:1914450]	protein_coding	1.15486	1.4069	1.56852	1.52918	3.17291	1.93681	0.622133	-0.684706	0.0266328	0.999932	down	no
ENSMUSG00000030895	Hpx	ENSMUST00000033185	GO:0002639(positive regulation of immunoglobulin production);GO:0002925(positive regulation of humoral immune response mediated by circulating immunoglobulin);GO:0005576(extracellular region);GO:0005615(extracellular space);GO:0006879(cellular iron ion homeostasis);GO:0015232(heme transporter activity);GO:0015886(heme transport);GO:0020027(hemoglobin metabolic process);GO:0020037(heme binding);GO…	NA	K18977	NA	hemopexin [Source:MGI Symbol;Acc:MGI:105112]	protein_coding	0.293454	0.114236	0.271908	0.120793	0.050098	0.022323	3.51733	1.81448	0.0266762	0.999932	up	no
MSTRG.20250	Med13l	ENSMUST00000100816;ENSMUST00000201010	GO:0003712(transcription coregulator activity);GO:0005634(nucleus);GO:0006357(regulation of transcription by RNA polymerase II);GO:0016592(mediator complex);GO:0016592(mediator complex)	04919(Thyroid hormone signaling pathway);04919(Thyroid hormone signaling pathway)	K15164	NA	mediator complex subunit 13-like [Source:MGI Symbol;Acc:MGI:2670178]	protein_coding	3.57643	3.28303	3.84613	3.86265	7.16202	4.96801	0.669406	-0.579047	0.0267041	0.999932	down	no
MSTRG.1606	AC147806	ENSMUST00000113407;ENSMUST00000239236	GO:0005634(nucleus);GO:0016021(integral component of membrane);GO:0016021(integral component of membrane)	NA	NA	NA	predicted 7592 [Source:NCBI gene;Acc:101055758]	protein_coding	1.30274	4.58049	1.7022	1.0033	0.684146	1.88071	2.12587	1.08805	0.0267783	0.999932	up	no
MSTRG.17728	Enho	ENSMUST00000127306	GO:0005179(hormone activity);GO:0005515(protein binding);GO:0005576(extracellular region);GO:0005886(plasma membrane);GO:0007165(signal transduction);GO:0045747(positive regulation of Notch signaling pathway);GO:0046627(negative regulation of insulin receptor signaling pathway);GO:0046676(negative regulation of insulin secretion);GO:0051055(negative regulation of lipid biosynthetic process);GO:19…	NA	NA	NA	energy homeostasis associated [Source:MGI Symbol;Acc:MGI:1916888]	protein_coding	1.18266	1.4078	1.13448	0.783535	0.45776	0.91474	1.72768	0.788835	0.0267854	0.999932	up	no
MSTRG.9819	Gpihbp1	ENSMUST00000023243;ENSMUST00000189944;ENSMUST00000189874	GO:0005886(plasma membrane);GO:0006869(lipid transport);GO:0006886(intracellular protein transport);GO:0008035(high-density lipoprotein particle binding);GO:0008289(lipid binding);GO:0009897(external side of plasma membrane);GO:0009986(cell surface);GO:0016020(membrane);GO:0016323(basolateral plasma membrane);GO:0016324(apical plasma membrane);GO:0017038(protein import);GO:0031225(anchored compon…	NA	K20001	NA	GPI-anchored HDL-binding protein 1 [Source:MGI Symbol;Acc:MGI:1915703]	protein_coding	1.82127	2.0874	1.55671	1.28596	1.08405	1.38982	1.45362	0.539654	0.0269946	0.999932	up	no
MSTRG.12661	Gypc	ENSMUST00000174459;ENSMUST00000174000	GO:0005886(plasma membrane);GO:0016020(membrane);GO:0016021(integral component of membrane);GO:0030863(cortical cytoskeleton);GO:0030863(cortical cytoskeleton)	05144(Malaria);05144(Malaria)	K06576	NA	glycophorin C [Source:MGI Symbol;Acc:MGI:1098566]	protein_coding	2.0816	3.54636	3.37004	3.30994	10.1345	3.85135	0.520241	-0.942749	0.0270171	0.999932	down	no
ENSMUSG00000026125	Prss39	ENSMUST00000027299	GO:0001669(acrosomal vesicle);GO:0004252(serine-type endopeptidase activity);GO:0005576(extracellular region);GO:0005615(extracellular space);GO:0006508(proteolysis);GO:0031410(cytoplasmic vesicle)	NA	NA	NA	protease, serine 39 [Source:MGI Symbol;Acc:MGI:1270856]	protein_coding	0.11169	0.0675179	0	0	0	0	597.359	9.22246	0.0270793	0.999932	up	no
ENSMUSG00000000706	Btn1a1	ENSMUST00000041674;ENSMUST00000110434	GO:0001817(regulation of cytokine production);GO:0005102(signaling receptor binding);GO:0005515(protein binding);GO:0009897(external side of plasma membrane);GO:0016020(membrane);GO:0016021(integral component of membrane);GO:0031324(negative regulation of cellular metabolic process);GO:0046007(negative regulation of activated T cell proliferation);GO:0050710(negative regulation of cytokine secret…	NA	K06712	NA	butyrophilin, subfamily 1, member A1 [Source:MGI Symbol;Acc:MGI:103118]	protein_coding	0.0445428	0.24014	0.21546	0.234217	0.696229	0.388446	0.379214	-1.39891	0.027242	0.999932	down	no
ENSMUSG00000035435	Abca17	ENSMUST00000121226	GO:0000166(nucleotide binding);GO:0005319(lipid transporter activity);GO:0005524(ATP binding);GO:0005737(cytoplasm);GO:0005783(endoplasmic reticulum);GO:0005789(endoplasmic reticulum membrane);GO:0006629(lipid metabolic process);GO:0006638(neutral lipid metabolic process);GO:0006869(lipid transport);GO:0016020(membrane);GO:0016021(integral component of membrane);GO:0016887(ATPase activity);GO:004…	02010(ABC transporters)	K05643	NA	ATP-binding cassette, sub-family A (ABC1), member 17 [Source:MGI Symbol;Acc:MGI:3625331]	protein_coding	0.0188318	0.0209149	0.0449741	0	0.00916639	0	9.24256	3.20829	0.027262	0.999932	up	no
MSTRG.18354	Slc6a9	ENSMUST00000030269;ENSMUST00000063857;ENSMUST00000169990;ENSMUST00000151316;ENSMUST00000132043	GO:0001504(neurotransmitter uptake);GO:0003333(amino acid transmembrane transport);GO:0005283(amino acid:sodium symporter activity);GO:0005328(neurotransmitter:sodium symporter activity);GO:0005768(endosome);GO:0005886(plasma membrane);GO:0005887(integral component of plasma membrane);GO:0006836(neurotransmitter transport);GO:0006865(amino acid transport);GO:0009925(basal plasma membrane);GO:0014…	04721(Synaptic vesicle cycle);04721(Synaptic vesicle cycle)	K05038	NA	solute carrier family 6 (neurotransmitter transporter, glycine), member 9 [Source:MGI Symbol;Acc:MGI:95760]	protein_coding	2.10598	7.1539	4.5244	5.55478	17.4586	7.03129	0.458792	-1.12409	0.0273221	0.999932	down	no
ENSMUSG00000020014	Cfap54	ENSMUST00000168110;ENSMUST00000220280;ENSMUST00000020200;ENSMUST00000168617;ENSMUST00000212902	GO:0003674(molecular_function);GO:0005737(cytoplasm);GO:0005856(cytoskeleton);GO:0005929(cilium);GO:0005930(axoneme);GO:0007283(spermatogenesis);GO:0030030(cell projection organization);GO:0030154(cell differentiation);GO:0042995(cell projection);GO:0060271(cilium assembly);GO:0060294(cilium movement involved in cell motility);GO:0060294(cilium movement involved in cell motility)	NA	NA	NA	cilia and flagella associated protein 54 [Source:MGI Symbol;Acc:MGI:1922208]	protein_coding	0.0819508	0.123791	0.11337	0.155521	0.197016	0.155344	0.62832	-0.670429	0.0273589	0.999932	down	no
ENSMUSG00000079009	Gm14139	ENSMUST00000109926	GO:0003676(nucleic acid binding);GO:0005575(cellular_component);GO:0006355(regulation of transcription, DNA-templated);GO:0046872(metal ion binding)	NA	NA	NA	predicted gene 14139 [Source:MGI Symbol;Acc:MGI:3836251]	protein_coding	0.102262	0.046361	0.065375	0	0	0.017694	12.0944	3.59627	0.0275198	0.999932	up	no
MSTRG.11684	Umodl1	ENSMUST00000114555	GO:0005201(extracellular matrix structural constituent);GO:0005509(calcium ion binding);GO:0005515(protein binding);GO:0005576(extracellular region);GO:0005615(extracellular space);GO:0005886(plasma membrane);GO:0007338(single fertilization);GO:0009897(external side of plasma membrane);GO:0009986(cell surface);GO:0010466(negative regulation of peptidase activity);GO:0010468(regulation of gene exp…	NA	NA	NA	uromodulin-like 1 [Source:MGI Symbol;Acc:MGI:1929785]	protein_coding	0.0222597	0.0412188	0.0505711	0.0127223	0.00749629	0.0110681	3.6453	1.86604	0.0277123	0.999932	up	no
MSTRG.4651	Shisa6	ENSMUST00000123454	GO:0005886(plasma membrane);GO:0007283(spermatogenesis);GO:0014069(postsynaptic density);GO:0016020(membrane);GO:0016021(integral component of membrane);GO:0016055(Wnt signaling pathway);GO:0030054(cell junction);GO:0030165(PDZ domain binding);GO:0032281(AMPA glutamate receptor complex);GO:0032591(dendritic spine membrane);GO:0035255(ionotropic glutamate receptor binding);GO:0045202(synapse);GO:0…	NA	NA	NA	shisa family member 6 [Source:MGI Symbol;Acc:MGI:2685725]	protein_coding	0.263845	0.36966	0.455315	0.121416	0.168068	0.300921	1.84419	0.882991	0.0277468	0.999932	up	no
MSTRG.2430	Kcnj10	ENSMUST00000056136	GO:0000166(nucleotide binding);GO:0005102(signaling receptor binding);GO:0005242(inward rectifier potassium channel activity);GO:0005244(voltage-gated ion channel activity);GO:0005267(potassium channel activity);GO:0005515(protein binding);GO:0005524(ATP binding);GO:0005886(plasma membrane);GO:0005887(integral component of plasma membrane);GO:0005902(microvillus);GO:0006811(ion transport);GO:0006…	04971(Gastric acid secretion)	K05003	NA	potassium inwardly-rectifying channel, subfamily J, member 10 [Source:MGI Symbol;Acc:MGI:1194504]	protein_coding	4.84474	4.43352	5.1567	6.12197	5.50144	6.85094	0.781352	-0.355956	0.0277769	0.999932	down	no
MSTRG.21950	Tmem40	ENSMUST00000072933;ENSMUST00000166254;ENSMUST00000112946;ENSMUST00000170625	GO:0003674(molecular_function);GO:0005575(cellular_component);GO:0008150(biological_process);GO:0016020(membrane);GO:0016021(integral component of membrane);GO:0016021(integral component of membrane)	NA	NA	NA	transmembrane protein 40 [Source:MGI Symbol;Acc:MGI:2137870]	protein_coding	3.46464	3.72971	2.63691	2.1954	2.47705	2.06073	1.46012	0.546087	0.0278487	0.999932	up	no
MSTRG.4522	Btnl10	ENSMUST00000069941	GO:0001817(regulation of cytokine production);GO:0005102(signaling receptor binding);GO:0005515(protein binding);GO:0009897(external side of plasma membrane);GO:0016020(membrane);GO:0016021(integral component of membrane);GO:0050776(regulation of immune response);GO:0050852(T cell receptor signaling pathway)	NA	NA	NA	butyrophilin-like 10 [Source:MGI Symbol;Acc:MGI:2182073]	protein_coding	3.27271	11.0523	7.67391	9.66153	24.785	11.1484	0.482486	-1.05144	0.0281781	0.999932	down	no
MSTRG.13834	Npm3	ENSMUST00000070215	GO:0003682(chromatin binding);GO:0003723(RNA binding);GO:0005515(protein binding);GO:0005634(nucleus);GO:0005654(nucleoplasm);GO:0005730(nucleolus);GO:0005737(cytoplasm);GO:0005829(cytosol);GO:0006338(chromatin remodeling);GO:0006364(rRNA processing);GO:0009303(rRNA transcription);GO:0015629(actin cytoskeleton);GO:0042393(histone binding)	NA	K11278	NA	nucleoplasmin 3 [Source:MGI Symbol;Acc:MGI:894653]	protein_coding	17.7892	25.0101	14.7023	15.7257	9.52042	11.843	1.55036	0.632607	0.0282487	0.999932	up	no
MSTRG.2141	Glul	ENSMUST00000140685;ENSMUST00000086199	GO:0000166(nucleotide binding);GO:0000287(magnesium ion binding);GO:0001525(angiogenesis);GO:0003824(catalytic activity);GO:0004356(glutamate-ammonia ligase activity);GO:0005515(protein binding);GO:0005524(ATP binding);GO:0005737(cytoplasm);GO:0005739(mitochondrion);GO:0005783(endoplasmic reticulum);GO:0005791(rough endoplasmic reticulum);GO:0005829(cytosol);GO:0005886(plasma membrane);GO:0006536…	00220(Arginine biosynthesis);00250(Alanine, aspartate and glutamate metabolism);00630(Glyoxylate and dicarboxylate metabolism);00910(Nitrogen metabolism);04217(Necroptosis);04724(Glutamatergic synapse);04727(GABAergic synapse);04727(GABAergic synapse)	K01915	EC:6.3.1.2	glutamate-ammonia ligase (glutamine synthetase) [Source:MGI Symbol;Acc:MGI:95739]	protein_coding	18.5695	18.8812	20.0768	20.8533	27.5501	30.249	0.731412	-0.451243	0.0283928	0.999932	down	no
MSTRG.21236	Npy	ENSMUST00000031843	GO:0001664(G protein-coupled receptor binding);GO:0001878(response to yeast);GO:0005179(hormone activity);GO:0005184(neuropeptide hormone activity);GO:0005576(extracellular region);GO:0005615(extracellular space);GO:0005737(cytoplasm);GO:0005794(Golgi apparatus);GO:0007218(neuropeptide signaling pathway);GO:0007631(feeding behavior);GO:0008217(regulation of blood pressure);GO:0008343(adult feedin…	04024(cAMP signaling pathway);04080(Neuroactive ligand-receptor interaction);04920(Adipocytokine signaling pathway);04923(Regulation of lipolysis in adipocytes);05034(Alcoholism)	K05232	NA	neuropeptide Y [Source:MGI Symbol;Acc:MGI:97374]	protein_coding	0	0	0	1.97077	0	1.59091	8.42299e-05	-13.5353	0.0286749	0.999932	down	no
MSTRG.15814	Pkig	ENSMUST00000099105;ENSMUST00000109400;ENSMUST00000135537;ENSMUST00000164399;ENSMUST00000152418;ENSMUST00000126182;ENSMUST00000131228;ENSMUST00000064703	GO:0000122(negative regulation of transcription by RNA polymerase II);GO:0004860(protein kinase inhibitor activity);GO:0004862(cAMP-dependent protein kinase inhibitor activity);GO:0005634(nucleus);GO:0005737(cytoplasm);GO:0006469(negative regulation of protein kinase activity);GO:0007165(signal transduction);GO:0042308(negative regulation of protein import into nucleus);GO:2000480(negative regula…	NA	NA	NA	protein kinase inhibitor, gamma [Source:MGI Symbol;Acc:MGI:1343086]	protein_coding	4.5676	3.61071	4.43212	4.7474	6.18181	5.89805	0.749405	-0.416182	0.0286761	0.999932	down	no
ENSMUSG00000034532	Fbxo16	ENSMUST00000224629	GO:0003674(molecular_function);GO:0005515(protein binding);GO:0005575(cellular_component);GO:0008150(biological_process)	NA	K10299	NA	F-box protein 16 [Source:MGI Symbol;Acc:MGI:1354706]	protein_coding	0.00972774	0.00886011	0.0213336	0	0	0	133.072	7.05606	0.0289423	0.999932	up	no
ENSMUSG00000046593	Tmem215	ENSMUST00000049655;ENSMUST00000179526	GO:0003674(molecular_function);GO:0005575(cellular_component);GO:0008150(biological_process);GO:0016020(membrane);GO:0016021(integral component of membrane);GO:0016021(integral component of membrane)	NA	NA	NA	transmembrane protein 215 [Source:MGI Symbol;Acc:MGI:2444167]	protein_coding	0.808998	0.501255	0.595509	0.455572	0.280168	0.460985	1.59248	0.671276	0.0289699	0.999932	up	no
MSTRG.3926	Tespa1	ENSMUST00000217702;ENSMUST00000218605;ENSMUST00000042586	GO:0005102(signaling receptor binding);GO:0005737(cytoplasm);GO:0005783(endoplasmic reticulum);GO:0005789(endoplasmic reticulum membrane);GO:0008180(COP9 signalosome);GO:0010387(COP9 signalosome assembly);GO:0016020(membrane);GO:0033089(positive regulation of T cell differentiation in thymus);GO:0050862(positive regulation of T cell receptor signaling pathway);GO:0050862(positive regulation of T …	NA	NA	NA	thymocyte expressed, positive selection associated 1 [Source:MGI Symbol;Acc:MGI:1914846]	protein_coding	5.10927	4.23232	4.78606	3.81817	3.56434	3.91532	1.25047	0.322476	0.0290127	0.999932	up	no
MSTRG.22991	Pop4	ENSMUST00000032585	GO:0000171(ribonuclease MRP activity);GO:0000172(ribonuclease MRP complex);GO:0001682(tRNA 5'-leader removal);GO:0003723(RNA binding);GO:0004526(ribonuclease P activity);GO:0004540(ribonuclease activity);GO:0005634(nucleus);GO:0005730(nucleolus);GO:0006364(rRNA processing);GO:0006396(RNA processing);GO:0008033(tRNA processing);GO:0016787(hydrolase activity);GO:0030677(ribonuclease P complex);GO:0…	03008(Ribosome biogenesis in eukaryotes);03013(RNA transport)	K03538	EC:3.1.26.5	processing of precursor 4, ribonuclease P/MRP family, (S. cerevisiae) [Source:MGI Symbol;Acc:MGI:1913411]	protein_coding	3.59656	2.91118	2.65549	2.80085	1.48787	1.43726	1.60029	0.678332	0.0292884	0.999932	up	no
ENSMUSG00000049149	Olfr1258	ENSMUST00000213720	GO:0004930(G protein-coupled receptor activity);GO:0004984(olfactory receptor activity);GO:0005886(plasma membrane);GO:0007165(signal transduction);GO:0007186(G protein-coupled receptor signaling pathway);GO:0007608(sensory perception of smell);GO:0016020(membrane);GO:0016021(integral component of membrane);GO:0050896(response to stimulus);GO:0050911(detection of chemical stimulus involved in sen…	04740(Olfactory transduction)	K04257	NA	olfactory receptor 1258 [Source:MGI Symbol;Acc:MGI:3031092]	protein_coding	0.013629	0.018782	0	0	0	0	108.037	6.75538	0.0293475	0.999932	up	no
MSTRG.22849	Ryr1	ENSMUST00000214374	GO:0000166(nucleotide binding);GO:0001666(response to hypoxia);GO:0002020(protease binding);GO:0003151(outflow tract morphogenesis);GO:0005216(ion channel activity);GO:0005219(ryanodine-sensitive calcium-release channel activity);GO:0005245(voltage-gated calcium channel activity);GO:0005262(calcium channel activity);GO:0005509(calcium ion binding);GO:0005515(protein binding);GO:0005516(calmodulin…	04020(Calcium signaling pathway);04371(Apelin signaling pathway);04713(Circadian entrainment);04730(Long-term depression);04921(Oxytocin signaling pathway)	K04961	NA	ryanodine receptor 1, skeletal muscle [Source:MGI Symbol;Acc:MGI:99659]	protein_coding	0.164339	0.143925	0.155457	0.221279	0.183304	0.222837	0.739091	-0.436176	0.0294287	0.999932	down	no
ENSMUSG00000030069	Prok2	ENSMUST00000101120;ENSMUST00000203738	GO:0000187(activation of MAPK activity);GO:0001525(angiogenesis);GO:0001664(G protein-coupled receptor binding);GO:0001935(endothelial cell proliferation);GO:0003349(epicardium-derived cardiac endothelial cell differentiation);GO:0005576(extracellular region);GO:0006935(chemotaxis);GO:0007218(neuropeptide signaling pathway);GO:0007283(spermatogenesis);GO:0007623(circadian rhythm);GO:0008284(posit…	NA	NA	NA	prokineticin 2 [Source:MGI Symbol;Acc:MGI:1354178]	protein_coding	0.0151936	0	0	0.041631	0.0710757	0.0381966	0.100684	-3.31209	0.0294889	0.999932	down	no
MSTRG.6073	Sh3yl1	ENSMUST00000020997;ENSMUST00000110880	GO:0005515(protein binding);GO:0006661(phosphatidylinositol biosynthetic process);GO:0019902(phosphatase binding);GO:0032587(ruffle membrane);GO:0035091(phosphatidylinositol binding);GO:1900027(regulation of ruffle assembly);GO:1900027(regulation of ruffle assembly)	NA	K20523	NA	Sh3 domain YSC-like 1 [Source:MGI Symbol;Acc:MGI:1346118]	protein_coding	1.17245	2.312	1.2795	2.00943	5.0284	2.24537	0.51318	-0.962463	0.0295144	0.999932	down	no
MSTRG.12094	Plcl2	ENSMUST00000043938	GO:0002322(B cell proliferation involved in immune response);GO:0002337(B-1a B cell differentiation);GO:0004435(phosphatidylinositol phospholipase C activity);GO:0005737(cytoplasm);GO:0006629(lipid metabolic process);GO:0007165(signal transduction);GO:0007214(gamma-aminobutyric acid signaling pathway);GO:0008081(phosphoric diester hydrolase activity);GO:0032228(regulation of synaptic transmission…	NA	K15370	NA	phospholipase C-like 2 [Source:MGI Symbol;Acc:MGI:1352756]	protein_coding	3.64914	4.09097	4.21627	4.77667	6.90642	5.11652	0.711706	-0.490647	0.0295403	0.999932	down	no
MSTRG.2960	Slc16a10	ENSMUST00000213827;ENSMUST00000092566;ENSMUST00000213488	GO:0005886(plasma membrane);GO:0005887(integral component of plasma membrane);GO:0006590(thyroid hormone generation);GO:0015173(aromatic amino acid transmembrane transporter activity);GO:0015349(thyroid hormone transmembrane transporter activity);GO:0015801(aromatic amino acid transport);GO:0016020(membrane);GO:0016021(integral component of membrane);GO:0016323(basolateral plasma membrane);GO:002…	04919(Thyroid hormone signaling pathway);04974(Protein digestion and absorption);04974(Protein digestion and absorption)	K08187	NA	solute carrier family 16 (monocarboxylic acid transporters), member 10 [Source:MGI Symbol;Acc:MGI:1919722]	protein_coding	2.18538	3.81513	3.0941	2.98491	11.0405	4.02152	0.503943	-0.988668	0.0296724	0.999932	down	no
ENSMUSG00000043822	Adamtsl5	ENSMUST00000105352;ENSMUST00000095446	GO:0001527(microfibril);GO:0004222(metalloendopeptidase activity);GO:0005515(protein binding);GO:0005576(extracellular region);GO:0006508(proteolysis);GO:0008201(heparin binding);GO:0030198(extracellular matrix organization);GO:0031012(extracellular matrix);GO:0062023(collagen-containing extracellular matrix);GO:0062023(collagen-containing extracellular matrix)	NA	NA	NA	ADAMTS-like 5 [Source:MGI Symbol;Acc:MGI:1913798]	protein_coding	0.820293	0.599414	0.801464	0.520132	0.551103	0.468315	1.44274	0.528811	0.0297344	0.999932	up	no
MSTRG.23408	Hdgfl3	ENSMUST00000107305;ENSMUST00000026094	GO:0003682(chromatin binding);GO:0005515(protein binding);GO:0005634(nucleus);GO:0005654(nucleoplasm);GO:0005737(cytoplasm);GO:0005829(cytosol);GO:0007026(negative regulation of microtubule depolymerization);GO:0007165(signal transduction);GO:0008017(microtubule binding);GO:0008083(growth factor activity);GO:0015631(tubulin binding);GO:0031175(neuron projection development);GO:0046785(microtubule…	NA	NA	NA	HDGF like 3 [Source:MGI Symbol;Acc:MGI:1352760]	protein_coding	5.45677	4.40342	5.26066	4.26288	3.33639	4.06629	1.2962	0.374284	0.0297728	0.999932	up	no
MSTRG.21782	Magi1	ENSMUST00000089317;ENSMUST00000055224;ENSMUST00000204788;ENSMUST00000093769;ENSMUST00000205116;ENSMUST00000204347;ENSMUST00000203519;ENSMUST00000203688	GO:0000166(nucleotide binding);GO:0005515(protein binding);GO:0005524(ATP binding);GO:0005634(nucleus);GO:0005654(nucleoplasm);GO:0005730(nucleolus);GO:0005737(cytoplasm);GO:0005886(plasma membrane);GO:0005911(cell-cell junction);GO:0005912(adherens junction);GO:0005923(bicellular tight junction);GO:0007165(signal transduction);GO:0016020(membrane);GO:0022409(positive regulation of cell-cell adhe…	04015(Rap1 signaling pathway);04151(PI3K-Akt signaling pathway);04530(Tight junction);05165(Human papillomavirus infection);05165(Human papillomavirus infection)	K05631	NA	membrane associated guanylate kinase, WW and PDZ domain containing 1 [Source:MGI Symbol;Acc:MGI:1203522]	protein_coding	0.569746	0.364932	0.69709	0.503892	1.01622	6.25578	0.209849	-2.25257	0.0298165	0.999932	down	no
MSTRG.21957	Mbd4	ENSMUST00000203643;ENSMUST00000122816;ENSMUST00000032469	GO:0003677(DNA binding);GO:0003824(catalytic activity);GO:0005634(nucleus);GO:0006281(DNA repair);GO:0006974(cellular response to DNA damage stimulus);GO:0008263(pyrimidine-specific mismatch base pair DNA N-glycosylase activity);GO:0016607(nuclear speck);GO:0016787(hydrolase activity);GO:0032355(response to estradiol);GO:0042025(host cell nucleus);GO:0042025(host cell nucleus)	03410(Base excision repair);03410(Base excision repair)	K10801	EC:3.2.2.-	methyl-CpG binding domain protein 4 [Source:MGI Symbol;Acc:MGI:1333850]	protein_coding	3.0389	3.29984	3.14199	4.22433	4.17466	3.90186	0.770738	-0.375688	0.0298326	0.999932	down	no
ENSMUSG00000047995	Cypt4	ENSMUST00000053956	GO:0003674(molecular_function);GO:0005634(nucleus);GO:0008150(biological_process)	NA	NA	NA	cysteine-rich perinuclear theca 4 [Source:MGI Symbol;Acc:MGI:1916573]	protein_coding	0.115765	0.251743	0	0	0	0	1225.03	10.2586	0.0298362	0.999932	up	no
MSTRG.11035	D16Ertd472e	ENSMUST00000114218;ENSMUST00000232052;ENSMUST00000114220;ENSMUST00000114219;ENSMUST00000231272	GO:0005515(protein binding);GO:0005575(cellular_component);GO:0007399(nervous system development);GO:0021895(cerebral cortex neuron differentiation);GO:0030154(cell differentiation);GO:0060999(positive regulation of dendritic spine development);GO:0060999(positive regulation of dendritic spine development)	NA	NA	NA	DNA segment, Chr 16, ERATO Doi 472, expressed [Source:MGI Symbol;Acc:MGI:1196400]	protein_coding	3.71926	3.56827	3.71464	3.04274	2.43178	3.10458	1.28244	0.358891	0.0299094	0.999932	up	no
MSTRG.1037	Ccdc115	ENSMUST00000042493	GO:0005764(lysosome);GO:0005768(endosome);GO:0005783(endoplasmic reticulum);GO:0005793(endoplasmic reticulum-Golgi intermediate compartment);GO:0006879(cellular iron ion homeostasis);GO:0007042(lysosomal lumen acidification);GO:0016471(vacuolar proton-transporting V-type ATPase complex);GO:0030137(COPI-coated vesicle);GO:0031410(cytoplasmic vesicle);GO:0036295(cellular response to increased oxyge…	NA	NA	NA	coiled-coil domain containing 115 [Source:MGI Symbol;Acc:MGI:1916918]	protein_coding	2.06167	2.07027	1.95652	1.71396	1.21461	1.46366	1.38619	0.471123	0.0299458	0.999932	up	no
MSTRG.11120	Dnajc28	ENSMUST00000169982;ENSMUST00000049244;ENSMUST00000143058	GO:0003674(molecular_function);GO:0006890(retrograde vesicle-mediated transport, Golgi to endoplasmic reticulum);GO:0007030(Golgi organization);GO:0017119(Golgi transport complex);GO:0048213(Golgi vesicle prefusion complex stabilization);GO:0048213(Golgi vesicle prefusion complex stabilization)	NA	K19373	NA	DnaJ heat shock protein family (Hsp40) member C28 [Source:MGI Symbol;Acc:MGI:2181053]	protein_coding	0.570886	0.542554	0.521607	0.742225	0.796988	0.779355	0.705197	-0.503902	0.0299836	0.999932	down	no
MSTRG.27087	Ctdspl	ENSMUST00000073109;ENSMUST00000172464	GO:0001933(negative regulation of protein phosphorylation);GO:0004721(phosphoprotein phosphatase activity);GO:0005634(nucleus);GO:0006470(protein dephosphorylation);GO:0008420(RNA polymerase II CTD heptapeptide repeat phosphatase activity);GO:0016311(dephosphorylation);GO:0016787(hydrolase activity);GO:0016791(phosphatase activity);GO:0046872(metal ion binding);GO:2000134(negative regulation of G…	NA	K15731	EC:3.1.3.16	CTD (carboxy-terminal domain, RNA polymerase II, polypeptide A) small phosphatase-like [Source:MGI Symbol;Acc:MGI:1916524]	protein_coding	3.74808	3.67048	4.21749	3.14619	2.99999	2.92412	1.28288	0.359381	0.0300341	0.999932	up	no
MSTRG.994	Gsta3	ENSMUST00000027067;ENSMUST00000121676;ENSMUST00000124990	GO:0001657(ureteric bud development);GO:0004364(glutathione transferase activity);GO:0005515(protein binding);GO:0005737(cytoplasm);GO:0005829(cytosol);GO:0006749(glutathione metabolic process);GO:0006805(xenobiotic metabolic process);GO:0016740(transferase activity);GO:0046223(aflatoxin catabolic process);GO:0046223(aflatoxin catabolic process)	00480(Glutathione metabolism);00980(Metabolism of xenobiotics by cytochrome P450);00982(Drug metabolism - cytochrome P450);00983(Drug metabolism - other enzymes);01524(Platinum drug resistance);05200(Pathways in cancer);05204(Chemical carcinogenesis);05225(Hepatocellular carcinoma);05418(Fluid shear stress and atherosclerosis);05418(Fluid shear stress and atherosclerosis)	K00799	EC:2.5.1.18	glutathione S-transferase, alpha 3 [Source:MGI Symbol;Acc:MGI:95856]	protein_coding	0.478269	0.534242	0.627628	0.420589	0.325921	0.34993	1.49588	0.580991	0.0301008	0.999932	up	no
MSTRG.6262	Pax9	ENSMUST00000153250	GO:0000977(RNA polymerase II regulatory region sequence-specific DNA binding);GO:0001228(DNA-binding transcription activator activity, RNA polymerase II-specific);GO:0003677(DNA binding);GO:0003700(DNA-binding transcription factor activity);GO:0005634(nucleus);GO:0005667(transcription factor complex);GO:0006355(regulation of transcription, DNA-templated);GO:0007275(multicellular organism developm…	NA	K09382	NA	paired box 9 [Source:MGI Symbol;Acc:MGI:97493]	protein_coding	0.0274155	0.162485	0.11189	0.160392	0.614125	0.134313	0.332064	-1.59047	0.0302037	0.999932	down	no
ENSMUSG00000059891	Tsks	ENSMUST00000120929	GO:0001669(acrosomal vesicle);GO:0005737(cytoplasm);GO:0005814(centriole);GO:0005856(cytoskeleton);GO:0010923(negative regulation of phosphatase activity);GO:0016301(kinase activity);GO:0016310(phosphorylation);GO:0019901(protein kinase binding);GO:0031410(cytoplasmic vesicle)	NA	K16492	NA	testis-specific serine kinase substrate [Source:MGI Symbol;Acc:MGI:1347560]	protein_coding	0	0.0852178	0.0304095	0	0	0	385.424	8.5903	0.030376	0.999932	up	no
MSTRG.23361	Prc1	ENSMUST00000174172;ENSMUST00000163812;ENSMUST00000173824;ENSMUST00000047558;ENSMUST00000174599;ENSMUST00000174111;ENSMUST00000173170;ENSMUST00000174051;ENSMUST00000172781	GO:0000226(microtubule cytoskeleton organization);GO:0000281(mitotic cytokinesis);GO:0000922(spindle pole);GO:0001578(microtubule bundle formation);GO:0005634(nucleus);GO:0005654(nucleoplasm);GO:0005737(cytoplasm);GO:0005819(spindle);GO:0005856(cytoskeleton);GO:0005874(microtubule);GO:0005886(plasma membrane);GO:0007049(cell cycle);GO:0008017(microtubule binding);GO:0008284(positive regulation of…	NA	K16732	NA	protein regulator of cytokinesis 1 [Source:MGI Symbol;Acc:MGI:1858961]	protein_coding	2.91304	5.63575	4.91955	5.82297	14.3386	5.19643	0.531128	-0.912868	0.0304111	0.999932	down	no
MSTRG.3329	Madcam1	ENSMUST00000217748;ENSMUST00000020554	GO:0002687(positive regulation of leukocyte migration);GO:0007155(cell adhesion);GO:0007160(cell-matrix adhesion);GO:0007229(integrin-mediated signaling pathway);GO:0016020(membrane);GO:0016021(integral component of membrane);GO:0030216(keratinocyte differentiation);GO:0034113(heterotypic cell-cell adhesion);GO:0050900(leukocyte migration);GO:0050901(leukocyte tethering or rolling);GO:0098640(int…	04514(Cell adhesion molecules (CAMs));04672(Intestinal immune network for IgA production);04672(Intestinal immune network for IgA production)	NA	NA	mucosal vascular addressin cell adhesion molecule 1 [Source:MGI Symbol;Acc:MGI:103579]	protein_coding	2.65672	2.9234	2.38659	1.71919	0.550262	1.98133	1.87417	0.906253	0.0304575	0.999932	up	no
ENSMUSG00000003273	Car11	ENSMUST00000003360	GO:0004089(carbonate dehydratase activity);GO:0005576(extracellular region);GO:0006730(one-carbon metabolic process);GO:0008270(zinc ion binding);GO:0016323(basolateral plasma membrane);GO:0016836(hydro-lyase activity)	NA	NA	NA	carbonic anhydrase 11 [Source:MGI Symbol;Acc:MGI:1336193]	protein_coding	0.0355789	0.033341	0.0306345	0.066026	0.1412	0.129247	0.295876	-1.75694	0.0306989	0.999932	down	no
MSTRG.1126	Pdcl3	ENSMUST00000027247;ENSMUST00000194552	GO:0001525(angiogenesis);GO:0001938(positive regulation of endothelial cell proliferation);GO:0005654(nucleoplasm);GO:0005737(cytoplasm);GO:0005783(endoplasmic reticulum);GO:0005829(cytosol);GO:0006457(protein folding);GO:0006915(apoptotic process);GO:0010628(positive regulation of gene expression);GO:0030036(actin cytoskeleton organization);GO:0032991(protein-containing complex);GO:0034605(cellu…	NA	NA	NA	phosducin-like 3 [Source:MGI Symbol;Acc:MGI:1916083]	protein_coding	1.79901	1.69375	1.71609	1.50403	1.1009	1.23899	1.35509	0.438388	0.0307259	0.999932	up	no
MSTRG.19055	Aurkaip1	ENSMUST00000105592;ENSMUST00000084097;ENSMUST00000105591;ENSMUST00000139651	GO:0003674(molecular_function);GO:0004842(ubiquitin-protein transferase activity);GO:0005634(nucleus);GO:0005654(nucleoplasm);GO:0005680(anaphase-promoting complex);GO:0005739(mitochondrion);GO:0005840(ribosome);GO:0006397(mRNA processing);GO:0016567(protein ubiquitination);GO:0043231(intracellular membrane-bounded organelle);GO:0045862(positive regulation of proteolysis);GO:0045862(positive regu…	NA	K16830	NA	aurora kinase A interacting protein 1 [Source:MGI Symbol;Acc:MGI:1913327]	protein_coding	9.07267	18.5621	7.97754	7.99573	7.17222	5.81007	1.6976	0.7635	0.0308869	0.999932	up	no
MSTRG.20777	Flt1	ENSMUST00000110529;ENSMUST00000031653	GO:0001525(angiogenesis);GO:0002548(monocyte chemotaxis);GO:0004672(protein kinase activity);GO:0004713(protein tyrosine kinase activity);GO:0004714(transmembrane receptor protein tyrosine kinase activity);GO:0005021(vascular endothelial growth factor-activated receptor activity);GO:0005524(ATP binding);GO:0005886(plasma membrane);GO:0005887(integral component of plasma membrane);GO:0006468(prote…	04010(MAPK signaling pathway);04014(Ras signaling pathway);04015(Rap1 signaling pathway);04066(HIF-1 signaling pathway);04151(PI3K-Akt signaling pathway);04510(Focal adhesion);05202(Transcriptional misregulation in cancer);05323(Rheumatoid arthritis);05323(Rheumatoid arthritis)	K05096	EC:2.7.10.1	FMS-like tyrosine kinase 1 [Source:MGI Symbol;Acc:MGI:95558]	protein_coding	1.85345	1.49899	1.71242	1.3737	1.17617	1.39657	1.2834	0.359971	0.0309833	0.999932	up	no
MSTRG.9619	Pabpc1	ENSMUST00000001809;ENSMUST00000155116;ENSMUST00000226496	GO:0000184(nuclear-transcribed mRNA catabolic process, nonsense-mediated decay);GO:0003676(nucleic acid binding);GO:0003723(RNA binding);GO:0003729(mRNA binding);GO:0003730(mRNA 3'-UTR binding);GO:0005515(protein binding);GO:0005634(nucleus);GO:0005681(spliceosomal complex);GO:0005737(cytoplasm);GO:0005829(cytosol);GO:0006397(mRNA processing);GO:0008022(protein C-terminus binding);GO:0008143(poly…	03013(RNA transport);03015(mRNA surveillance pathway);03018(RNA degradation);03018(RNA degradation)	K13126	NA	poly(A) binding protein, cytoplasmic 1 [Source:MGI Symbol;Acc:MGI:1349722]	protein_coding	83.6311	127.177	123.064	140.193	193.09	158.13	0.679413	-0.55764	0.031159	0.999932	down	no
MSTRG.21605	Mthfd2	ENSMUST00000005810;ENSMUST00000204472	GO:0000287(magnesium ion binding);GO:0003824(catalytic activity);GO:0004477(methenyltetrahydrofolate cyclohydrolase activity);GO:0004487(methylenetetrahydrofolate dehydrogenase (NAD+) activity);GO:0004488(methylenetetrahydrofolate dehydrogenase (NADP+) activity);GO:0005739(mitochondrion);GO:0006730(one-carbon metabolic process);GO:0008152(metabolic process);GO:0016491(oxidoreductase activity);GO:…	00670(One carbon pool by folate);00670(One carbon pool by folate)	K13403	3.5.4.9;EC:1.5.1.15	methylenetetrahydrofolate dehydrogenase (NAD+ dependent), methenyltetrahydrofolate cyclohydrolase [Source:MGI Symbol;Acc:MGI:1338850]	protein_coding	2.87782	4.28661	3.50999	4.25709	6.93789	5.22321	0.650159	-0.621137	0.0311995	0.999932	down	no
MSTRG.7419	Slc22a23	ENSMUST00000148390;ENSMUST00000040336	GO:0006811(ion transport);GO:0016020(membrane);GO:0016021(integral component of membrane);GO:0022857(transmembrane transporter activity);GO:0055085(transmembrane transport);GO:0055085(transmembrane transport)	NA	K08215	NA	solute carrier family 22, member 23 [Source:MGI Symbol;Acc:MGI:1920352]	protein_coding	1.7043	2.81146	2.73102	2.62828	8.03646	2.99763	0.53042	-0.914794	0.0312955	0.999932	down	no
MSTRG.21275	Fkbp14	ENSMUST00000046520	GO:0000413(protein peptidyl-prolyl isomerization);GO:0003755(peptidyl-prolyl cis-trans isomerase activity);GO:0005509(calcium ion binding);GO:0005783(endoplasmic reticulum);GO:0005788(endoplasmic reticulum lumen);GO:0016853(isomerase activity);GO:0046872(metal ion binding)	NA	K09577	EC:5.2.1.8	FK506 binding protein 14 [Source:MGI Symbol;Acc:MGI:2387639]	protein_coding	1.2618	1.25277	1.00129	0.975299	0.690114	0.775634	1.44031	0.526378	0.0313055	0.999932	up	no
MSTRG.13540	Anxa1	ENSMUST00000235280;ENSMUST00000025561	GO:0001533(cornified envelope);GO:0001780(neutrophil homeostasis);GO:0001891(phagocytic cup);GO:0002250(adaptive immune response);GO:0002376(immune system process);GO:0002548(monocyte chemotaxis);GO:0002685(regulation of leukocyte migration);GO:0003697(single-stranded DNA binding);GO:0003727(single-stranded RNA binding);GO:0004859(phospholipase inhibitor activity);GO:0005509(calcium ion binding);…	NA	K17091	NA	annexin A1 [Source:MGI Symbol;Acc:MGI:96819]	protein_coding	9.49986	11.392	7.80132	6.8175	7.49153	5.64546	1.43793	0.523996	0.0315197	0.999932	up	no
MSTRG.3498	Tcp11l2	ENSMUST00000020223	GO:0003674(molecular_function);GO:0005575(cellular_component);GO:0007165(signal transduction)	NA	NA	NA	t-complex 11 (mouse) like 2 [Source:MGI Symbol;Acc:MGI:2444679]	protein_coding	6.55006	7.10046	6.5658	7.97617	9.56918	9.04178	0.76038	-0.395207	0.031608	0.999932	down	no
MSTRG.14449	Gfi1b	ENSMUST00000028156;ENSMUST00000164290	GO:0000122(negative regulation of transcription by RNA polymerase II);GO:0001085(RNA polymerase II transcription factor binding);GO:0003676(nucleic acid binding);GO:0003677(DNA binding);GO:0005515(protein binding);GO:0005634(nucleus);GO:0005654(nucleoplasm);GO:0005667(transcription factor complex);GO:0005886(plasma membrane);GO:0006355(regulation of transcription, DNA-templated);GO:0007275(multic…	NA	K09223	NA	growth factor independent 1B [Source:MGI Symbol;Acc:MGI:1276578]	protein_coding	1.24274	2.89477	3.01408	3.04533	8.83879	2.7526	0.488606	-1.03326	0.0316707	0.999932	down	no
MSTRG.9665	Csmd3	ENSMUST00000100670;ENSMUST00000160658;ENSMUST00000161653	GO:0003674(molecular_function);GO:0005886(plasma membrane);GO:0016020(membrane);GO:0016021(integral component of membrane);GO:0050773(regulation of dendrite development);GO:0050773(regulation of dendrite development)	NA	K17495	NA	CUB and Sushi multiple domains 3 [Source:MGI Symbol;Acc:MGI:2386403]	protein_coding	1.27465	1.00767	0.958987	0.972957	0.580575	0.337359	1.71417	0.777509	0.0318284	0.999932	up	no
MSTRG.15121	4931422A03Rik	ENSMUST00000056170	GO:0003674(molecular_function);GO:0005575(cellular_component);GO:0008150(biological_process)	NA	NA	NA	RIKEN cDNA 4931422A03 gene [Source:MGI Symbol;Acc:MGI:1918236]	protein_coding	1.72655	3.49613	3.37996	2.9073	10.7914	3.76759	0.492529	-1.02172	0.0319431	0.999932	down	no
MSTRG.24475	Angpt2	ENSMUST00000033846	GO:0001525(angiogenesis);GO:0001666(response to hypoxia);GO:0001974(blood vessel remodeling);GO:0005102(signaling receptor binding);GO:0005172(vascular endothelial growth factor receptor binding);GO:0005515(protein binding);GO:0005576(extracellular region);GO:0005615(extracellular space);GO:0005634(nucleus);GO:0005886(plasma membrane);GO:0007169(transmembrane receptor protein tyrosine kinase sign…	04010(MAPK signaling pathway);04014(Ras signaling pathway);04015(Rap1 signaling pathway);04066(HIF-1 signaling pathway);04151(PI3K-Akt signaling pathway);05167(Kaposi sarcoma-associated herpesvirus infection)	K05466	NA	angiopoietin 2 [Source:MGI Symbol;Acc:MGI:1202890]	protein_coding	1.66732	1.84661	2.01324	1.88922	4.78089	2.49509	0.60306	-0.729627	0.03203	0.999932	down	no
ENSMUSG00000050786	Ccdc126	ENSMUST00000055559;ENSMUST00000114491	GO:0005576(extracellular region);GO:0005576(extracellular region)	NA	NA	NA	coiled-coil domain containing 126 [Source:MGI Symbol;Acc:MGI:1889376]	protein_coding	1.47484	1.29187	1.33037	1.18833	0.69291	0.839322	1.50597	0.590693	0.0320589	0.999932	up	no
MSTRG.11749	Cd320	ENSMUST00000087559;ENSMUST00000002379	GO:0005509(calcium ion binding);GO:0005515(protein binding);GO:0005783(endoplasmic reticulum);GO:0005886(plasma membrane);GO:0005887(integral component of plasma membrane);GO:0007165(signal transduction);GO:0008083(growth factor activity);GO:0015889(cobalamin transport);GO:0016020(membrane);GO:0016021(integral component of membrane);GO:0030656(regulation of vitamin metabolic process);GO:0030890(p…	NA	K06734	NA	CD320 antigen [Source:MGI Symbol;Acc:MGI:1860083]	protein_coding	1.31873	1.24181	1.07199	0.894752	0.782357	0.901179	1.40889	0.494564	0.0321072	0.999932	up	no
ENSMUSG00000032251	Irak1bp1	ENSMUST00000034783;ENSMUST00000113245	GO:0005515(protein binding);GO:0005634(nucleus);GO:0005737(cytoplasm);GO:0006955(immune response);GO:0007249(I-kappaB kinase/NF-kappaB signaling);GO:0007249(I-kappaB kinase/NF-kappaB signaling)	NA	NA	NA	interleukin-1 receptor-associated kinase 1 binding protein 1 [Source:MGI Symbol;Acc:MGI:1929475]	protein_coding	0.905923	1.13423	1.16367	0.866641	0.516297	0.658794	1.56917	0.650001	0.0321938	0.999932	up	no
MSTRG.13617	Rcl1	ENSMUST00000064393;ENSMUST00000235900	GO:0000447(endonucleolytic cleavage in ITS1 to separate SSU-rRNA from 5.8S rRNA and LSU-rRNA from tricistronic rRNA transcript (SSU-rRNA, 5.8S rRNA, LSU-rRNA));GO:0000479(endonucleolytic cleavage of tricistronic rRNA transcript (SSU-rRNA, 5.8S rRNA, LSU-rRNA));GO:0000480(endonucleolytic cleavage in 5'-ETS of tricistronic rRNA transcript (SSU-rRNA, 5.8S rRNA, LSU-rRNA));GO:0003824(catalytic activi…	03008(Ribosome biogenesis in eukaryotes);03008(Ribosome biogenesis in eukaryotes)	K11108	NA	RNA terminal phosphate cyclase-like 1 [Source:MGI Symbol;Acc:MGI:1913275]	protein_coding	0.987554	1.5692	1.44206	1.4635	3.78353	1.78263	0.568849	-0.813881	0.0322537	0.999932	down	no
MSTRG.6752	Serpina3g;Serpina3f;Serpina3i	ENSMUST00000170628;ENSMUST00000121337;ENSMUST00000043315;ENSMUST00000171916;ENSMUST00000167049;ENSMUST00000101080;ENSMUST00000109958	GO:0005615(extracellular space);GO:0004867(serine-type endopeptidase inhibitor activity);GO:0009617(response to bacterium);GO:0010466(negative regulation of peptidase activity);GO:0010951(negative regulation of endopeptidase activity);GO:0030414(peptidase inhibitor activity);GO:0034097(response to cytokine);GO:0043434(response to peptide hormone);GO:0043434(response to peptide hormone)	NA	K04525	NA	serine (or cysteine) peptidase inhibitor, clade A, member 3G [Source:MGI Symbol;Acc:MGI:105046];serine (or cysteine) peptidase inhibitor, clade A, member 3F [Source:MGI Symbol;Acc:MGI:2182838];serine (or cysteine) peptidase inhibitor, clade A, member 3I [Source:MGI Symbol;Acc:MGI:2182841]	protein_coding	8.26895	8.2991	15.6549	7.9642	4.38478	7.74368	1.60372	0.681419	0.0324349	0.999932	up	no
MSTRG.21917	Creld1	ENSMUST00000032422	GO:0003756(protein disulfide isomerase activity);GO:0005201(extracellular matrix structural constituent);GO:0005509(calcium ion binding);GO:0005575(cellular_component);GO:0008150(biological_process);GO:0016020(membrane);GO:0016021(integral component of membrane);GO:0016853(isomerase activity)	NA	NA	NA	cysteine-rich with EGF-like domains 1 [Source:MGI Symbol;Acc:MGI:2152539]	protein_coding	1.50524	1.25314	1.28586	1.07598	0.90079	1.03266	1.34385	0.426377	0.0324728	0.999932	up	no
MSTRG.19148	Rundc3b	ENSMUST00000047485;ENSMUST00000115378	GO:0003674(molecular_function);GO:0005575(cellular_component);GO:0008150(biological_process);GO:0008150(biological_process)	NA	NA	NA	RUN domain containing 3B [Source:MGI Symbol;Acc:MGI:2685286]	protein_coding	1.69005	1.26989	1.1817	1.13872	0.644185	0.225524	2.06212	1.04413	0.032514	0.999932	up	no
ENSMUSG00000032649	Colgalt2	ENSMUST00000044311	GO:0005575(cellular_component);GO:0005783(endoplasmic reticulum);GO:0005788(endoplasmic reticulum lumen);GO:0008150(biological_process);GO:0016740(transferase activity);GO:0016757(transferase activity, transferring glycosyl groups);GO:0050211(procollagen galactosyltransferase activity)	00310(Lysine degradation);00514(Other types of O-glycan biosynthesis)	K11703	EC:2.4.1.50	collagen beta(1-O)galactosyltransferase 2 [Source:MGI Symbol;Acc:MGI:2138232]	protein_coding	0.455759	0.451869	0.3917	0.301387	0.238597	0.317998	1.5144	0.598747	0.0326507	0.999932	up	no
MSTRG.5541	Sstr2	ENSMUST00000146390	GO:0004930(G protein-coupled receptor activity);GO:0004994(somatostatin receptor activity);GO:0005737(cytoplasm);GO:0005829(cytosol);GO:0005886(plasma membrane);GO:0005887(integral component of plasma membrane);GO:0006937(regulation of muscle contraction);GO:0007165(signal transduction);GO:0007186(G protein-coupled receptor signaling pathway);GO:0007193(adenylate cyclase-inhibiting G protein-coup…	04024(cAMP signaling pathway);04080(Neuroactive ligand-receptor interaction);04971(Gastric acid secretion)	K04218	NA	somatostatin receptor 2 [Source:MGI Symbol;Acc:MGI:98328]	protein_coding	0.034585	0	0.007229	0.075763	0.061003	0.106179	0.172113	-2.53857	0.0327641	0.999932	down	no
MSTRG.9647	Angpt1	ENSMUST00000022921	GO:0001525(angiogenesis);GO:0001541(ovarian follicle development);GO:0001569(branching involved in blood vessel morphogenesis);GO:0001570(vasculogenesis);GO:0001701(in utero embryonic development);GO:0001933(negative regulation of protein phosphorylation);GO:0001934(positive regulation of protein phosphorylation);GO:0002040(sprouting angiogenesis);GO:0002092(positive regulation of receptor intern…	04010(MAPK signaling pathway);04014(Ras signaling pathway);04015(Rap1 signaling pathway);04066(HIF-1 signaling pathway);04151(PI3K-Akt signaling pathway);05323(Rheumatoid arthritis)	K05465	NA	angiopoietin 1 [Source:MGI Symbol;Acc:MGI:108448]	protein_coding	6.39212	3.68831	4.39413	3.38858	3.69977	2.58492	1.49635	0.581444	0.0327936	0.999932	up	no
MSTRG.4805	Ctns	ENSMUST00000108476;ENSMUST00000006103	GO:0002088(lens development in camera-type eye);GO:0005764(lysosome);GO:0005765(lysosomal membrane);GO:0005770(late endosome);GO:0005774(vacuolar membrane);GO:0005886(plasma membrane);GO:0006749(glutathione metabolic process);GO:0007420(brain development);GO:0007616(long-term memory);GO:0007625(grooming behavior);GO:0007628(adult walking behavior);GO:0008542(visual learning);GO:0010730(negative r…	04142(Lysosome);04142(Lysosome)	K12386	NA	cystinosis, nephropathic [Source:MGI Symbol;Acc:MGI:1932872]	protein_coding	2.75639	2.33299	2.75016	3.22645	3.14928	3.64354	0.782445	-0.353938	0.0329278	0.999932	down	no
ENSMUSG00000051379	Flrt3	ENSMUST00000110057;ENSMUST00000056760	GO:0003345(proepicardium cell migration involved in pericardium morphogenesis);GO:0005104(fibroblast growth factor receptor binding);GO:0005515(protein binding);GO:0005576(extracellular region);GO:0005615(extracellular space);GO:0005783(endoplasmic reticulum);GO:0005789(endoplasmic reticulum membrane);GO:0005829(cytosol);GO:0005886(plasma membrane);GO:0005887(integral component of plasma membrane…	NA	K16362	NA	fibronectin leucine rich transmembrane protein 3 [Source:MGI Symbol;Acc:MGI:1918686]	protein_coding	0.622427	0.644967	0.531527	0.495378	0.314711	0.384123	1.50637	0.591073	0.0330945	0.999932	up	no
MSTRG.20849	Col1a2	ENSMUST00000141483;ENSMUST00000031668	GO:0001501(skeletal system development);GO:0001568(blood vessel development);GO:0002020(protease binding);GO:0005201(extracellular matrix structural constituent);GO:0005515(protein binding);GO:0005576(extracellular region);GO:0005581(collagen trimer);GO:0005584(collagen type I trimer);GO:0005615(extracellular space);GO:0005783(endoplasmic reticulum);GO:0007179(transforming growth factor beta rece…	04151(PI3K-Akt signaling pathway);04510(Focal adhesion);04512(ECM-receptor interaction);04611(Platelet activation);04926(Relaxin signaling pathway);04933(AGE-RAGE signaling pathway in diabetic complications);04974(Protein digestion and absorption);05146(Amoebiasis);05165(Human papillomavirus infection);05205(Proteoglycans in cancer);05205(Proteoglycans in cancer)	K06236	NA	collagen, type I, alpha 2 [Source:MGI Symbol;Acc:MGI:88468]	protein_coding	7.22153	4.56575	5.02904	7.79722	6.89719	8.2516	0.732865	-0.448381	0.0332986	0.999932	down	no
ENSMUSG00000020892	Aloxe3	ENSMUST00000021268	GO:0003824(catalytic activity);GO:0005506(iron ion binding);GO:0005515(protein binding);GO:0005737(cytoplasm);GO:0006629(lipid metabolic process);GO:0006631(fatty acid metabolic process);GO:0006665(sphingolipid metabolic process);GO:0016491(oxidoreductase activity);GO:0016702(oxidoreductase activity, acting on single donors with incorporation of molecular oxygen, incorporation of two atoms of oxy…	NA	NA	NA	arachidonate lipoxygenase 3 [Source:MGI Symbol;Acc:MGI:1345140]	protein_coding	0.0154886	0.108934	0.0212924	0	0.0183643	0.00578452	6.03404	2.59312	0.0333501	0.999932	up	no
ENSMUSG00000074771	Ankef1	ENSMUST00000180246	GO:0003674(molecular_function);GO:0005515(protein binding);GO:0005575(cellular_component);GO:0008150(biological_process)	NA	NA	NA	ankyrin repeat and EF-hand domain containing 1 [Source:MGI Symbol;Acc:MGI:2441685]	protein_coding	0.00488636	0	0	0.0132379	0	0.0716297	0.0575763	-4.11838	0.0333628	0.999932	down	no
MSTRG.25324	Hsf4	ENSMUST00000174837;ENSMUST00000173859;ENSMUST00000163734;ENSMUST00000036127	GO:0000122(negative regulation of transcription by RNA polymerase II);GO:0000790(nuclear chromatin);GO:0000977(RNA polymerase II regulatory region sequence-specific DNA binding);GO:0000978(RNA polymerase II cis-regulatory region sequence-specific DNA binding);GO:0000981(DNA-binding transcription factor activity, RNA polymerase II-specific);GO:0001227(DNA-binding transcription repressor activity, …	NA	K09417	NA	heat shock transcription factor 4 [Source:MGI Symbol;Acc:MGI:1347058]	protein_coding	0.479096	0.384308	0.443294	0.224567	0.265618	0.24029	1.78883	0.839018	0.0334825	0.999932	up	no
ENSMUSG00000074170	Plekhf1	ENSMUST00000098513	GO:0005634(nucleus);GO:0005737(cytoplasm);GO:0005739(mitochondrion);GO:0005764(lysosome);GO:0005768(endosome);GO:0006915(apoptotic process);GO:0007032(endosome organization);GO:0010314(phosphatidylinositol-5-phosphate binding);GO:0010508(positive regulation of autophagy);GO:0016050(vesicle organization);GO:0032266(phosphatidylinositol-3-phosphate binding);GO:0035091(phosphatidylinositol binding);…	NA	NA	NA	pleckstrin homology domain containing, family F (with FYVE domain) member 1 [Source:MGI Symbol;Acc:MGI:1919537]	protein_coding	0.330519	0.315162	0.325503	0.418789	0.395043	0.779015	0.609716	-0.713791	0.0337322	0.999932	down	no
MSTRG.12114	Pp2d1	ENSMUST00000056198	GO:0003824(catalytic activity);GO:0004722(protein serine/threonine phosphatase activity);GO:0004724(magnesium-dependent protein serine/threonine phosphatase activity);GO:0006470(protein dephosphorylation)	NA	NA	NA	protein phosphatase 2C-like domain containing 1 [Source:MGI Symbol;Acc:MGI:3612067]	protein_coding	0.984804	0.705367	0.805771	0.546407	0.564443	0.578691	1.47729	0.562953	0.0338118	0.999932	up	no
MSTRG.1040	Ptpn18	ENSMUST00000188972;ENSMUST00000027302;ENSMUST00000190122	GO:0001825(blastocyst formation);GO:0004721(phosphoprotein phosphatase activity);GO:0004725(protein tyrosine phosphatase activity);GO:0004726(non-membrane spanning protein tyrosine phosphatase activity);GO:0005515(protein binding);GO:0005634(nucleus);GO:0005737(cytoplasm);GO:0006470(protein dephosphorylation);GO:0016311(dephosphorylation);GO:0016787(hydrolase activity);GO:0016791(phosphatase acti…	NA	K18024	EC:3.1.3.48	protein tyrosine phosphatase, non-receptor type 18 [Source:MGI Symbol;Acc:MGI:108410]	protein_coding	3.20154	3.1523	2.64287	2.61316	1.53781	2.18034	1.42099	0.506896	0.0338904	0.999932	up	no
MSTRG.1972	Optc	ENSMUST00000124051	GO:0005515(protein binding);GO:0031012(extracellular matrix)	NA	K08128	NA	opticin [Source:MGI Symbol;Acc:MGI:2151113]	protein_coding	0	0	0	0	0.0515726	0.0286396	0.00374008	-8.06271	0.0339199	0.999932	down	no
MSTRG.20974	Tspan33	ENSMUST00000115250;ENSMUST00000046750	GO:0005737(cytoplasm);GO:0005886(plasma membrane);GO:0005887(integral component of plasma membrane);GO:0005912(adherens junction);GO:0009986(cell surface);GO:0016020(membrane);GO:0016021(integral component of membrane);GO:0019899(enzyme binding);GO:0030054(cell junction);GO:0046930(pore complex);GO:0046931(pore complex assembly);GO:0051604(protein maturation);GO:0072659(protein localization to pl…	NA	K17346	NA	tetraspanin 33 [Source:MGI Symbol;Acc:MGI:1919012]	protein_coding	3.00523	8.00293	6.44216	6.57907	21.6841	7.54523	0.487324	-1.03705	0.0339939	0.999932	down	no
MSTRG.1945	Mfsd4a	ENSMUST00000159038;ENSMUST00000144548;ENSMUST00000046658;ENSMUST00000126927	GO:0005355(glucose transmembrane transporter activity);GO:0005575(cellular_component);GO:0016020(membrane);GO:0016021(integral component of membrane);GO:0022857(transmembrane transporter activity);GO:0055085(transmembrane transport);GO:1904659(glucose transmembrane transport);GO:1904659(glucose transmembrane transport)	NA	NA	NA	major facilitator superfamily domain containing 4A [Source:MGI Symbol;Acc:MGI:2442786]	protein_coding	0.430953	0.297468	0.389809	0.425898	0.499563	0.789702	0.651967	-0.61713	0.0340813	0.999932	down	no
MSTRG.5228	Psmb3	ENSMUST00000103147	GO:0000502(proteasome complex);GO:0004175(endopeptidase activity);GO:0004298(threonine-type endopeptidase activity);GO:0005634(nucleus);GO:0005654(nucleoplasm);GO:0005737(cytoplasm);GO:0005829(cytosol);GO:0005839(proteasome core complex);GO:0006508(proteolysis);GO:0008233(peptidase activity);GO:0010498(proteasomal protein catabolic process);GO:0010499(proteasomal ubiquitin-independent protein cat…	03050(Proteasome)	K02735	EC:3.4.25.1	proteasome (prosome, macropain) subunit, beta type 3 [Source:MGI Symbol;Acc:MGI:1347014]	protein_coding	17.1156	23.3156	13.9074	15.2378	10.3561	10.5948	1.50153	0.586433	0.0340878	0.999932	up	no
MSTRG.16517	Mlf1	ENSMUST00000077916;ENSMUST00000061322	GO:0002318(myeloid progenitor cell differentiation);GO:0003677(DNA binding);GO:0005515(protein binding);GO:0005634(nucleus);GO:0005737(cytoplasm);GO:0005856(cytoskeleton);GO:0005929(cilium);GO:0006351(transcription, DNA-templated);GO:0006355(regulation of transcription, DNA-templated);GO:0007049(cell cycle);GO:0007050(cell cycle arrest);GO:0007275(multicellular organism development);GO:0019904(pr…	05202(Transcriptional misregulation in cancer);05202(Transcriptional misregulation in cancer)	K15622	NA	myeloid leukemia factor 1 [Source:MGI Symbol;Acc:MGI:1341819]	protein_coding	0.0897114	0.0626236	0.0869727	0.202067	0.146879	0.215729	0.423797	-1.23855	0.0341126	0.999932	down	no
MSTRG.13697	Cpeb3	ENSMUST00000079754;ENSMUST00000126188;ENSMUST00000131917;ENSMUST00000132580;ENSMUST00000154376;ENSMUST00000142973;ENSMUST00000126781;ENSMUST00000128642;ENSMUST00000123727;ENSMUST00000133988;ENSMUST00000124158	GO:0000122(negative regulation of transcription by RNA polymerase II);GO:0000900(translation repressor activity, mRNA regulatory element binding);GO:0003676(nucleic acid binding);GO:0003723(RNA binding);GO:0003730(mRNA 3'-UTR binding);GO:0005515(protein binding);GO:0005634(nucleus);GO:0005737(cytoplasm);GO:0006412(translation);GO:0006417(regulation of translation);GO:0007616(long-term memory);GO:…	04114(Oocyte meiosis);04914(Progesterone-mediated oocyte maturation);04914(Progesterone-mediated oocyte maturation)	K02602	NA	cytoplasmic polyadenylation element binding protein 3 [Source:MGI Symbol;Acc:MGI:2443075]	protein_coding	0.673124	1.20671	0.973652	0.909293	2.84553	1.50348	0.542663	-0.881872	0.0341267	0.999932	down	no
MSTRG.2668	Syt14	ENSMUST00000195354;ENSMUST00000215093;ENSMUST00000016344	GO:0005515(protein binding);GO:0005543(phospholipid binding);GO:0016020(membrane);GO:0016021(integral component of membrane);GO:0016021(integral component of membrane)	NA	K19328	NA	synaptotagmin XIV [Source:MGI Symbol;Acc:MGI:2444490]	protein_coding	0.11232	0.488395	0.409621	0.566026	2.29406	0.721461	0.282095	-1.82575	0.0341534	0.999932	down	no
MSTRG.25653	Banp	ENSMUST00000026354;ENSMUST00000172628;ENSMUST00000167711;ENSMUST00000172511;ENSMUST00000173254;ENSMUST00000174753;ENSMUST00000170857;ENSMUST00000093078	GO:0003677(DNA binding);GO:0005515(protein binding);GO:0005634(nucleus);GO:0005654(nucleoplasm);GO:0006325(chromatin organization);GO:0007049(cell cycle);GO:0007275(multicellular organism development);GO:0016020(membrane);GO:0016021(integral component of membrane);GO:0016604(nuclear body);GO:0034504(protein localization to nucleus);GO:0042177(negative regulation of protein catabolic process);GO:0…	NA	NA	NA	BTG3 associated nuclear protein [Source:MGI Symbol;Acc:MGI:1889023]	protein_coding	1.76481	2.18237	1.9464	1.85035	3.68981	3.64408	0.641706	-0.640016	0.034208	0.999932	down	no
ENSMUSG00000040576	Tmem270	ENSMUST00000047305	GO:0003674(molecular_function);GO:0005575(cellular_component);GO:0008150(biological_process);GO:0016020(membrane);GO:0016021(integral component of membrane)	NA	NA	NA	transmembrane protein 270 [Source:MGI Symbol;Acc:MGI:1923879]	protein_coding	0	0.0367606	0.0146683	0.0702526	0.266474	0.0756678	0.124708	-3.00338	0.0343154	0.999932	down	no
ENSMUSG00000062157	Ifnlr1	ENSMUST00000074408	GO:0002385(mucosal immune response);GO:0004896(cytokine receptor activity);GO:0005515(protein binding);GO:0005886(plasma membrane);GO:0016020(membrane);GO:0016021(integral component of membrane);GO:0019221(cytokine-mediated signaling pathway);GO:0032002(interleukin-28 receptor complex);GO:0034342(response to type III interferon);GO:0050691(regulation of defense response to virus by host);GO:00516…	04060(Cytokine-cytokine receptor interaction);04630(Jak-STAT signaling pathway)	K05140	NA	interferon lambda receptor 1 [Source:MGI Symbol;Acc:MGI:2429859]	protein_coding	0.285833	0.242179	0.257812	0.355731	0.497058	0.373589	0.640768	-0.642126	0.0343303	0.999932	down	no
MSTRG.10025	Tob2	ENSMUST00000050467;ENSMUST00000231000	GO:0003714(transcription corepressor activity);GO:0005634(nucleus);GO:0005737(cytoplasm);GO:0005829(cytosol);GO:0008285(negative regulation of cell population proliferation);GO:0010468(regulation of gene expression);GO:0042809(vitamin D receptor binding);GO:0045671(negative regulation of osteoclast differentiation);GO:0045778(positive regulation of ossification);GO:1903507(negative regulation of …	03018(RNA degradation);03018(RNA degradation)	K14443	NA	transducer of ERBB2, 2 [Source:MGI Symbol;Acc:MGI:1888525]	protein_coding	3.09551	2.80249	3.20008	4.19768	3.71359	3.61135	0.789584	-0.340836	0.034377	0.999932	down	no
MSTRG.24612	Rbpms	ENSMUST00000033995;ENSMUST00000183088;ENSMUST00000183062;ENSMUST00000053251;ENSMUST00000033994;ENSMUST00000191473	GO:0000932(P-body);GO:0003676(nucleic acid binding);GO:0003713(transcription coactivator activity);GO:0003723(RNA binding);GO:0003729(mRNA binding);GO:0005634(nucleus);GO:0005654(nucleoplasm);GO:0005737(cytoplasm);GO:0005829(cytosol);GO:0006979(response to oxidative stress);GO:0008143(poly(A) binding);GO:0010494(cytoplasmic stress granule);GO:0010862(positive regulation of pathway-restricted SMAD…	NA	NA	NA	RNA binding protein gene with multiple splicing [Source:MGI Symbol;Acc:MGI:1334446]	protein_coding	1.26423	1.02628	1.38304	1.46338	1.83671	1.5762	0.753349	-0.40861	0.0343996	0.999932	down	no
MSTRG.4235	Chac2	ENSMUST00000020553;ENSMUST00000101394	GO:0003839(gamma-glutamylcyclotransferase activity);GO:0005737(cytoplasm);GO:0005829(cytosol);GO:0006751(glutathione catabolic process);GO:0016829(lyase activity);GO:0061928(glutathione specific gamma-glutamylcyclotransferase activity);GO:0061928(glutathione specific gamma-glutamylcyclotransferase activity)	00480(Glutathione metabolism);00480(Glutathione metabolism)	K07232	EC:4.3.2.7	ChaC, cation transport regulator 2 [Source:MGI Symbol;Acc:MGI:1915294]	protein_coding	2.12461	3.67353	2.73138	3.42066	7.75908	3.65356	0.575025	-0.798303	0.034562	0.999932	down	no
MSTRG.16657	Ntrk1	ENSMUST00000029712	GO:0000166(nucleotide binding);GO:0001934(positive regulation of protein phosphorylation);GO:0004672(protein kinase activity);GO:0004713(protein tyrosine kinase activity);GO:0004714(transmembrane receptor protein tyrosine kinase activity);GO:0005004(GPI-linked ephrin receptor activity);GO:0005030(neurotrophin receptor activity);GO:0005166(neurotrophin p75 receptor binding);GO:0005515(protein bind…	04010(MAPK signaling pathway);04014(Ras signaling pathway);04151(PI3K-Akt signaling pathway);04210(Apoptosis);04722(Neurotrophin signaling pathway);04750(Inflammatory mediator regulation of TRP channels);05200(Pathways in cancer);05202(Transcriptional misregulation in cancer);05216(Thyroid cancer);05230(Central carbon metabolism in cancer)	K03176	EC:2.7.10.1	neurotrophic tyrosine kinase, receptor, type 1 [Source:MGI Symbol;Acc:MGI:97383]	protein_coding	0.074309	0.091415	0.055474	0	0.019469	0.025962	4.86888	2.28359	0.0346498	0.999932	up	no
MSTRG.19062	Pusl1	ENSMUST00000097737	GO:0001522(pseudouridine synthesis);GO:0003723(RNA binding);GO:0008033(tRNA processing);GO:0009451(RNA modification);GO:0009982(pseudouridine synthase activity);GO:0016853(isomerase activity);GO:0031119(tRNA pseudouridine synthesis);GO:0043231(intracellular membrane-bounded organelle)	NA	NA	NA	pseudouridylate synthase-like 1 [Source:MGI Symbol;Acc:MGI:3047787]	protein_coding	2.87746	2.60167	2.52904	2.11773	1.91925	2.116	1.30151	0.38019	0.0348922	0.999932	up	no
MSTRG.25222	Mt1	ENSMUST00000034215;ENSMUST00000211807;ENSMUST00000212291	GO:0005507(copper ion binding);GO:0005634(nucleus);GO:0005737(cytoplasm);GO:0005764(lysosome);GO:0005829(cytosol);GO:0006875(cellular metal ion homeostasis);GO:0006882(cellular zinc ion homeostasis);GO:0007263(nitric oxide mediated signal transduction);GO:0008270(zinc ion binding);GO:0010273(detoxification of copper ion);GO:0035924(cellular response to vascular endothelial growth factor stimulus)…	04978(Mineral absorption);04978(Mineral absorption)	K14739	NA	metallothionein 1 [Source:MGI Symbol;Acc:MGI:97171]	protein_coding	1.86214	2.25998	2.15969	1.37119	1.61933	1.15974	1.5136	0.597982	0.0349281	0.999932	up	no
MSTRG.4197	Rps27a	ENSMUST00000102845;ENSMUST00000102844	GO:0003735(structural constituent of ribosome);GO:0005515(protein binding);GO:0005634(nucleus);GO:0005654(nucleoplasm);GO:0005737(cytoplasm);GO:0005829(cytosol);GO:0005840(ribosome);GO:0006412(translation);GO:0015935(small ribosomal subunit);GO:0016567(protein ubiquitination);GO:0019941(modification-dependent protein catabolic process);GO:0022627(cytosolic small ribosomal subunit);GO:0031386(prot…	03010(Ribosome);03010(Ribosome)	K02977	NA	ribosomal protein S27A [Source:MGI Symbol;Acc:MGI:1925544]	protein_coding	24.9279	27.5736	17.0823	19.6926	11.263	15.3672	1.50215	0.587031	0.0349334	0.999932	up	no
MSTRG.20283	Hectd4	ENSMUST00000148368;ENSMUST00000201669;ENSMUST00000042614;ENSMUST00000100769	GO:0004842(ubiquitin-protein transferase activity);GO:0006006(glucose metabolic process);GO:0016567(protein ubiquitination);GO:0042593(glucose homeostasis);GO:0042593(glucose homeostasis)	NA	K17849	EC:2.3.2.26	HECT domain E3 ubiquitin protein ligase 4 [Source:MGI Symbol;Acc:MGI:3647820]	protein_coding	9.44245	16.9541	12.9551	13.8857	35.7099	19.2859	0.571296	-0.807689	0.0349655	0.999932	down	no
MSTRG.6707	Fbln5	ENSMUST00000222587;ENSMUST00000021603	GO:0000122(negative regulation of transcription by RNA polymerase II);GO:0001558(regulation of cell growth);GO:0005178(integrin binding);GO:0005509(calcium ion binding);GO:0005576(extracellular region);GO:0005615(extracellular space);GO:0007155(cell adhesion);GO:0008022(protein C-terminus binding);GO:0016525(negative regulation of angiogenesis);GO:0030023(extracellular matrix constituent conferri…	NA	K17340	NA	fibulin 5 [Source:MGI Symbol;Acc:MGI:1346091]	protein_coding	9.42049	11.5929	8.13405	7.14215	4.63382	8.14564	1.4631	0.549032	0.0350234	0.999932	up	no
MSTRG.14014	Frmd4a	ENSMUST00000176828;ENSMUST00000175944;ENSMUST00000115037;ENSMUST00000175669;ENSMUST00000075767;ENSMUST00000239018;ENSMUST00000177457	GO:0005737(cytoplasm);GO:0005856(cytoskeleton);GO:0005912(adherens junction);GO:0005923(bicellular tight junction);GO:0030054(cell junction);GO:0030674(protein-macromolecule adaptor activity);GO:0050709(negative regulation of protein secretion);GO:0050714(positive regulation of protein secretion);GO:0090162(establishment of epithelial cell polarity);GO:0090162(establishment of epithelial cell pol…	NA	NA	NA	FERM domain containing 4A [Source:MGI Symbol;Acc:MGI:1919850]	protein_coding	1.0518	1.62074	1.26209	1.32027	3.52723	1.94262	0.579464	-0.787208	0.035065	0.999932	down	no
MSTRG.15659	Necab3;E2f1	ENSMUST00000000895;ENSMUST00000000894;ENSMUST00000103145;ENSMUST00000125793	GO:0000137(Golgi cis cisterna);GO:0005509(calcium ion binding);GO:0005515(protein binding);GO:0005737(cytoplasm);GO:0005783(endoplasmic reticulum);GO:0005789(endoplasmic reticulum membrane);GO:0005794(Golgi apparatus);GO:0019538(protein metabolic process);GO:0042984(regulation of amyloid precursor protein biosynthetic process);GO:0046872(metal ion binding);GO:0000077(DNA damage checkpoint);GO:000…	01522(Endocrine resistance);04110(Cell cycle);04137(Mitophagy - animal);04218(Cellular senescence);04934(Cushing syndrome);05160(Hepatitis C);05161(Hepatitis B);05163(Human cytomegalovirus infection);05165(Human papillomavirus infection);05166(Human T-cell leukemia virus 1 infection);05167(Kaposi sarcoma-associated herpesvirus infection);05169(Epstein-Barr virus infection);05200(Pathways in cance…	K17454	NA	N-terminal EF-hand calcium binding protein 3 [Source:MGI Symbol;Acc:MGI:1861721];E2F transcription factor 1 [Source:MGI Symbol;Acc:MGI:101941]	protein_coding	0.618076	1.18562	1.10184	1.1507	3.16414	1.17561	0.529198	-0.918119	0.0351369	0.999932	down	no
ENSMUSG00000033060	Lmo7	ENSMUST00000100337;ENSMUST00000159850;ENSMUST00000159597;ENSMUST00000159314	GO:0005515(protein binding);GO:0005634(nucleus);GO:0005635(nuclear envelope);GO:0005654(nucleoplasm);GO:0005737(cytoplasm);GO:0005886(plasma membrane);GO:0005912(adherens junction);GO:0008022(protein C-terminus binding);GO:0009986(cell surface);GO:0016324(apical plasma membrane);GO:0023051(regulation of signaling);GO:0030155(regulation of cell adhesion);GO:0042805(actinin binding);GO:0045944(posi…	04520(Adherens junction);04520(Adherens junction)	K06084	NA	LIM domain only 7 [Source:MGI Symbol;Acc:MGI:1353586]	protein_coding	0.503392	0.283757	0.131873	0.120178	0.136192	0.208991	1.97486	0.981748	0.0352129	0.999932	up	no
ENSMUSG00000048038	Ccdc187	ENSMUST00000227200	GO:0003674(molecular_function);GO:0005813(centrosome);GO:0008017(microtubule binding);GO:0008150(biological_process);GO:0034453(microtubule anchoring)	NA	NA	NA	coiled-coil domain containing 187 [Source:MGI Symbol;Acc:MGI:3045295]	protein_coding	0	0	0	0.0074822	0	0.0144622	0.0136709	-6.19274	0.0353249	0.999932	down	no
MSTRG.23597	Rps3	ENSMUST00000032998	GO:0000977(RNA polymerase II regulatory region sequence-specific DNA binding);GO:0003677(DNA binding);GO:0003684(damaged DNA binding);GO:0003723(RNA binding);GO:0003729(mRNA binding);GO:0003735(structural constituent of ribosome);GO:0003906(DNA-(apurinic or apyrimidinic site) endonuclease activity);GO:0004520(endodeoxyribonuclease activity);GO:0005515(protein binding);GO:0005634(nucleus);GO:00057…	03010(Ribosome)	K02985	NA	ribosomal protein S3 [Source:MGI Symbol;Acc:MGI:1350917]	protein_coding	90.8077	137.311	66.9046	79.4749	51.2128	57.4158	1.56841	0.649301	0.0353674	0.999932	up	no
MSTRG.24180	Fam53b;Eef1akmt2	ENSMUST00000097998;ENSMUST00000065371;ENSMUST00000106168;ENSMUST00000140865;ENSMUST00000106165;ENSMUST00000097999;ENSMUST00000033257;ENSMUST00000134946;ENSMUST00000106169	GO:0003674(molecular_function);GO:0005634(nucleus);GO:0006606(protein import into nucleus);GO:0016055(Wnt signaling pathway);GO:0060828(regulation of canonical Wnt signaling pathway);GO:0090263(positive regulation of canonical Wnt signaling pathway);GO:0005737(cytoplasm);GO:0008168(methyltransferase activity);GO:0016279(protein-lysine N-methyltransferase activity);GO:0016740(transferase activity)…	NA	K22856	EC:2.1.1.-	family with sequence similarity 53, member B [Source:MGI Symbol;Acc:MGI:1925188];EEF1A lysine methyltransferase 2 [Source:MGI Symbol;Acc:MGI:1919346]	protein_coding	3.1616	2.9361	3.66438	3.38204	7.78303	4.30313	0.631107	-0.664044	0.0353854	0.999932	down	no
ENSMUSG00000072878	1700123L14Rik	ENSMUST00000090061	GO:0005634(nucleus);GO:0005643(nuclear pore);GO:0006606(protein import into nucleus);GO:0015031(protein transport);GO:0046907(intracellular transport);GO:0051028(mRNA transport)	NA	NA	NA	RIKEN cDNA 1700123L14 gene [Source:MGI Symbol;Acc:MGI:1925732]	protein_coding	0.034535	0.087271	0.041681	0	0	0.015774	10.3643	3.37356	0.0354137	0.999932	up	no
MSTRG.17841	Melk	ENSMUST00000045607;ENSMUST00000125708;ENSMUST00000137703	GO:0000166(nucleotide binding);GO:0004672(protein kinase activity);GO:0004674(protein serine/threonine kinase activity);GO:0004715(non-membrane spanning protein tyrosine kinase activity);GO:0005509(calcium ion binding);GO:0005515(protein binding);GO:0005524(ATP binding);GO:0005634(nucleus);GO:0005737(cytoplasm);GO:0005886(plasma membrane);GO:0005938(cell cortex);GO:0006468(protein phosphorylation…	NA	K08799	EC:2.7.11.1	maternal embryonic leucine zipper kinase [Source:MGI Symbol;Acc:MGI:106924]	protein_coding	0.933782	1.8878	1.67418	2.2532	4.02277	1.77532	0.558389	-0.840657	0.0354141	0.999932	down	no
MSTRG.26451	Pif1	ENSMUST00000131483;ENSMUST00000134538;ENSMUST00000239405;ENSMUST00000141046	GO:0000002(mitochondrial genome maintenance);GO:0000166(nucleotide binding);GO:0000287(magnesium ion binding);GO:0000723(telomere maintenance);GO:0000784(nuclear chromosome, telomeric region);GO:0003677(DNA binding);GO:0003678(DNA helicase activity);GO:0004386(helicase activity);GO:0005524(ATP binding);GO:0005634(nucleus);GO:0005657(replication fork);GO:0005739(mitochondrion);GO:0006260(DNA repli…	NA	K15255	EC:3.6.4.12	PIF1 5'-to-3' DNA helicase [Source:MGI Symbol;Acc:MGI:2143057]	protein_coding	0.826192	1.83282	1.17141	1.71719	3.97019	1.59962	0.525651	-0.927822	0.0356534	0.999932	down	no
MSTRG.20342	Tmem120b	ENSMUST00000111619;ENSMUST00000067505;ENSMUST00000160344	GO:0005634(nucleus);GO:0005637(nuclear inner membrane);GO:0016020(membrane);GO:0016021(integral component of membrane);GO:0034220(ion transmembrane transport);GO:0045444(fat cell differentiation);GO:0051291(protein heterooligomerization);GO:0051291(protein heterooligomerization)	NA	NA	NA	transmembrane protein 120B [Source:MGI Symbol;Acc:MGI:3603158]	protein_coding	1.12315	1.7866	1.69941	1.71764	5.15605	1.76448	0.533581	-0.906222	0.0356998	0.999932	down	no
MSTRG.4440	Sowaha	ENSMUST00000104955	GO:0003674(molecular_function);GO:0005515(protein binding);GO:0005575(cellular_component);GO:0008150(biological_process)	NA	NA	NA	sosondowah ankyrin repeat domain family member A [Source:MGI Symbol;Acc:MGI:2687280]	protein_coding	2.0217	5.98576	2.95567	4.18814	11.3769	6.3391	0.500504	-0.998546	0.0357195	0.999932	down	no
MSTRG.8186	Depdc1b	ENSMUST00000051594	GO:0003674(molecular_function);GO:0005096(GTPase activator activity);GO:0007165(signal transduction);GO:0016477(cell migration);GO:0030177(positive regulation of Wnt signaling pathway);GO:0035556(intracellular signal transduction);GO:0043547(positive regulation of GTPase activity)	NA	NA	NA	DEP domain containing 1B [Source:MGI Symbol;Acc:MGI:2145425]	protein_coding	0.880408	2.1083	1.29333	1.72618	4.4062	2.02162	0.525147	-0.929207	0.0358589	0.999932	down	no
MSTRG.26204	Cep164	ENSMUST00000213154;ENSMUST00000132430;ENSMUST00000214868;ENSMUST00000117194;ENSMUST00000216284	GO:0005515(protein binding);GO:0005654(nucleoplasm);GO:0005813(centrosome);GO:0005814(centriole);GO:0043231(intracellular membrane-bounded organelle);GO:0060271(cilium assembly);GO:0097539(ciliary transition fiber);GO:0097539(ciliary transition fiber)	NA	K16462	NA	centrosomal protein 164 [Source:MGI Symbol;Acc:MGI:2384878]	protein_coding	1.3376	1.32075	1.55954	1.74254	1.89689	1.78208	0.777994	-0.362169	0.0360707	0.999932	down	no
ENSMUSG00000062342	Serpinb9e	ENSMUST00000071873	GO:0004867(serine-type endopeptidase inhibitor activity);GO:0005615(extracellular space);GO:0005737(cytoplasm);GO:0010951(negative regulation of endopeptidase activity)	05146(Amoebiasis)	K13963	NA	serine (or cysteine) peptidase inhibitor, clade B, member 9e [Source:MGI Symbol;Acc:MGI:894672]	protein_coding	0.248089	0.153556	0.098492	0.075223	0.033524	0.068921	2.81501	1.49314	0.0360915	0.999932	up	no
MSTRG.11939	Gm19684	ENSMUST00000173128	NA	NA	NA	NA	predicted gene, 19684 [Source:MGI Symbol;Acc:MGI:5011869]	protein_coding	0.49819	0.407	1.7375	0.414732	0.354676	0.465127	2.14064	1.09804	0.0362226	0.999932	up	no
MSTRG.3644	Dcn	ENSMUST00000105287;ENSMUST00000219784;ENSMUST00000163448	GO:0001822(kidney development);GO:0001890(placenta development);GO:0005515(protein binding);GO:0005518(collagen binding);GO:0005539(glycosaminoglycan binding);GO:0005576(extracellular region);GO:0005589(collagen type VI trimer);GO:0005615(extracellular space);GO:0007519(skeletal muscle tissue development);GO:0007568(aging);GO:0009612(response to mechanical stimulus);GO:0010508(positive regulation…	04350(TGF-beta signaling pathway);05205(Proteoglycans in cancer);05205(Proteoglycans in cancer)	K04660	NA	decorin [Source:MGI Symbol;Acc:MGI:94872]	protein_coding	1.48454	0.823684	0.729394	2.42277	0.869787	2.18408	0.55465	-0.850351	0.0362387	0.999932	down	no
MSTRG.3688	E2f7	ENSMUST00000174857;ENSMUST00000173634;ENSMUST00000173471;ENSMUST00000073781	GO:0000122(negative regulation of transcription by RNA polymerase II);GO:0000977(RNA polymerase II regulatory region sequence-specific DNA binding);GO:0000978(RNA polymerase II cis-regulatory region sequence-specific DNA binding);GO:0000981(DNA-binding transcription factor activity, RNA polymerase II-specific);GO:0000987(cis-regulatory region sequence-specific DNA binding);GO:0001217(DNA-binding …	NA	K09391	NA	E2F transcription factor 7 [Source:MGI Symbol;Acc:MGI:1289147]	protein_coding	0.307166	0.524301	0.627578	0.577119	1.70921	0.575099	0.509902	-0.971709	0.0363078	0.999932	down	no
ENSMUSG00000027500	Stmn2	ENSMUST00000029002	GO:0005515(protein binding);GO:0005737(cytoplasm);GO:0005768(endosome);GO:0005794(Golgi apparatus);GO:0007019(microtubule depolymerization);GO:0007026(negative regulation of microtubule depolymerization);GO:0010976(positive regulation of neuron projection development);GO:0010977(negative regulation of neuron projection development);GO:0015631(tubulin binding);GO:0016020(membrane);GO:0030027(lamel…	NA	NA	NA	stathmin-like 2 [Source:MGI Symbol;Acc:MGI:98241]	protein_coding	0.355246	0.201259	0.126457	0.146734	0.0759718	0.115131	2.02158	1.01548	0.0363434	0.999932	up	no
ENSMUSG00000021508	Cxcl14	ENSMUST00000021970;ENSMUST00000224801	GO:0005125(cytokine activity);GO:0005576(extracellular region);GO:0005615(extracellular space);GO:0005794(Golgi apparatus);GO:0006955(immune response);GO:0007165(signal transduction);GO:0008009(chemokine activity);GO:0031640(killing of cells of other organism);GO:0045662(negative regulation of myoblast differentiation);GO:0048839(inner ear development);GO:0060326(cell chemotaxis);GO:0061844(antim…	04060(Cytokine-cytokine receptor interaction);04062(Chemokine signaling pathway);04062(Chemokine signaling pathway)	K10033	NA	chemokine (C-X-C motif) ligand 14 [Source:MGI Symbol;Acc:MGI:1888514]	protein_coding	0.032738	0.018019	0.041764	0.0643762	0.155424	0.097107	0.29195	-1.77621	0.0365472	0.999932	down	no
MSTRG.19440	Add1	ENSMUST00000114338;ENSMUST00000114340;ENSMUST00000152805;ENSMUST00000001108;ENSMUST00000114335;ENSMUST00000201810;ENSMUST00000146295;ENSMUST00000052836;ENSMUST00000147574	GO:0000902(cell morphogenesis);GO:0001701(in utero embryonic development);GO:0003779(actin binding);GO:0005198(structural molecule activity);GO:0005200(structural constituent of cytoskeleton);GO:0005516(calmodulin binding);GO:0005634(nucleus);GO:0005654(nucleoplasm);GO:0005737(cytoplasm);GO:0005856(cytoskeleton);GO:0005886(plasma membrane);GO:0005912(adherens junction);GO:0006884(cell volume home…	NA	K18622	NA	adducin 1 (alpha) [Source:MGI Symbol;Acc:MGI:87918]	protein_coding	6.44132	7.33625	6.95638	8.25642	11.1948	8.80347	0.733824	-0.446493	0.0365496	0.999932	down	no
ENSMUSG00000050994	Adgb	ENSMUST00000179956;ENSMUST00000172530;ENSMUST00000045328	GO:0004198(calcium-dependent cysteine-type endopeptidase activity);GO:0005515(protein binding);GO:0006508(proteolysis);GO:0019825(oxygen binding);GO:0020037(heme binding);GO:0020037(heme binding)	NA	NA	NA	androglobin [Source:MGI Symbol;Acc:MGI:3605549]	protein_coding	0.11535	0.0721899	0.362488	0.0807753	0.0214022	0.0958107	2.77808	1.47409	0.0365633	0.999932	up	no
MSTRG.16107	Zc2hc1a	ENSMUST00000051064	GO:0003674(molecular_function);GO:0005575(cellular_component);GO:0008150(biological_process);GO:0046872(metal ion binding)	NA	NA	NA	zinc finger, C2HC-type containing 1A [Source:MGI Symbol;Acc:MGI:1914556]	protein_coding	2.94916	2.37048	2.65258	2.34658	1.78787	1.63162	1.38261	0.467394	0.0365908	0.999932	up	no
ENSMUSG00000049620	Prss33	ENSMUST00000059906	GO:0004252(serine-type endopeptidase activity);GO:0005576(extracellular region);GO:0005615(extracellular space);GO:0005737(cytoplasm);GO:0006508(proteolysis);GO:0008233(peptidase activity);GO:0008236(serine-type peptidase activity);GO:0016787(hydrolase activity);GO:0070528(protein kinase C signaling)	NA	K09629	EC:3.4.21.-	protease, serine 33 [Source:MGI Symbol;Acc:MGI:2661234]	protein_coding	0	0	0	0.0880248	0	0.0286963	0.00257023	-8.60389	0.0365995	0.999932	down	no
MSTRG.10326	Map3k12	ENSMUST00000171565;ENSMUST00000169377;ENSMUST00000023812;ENSMUST00000169162	GO:0000166(nucleotide binding);GO:0000186(activation of MAPKK activity);GO:0004672(protein kinase activity);GO:0004674(protein serine/threonine kinase activity);GO:0004706(JUN kinase kinase kinase activity);GO:0004709(MAP kinase kinase kinase activity);GO:0005524(ATP binding);GO:0005737(cytoplasm);GO:0005829(cytosol);GO:0005886(plasma membrane);GO:0006468(protein phosphorylation);GO:0007254(JNK c…	04010(MAPK signaling pathway);04010(MAPK signaling pathway)	K04423	EC:2.7.11.25	mitogen-activated protein kinase kinase kinase 12 [Source:MGI Symbol;Acc:MGI:1346881]	protein_coding	2.30123	1.86907	1.8359	1.25252	1.75675	1.19247	1.42946	0.515468	0.0367024	0.999932	up	no
MSTRG.24115	Pwwp2b	ENSMUST00000093993;ENSMUST00000172136	GO:0003674(molecular_function);GO:0005654(nucleoplasm);GO:0008150(biological_process);GO:0008150(biological_process)	NA	NA	NA	PWWP domain containing 2B [Source:MGI Symbol;Acc:MGI:2142008]	protein_coding	2.17989	1.59039	2.16678	1.67672	1.32751	1.38268	1.35336	0.436545	0.0367081	0.999932	up	no
MSTRG.15921	Fam210b	ENSMUST00000028995	GO:0003674(molecular_function);GO:0005739(mitochondrion);GO:0005741(mitochondrial outer membrane);GO:0016020(membrane);GO:0016021(integral component of membrane);GO:0030154(cell differentiation);GO:0031224(intrinsic component of membrane);GO:0043249(erythrocyte maturation);GO:0045648(positive regulation of erythrocyte differentiation);GO:0071392(cellular response to estradiol stimulus)	NA	NA	NA	family with sequence similarity 210, member B [Source:MGI Symbol;Acc:MGI:1914267]	protein_coding	4.00479	9.82661	6.6209	9.03261	18.173	9.56896	0.556153	-0.846446	0.0367349	0.999932	down	no
MSTRG.17887	Gabbr2	ENSMUST00000107749	GO:0004888(transmembrane signaling receptor activity);GO:0004930(G protein-coupled receptor activity);GO:0004965(G protein-coupled GABA receptor activity);GO:0005515(protein binding);GO:0005737(cytoplasm);GO:0005886(plasma membrane);GO:0005887(integral component of plasma membrane);GO:0007165(signal transduction);GO:0007186(G protein-coupled receptor signaling pathway);GO:0007214(gamma-aminobutyr…	04024(cAMP signaling pathway);04080(Neuroactive ligand-receptor interaction);04727(GABAergic synapse);04742(Taste transduction);04915(Estrogen signaling pathway);05032(Morphine addiction)	K04615	NA	gamma-aminobutyric acid (GABA) B receptor, 2 [Source:MGI Symbol;Acc:MGI:2386030]	protein_coding	0.0277589	0.0660996	0.0640815	0.0433355	0.266198	0.0966161	0.388871	-1.36264	0.0368396	0.999932	down	no
ENSMUSG00000025961	4933402D24Rik	ENSMUST00000027102	GO:0003674(molecular_function);GO:0005575(cellular_component);GO:0008150(biological_process)	NA	NA	NA	RIKEN cDNA 4933402D24 gene [Source:MGI Symbol;Acc:MGI:1921676]	protein_coding	0.234096	0.285097	0.173685	0.131425	0.096664	0.070986	2.31674	1.21209	0.0368623	0.999932	up	no
ENSMUSG00000029651	Mtus2	ENSMUST00000085558;ENSMUST00000110515;ENSMUST00000129092	GO:0005634(nucleus);GO:0005737(cytoplasm);GO:0005813(centrosome);GO:0005856(cytoskeleton);GO:0005874(microtubule);GO:0005881(cytoplasmic microtubule);GO:0008017(microtubule binding);GO:0042803(protein homodimerization activity);GO:0042803(protein homodimerization activity)	NA	NA	NA	microtubule associated tumor suppressor candidate 2 [Source:MGI Symbol;Acc:MGI:1915388]	protein_coding	0.0519348	0.040176	0.0483876	0.0244404	0.0285551	0.0182352	1.97244	0.979982	0.0368786	0.999932	up	no
ENSMUSG00000004267	Eno2	ENSMUST00000004378;ENSMUST00000112476;ENSMUST00000156033;ENSMUST00000135626;ENSMUST00000149652	GO:0000015(phosphopyruvate hydratase complex);GO:0000287(magnesium ion binding);GO:0001917(photoreceptor inner segment);GO:0004634(phosphopyruvate hydratase activity);GO:0005737(cytoplasm);GO:0005829(cytosol);GO:0005886(plasma membrane);GO:0006096(glycolytic process);GO:0009986(cell surface);GO:0016020(membrane);GO:0016829(lyase activity);GO:0019899(enzyme binding);GO:0030426(growth cone);GO:0032…	00010(Glycolysis / Gluconeogenesis);03018(RNA degradation);04066(HIF-1 signaling pathway);04066(HIF-1 signaling pathway)	K01689	EC:4.2.1.11	enolase 2, gamma neuronal [Source:MGI Symbol;Acc:MGI:95394]	protein_coding	0.428114	0.387046	0.491045	0.257072	0.213362	0.365	1.56351	0.644784	0.0370173	0.999932	up	no
MSTRG.10042	Tnfrsf13c	ENSMUST00000231049;ENSMUST00000089161;ENSMUST00000109535	GO:0001782(B cell homeostasis);GO:0002250(adaptive immune response);GO:0002376(immune system process);GO:0002636(positive regulation of germinal center formation);GO:0009897(external side of plasma membrane);GO:0016020(membrane);GO:0016021(integral component of membrane);GO:0030890(positive regulation of B cell proliferation);GO:0031295(T cell costimulation);GO:0031296(B cell costimulation);GO:00…	04060(Cytokine-cytokine receptor interaction);04064(NF-kappa B signaling pathway);04672(Intestinal immune network for IgA production);05166(Human T-cell leukemia virus 1 infection);05340(Primary immunodeficiency);05340(Primary immunodeficiency)	K05151	NA	tumor necrosis factor receptor superfamily, member 13c [Source:MGI Symbol;Acc:MGI:1919299]	protein_coding	6.31505	4.65404	3.92519	3.13234	3.13399	4.18793	1.42471	0.510667	0.0370651	0.999932	up	no
MSTRG.12162	Micos13	ENSMUST00000052832	GO:0003674(molecular_function);GO:0005654(nucleoplasm);GO:0005739(mitochondrion);GO:0005743(mitochondrial inner membrane);GO:0016020(membrane);GO:0016021(integral component of membrane);GO:0042407(cristae formation);GO:0044284(mitochondrial crista junction);GO:0061617(MICOS complex)	NA	NA	NA	mitochondrial contact site and cristae organizing system subunit 13 [Source:MGI Symbol;Acc:MGI:2442174]	protein_coding	7.77192	9.39193	6.09481	6.34119	4.75844	4.89328	1.45431	0.540335	0.0372133	0.999932	up	no
MSTRG.5037	Bcas3	ENSMUST00000154396;ENSMUST00000092822;ENSMUST00000142596;ENSMUST00000108061;ENSMUST00000138423;ENSMUST00000108056;ENSMUST00000144276;ENSMUST00000092821;ENSMUST00000108062	GO:0001525(angiogenesis);GO:0003682(chromatin binding);GO:0005515(protein binding);GO:0005634(nucleus);GO:0005737(cytoplasm);GO:0005856(cytoskeleton);GO:0005881(cytoplasmic microtubule);GO:0007030(Golgi organization);GO:0008134(transcription factor binding);GO:0010595(positive regulation of endothelial cell migration);GO:0010698(acetyltransferase activator activity);GO:0031023(microtubule organiz…	NA	NA	NA	breast carcinoma amplified sequence 3 [Source:MGI Symbol;Acc:MGI:2385848]	protein_coding	2.66676	2.41163	2.99659	2.88804	4.93272	3.67172	0.702632	-0.509158	0.0373098	0.999932	down	no
MSTRG.5004	Wfdc17	ENSMUST00000092836	GO:0004867(serine-type endopeptidase inhibitor activity);GO:0005576(extracellular region);GO:0005615(extracellular space);GO:0010466(negative regulation of peptidase activity);GO:0010951(negative regulation of endopeptidase activity);GO:0019731(antibacterial humoral response);GO:0030414(peptidase inhibitor activity);GO:0045087(innate immune response)	NA	NA	NA	WAP four-disulfide core domain 17 [Source:MGI Symbol;Acc:MGI:3649773]	protein_coding	7.11742	10.5241	4.99496	5.88243	1.96839	4.37347	1.85176	0.8889	0.0373178	0.999932	up	no
MSTRG.11126	Itsn1	ENSMUST00000095909;ENSMUST00000231735;ENSMUST00000231852;ENSMUST00000056482;ENSMUST00000113999;ENSMUST00000064797;ENSMUST00000114002;ENSMUST00000114001;ENSMUST00000113996;ENSMUST00000231535	GO:0005085(guanyl-nucleotide exchange factor activity);GO:0005509(calcium ion binding);GO:0005515(protein binding);GO:0005634(nucleus);GO:0005635(nuclear envelope);GO:0005737(cytoplasm);GO:0005768(endosome);GO:0005829(cytosol);GO:0005886(plasma membrane);GO:0005905(clathrin-coated pit);GO:0006887(exocytosis);GO:0006897(endocytosis);GO:0007264(small GTPase mediated signal transduction);GO:0007420(…	NA	K20045	NA	intersectin 1 (SH3 domain protein 1A) [Source:MGI Symbol;Acc:MGI:1338069]	protein_coding	1.57324	2.32402	2.02277	2.07512	5.16014	2.6969	0.596047	-0.746501	0.0373237	0.999932	down	no
MSTRG.3284	Col6a1	ENSMUST00000001147	GO:0005518(collagen binding);GO:0005576(extracellular region);GO:0005581(collagen trimer);GO:0005615(extracellular space);GO:0007155(cell adhesion);GO:0030020(extracellular matrix structural constituent conferring tensile strength);GO:0031012(extracellular matrix);GO:0032991(protein-containing complex);GO:0035987(endodermal cell differentiation);GO:0042383(sarcolemma);GO:0048407(platelet-derived …	04151(PI3K-Akt signaling pathway);04510(Focal adhesion);04512(ECM-receptor interaction);04974(Protein digestion and absorption);05165(Human papillomavirus infection)	K06238	NA	collagen, type VI, alpha 1 [Source:MGI Symbol;Acc:MGI:88459]	protein_coding	1.45499	1.19789	1.12786	1.78345	1.39419	2.11947	0.713736	-0.486538	0.0374322	0.999932	down	no
MSTRG.431	Pcyt1b	ENSMUST00000045898;ENSMUST00000113933	GO:0001541(ovarian follicle development);GO:0003824(catalytic activity);GO:0004105(choline-phosphate cytidylyltransferase activity);GO:0005783(endoplasmic reticulum);GO:0006629(lipid metabolic process);GO:0006656(phosphatidylcholine biosynthetic process);GO:0006657(CDP-choline pathway);GO:0007283(spermatogenesis);GO:0008654(phospholipid biosynthetic process);GO:0009058(biosynthetic process);GO:00…	00440(Phosphonate and phosphinate metabolism);00564(Glycerophospholipid metabolism);05231(Choline metabolism in cancer);05231(Choline metabolism in cancer)	K00968	EC:2.7.7.15	phosphate cytidylyltransferase 1, choline, beta isoform [Source:MGI Symbol;Acc:MGI:2147987]	protein_coding	1.02489	2.34863	1.70218	2.21895	4.8979	2.20464	0.544515	-0.876956	0.0374761	0.999932	down	no
MSTRG.21738	Slc41a3	ENSMUST00000032177;ENSMUST00000044019	GO:0005886(plasma membrane);GO:0006812(cation transport);GO:0008324(cation transmembrane transporter activity);GO:0016020(membrane);GO:0016021(integral component of membrane);GO:0098655(cation transmembrane transport);GO:0098655(cation transmembrane transport)	NA	K15122	NA	solute carrier family 41, member 3 [Source:MGI Symbol;Acc:MGI:1918949]	protein_coding	1.82022	1.08282	1.27568	1.7184	2.44722	2.01835	0.675735	-0.565471	0.037502	0.999932	down	no
MSTRG.15526	Snrpb2	ENSMUST00000008477;ENSMUST00000126763	GO:0000398(mRNA splicing, via spliceosome);GO:0001650(fibrillar center);GO:0003676(nucleic acid binding);GO:0003723(RNA binding);GO:0005515(protein binding);GO:0005634(nucleus);GO:0005681(spliceosomal complex);GO:0005685(U1 snRNP);GO:0005686(U2 snRNP);GO:0006397(mRNA processing);GO:0008380(RNA splicing);GO:0016607(nuclear speck);GO:0030532(small nuclear ribonucleoprotein complex);GO:0030619(U1 sn…	03040(Spliceosome);03040(Spliceosome)	K11094	NA	U2 small nuclear ribonucleoprotein B [Source:MGI Symbol;Acc:MGI:104805]	protein_coding	3.70595	3.83437	4.28072	3.64087	2.42176	2.23968	1.42383	0.509773	0.0375543	0.999932	up	no
MSTRG.4511	Trim58	ENSMUST00000075084	GO:0000209(protein polyubiquitination);GO:0005515(protein binding);GO:0005737(cytoplasm);GO:0006511(ubiquitin-dependent protein catabolic process);GO:0008270(zinc ion binding);GO:0010468(regulation of gene expression);GO:0016567(protein ubiquitination);GO:0016740(transferase activity);GO:0045087(innate immune response);GO:0045504(dynein heavy chain binding);GO:0045505(dynein intermediate chain bi…	NA	K12027	EC:2.3.2.27	tripartite motif-containing 58 [Source:MGI Symbol;Acc:MGI:2684862]	protein_coding	1.9403	4.81636	3.37673	3.13626	11.7056	5.41417	0.500265	-0.999234	0.0376306	0.999932	down	no
ENSMUSG00000013921	Clip3	ENSMUST00000014065;ENSMUST00000144508;ENSMUST00000150892;ENSMUST00000126216	GO:0001934(positive regulation of protein phosphorylation);GO:0005515(protein binding);GO:0005634(nucleus);GO:0005737(cytoplasm);GO:0005794(Golgi apparatus);GO:0005795(Golgi stack);GO:0005802(trans-Golgi network);GO:0005886(plasma membrane);GO:0008017(microtubule binding);GO:0010828(positive regulation of glucose transmembrane transport);GO:0016020(membrane);GO:0018230(peptidyl-L-cysteine S-palmi…	NA	K10423	NA	CAP-GLY domain containing linker protein 3 [Source:MGI Symbol;Acc:MGI:1923936]	protein_coding	0.836661	0.76166	0.818082	0.584062	0.414453	0.675894	1.44314	0.529208	0.0378841	0.999932	up	no
MSTRG.11350	Fpr2;Fpr3	ENSMUST00000149944;ENSMUST00000064068;ENSMUST00000115565	GO:0001540(amyloid-beta binding);GO:0001774(microglial cell activation);GO:0001934(positive regulation of protein phosphorylation);GO:0002430(complement receptor mediated signaling pathway);GO:0002768(immune response-regulating cell surface receptor signaling pathway);GO:0004875(complement receptor activity);GO:0004930(G protein-coupled receptor activity);GO:0004982(N-formyl peptide receptor acti…	04080(Neuroactive ligand-receptor interaction);05150(Staphylococcus aureus infection);05150(Staphylococcus aureus infection)	K04173	NA	formyl peptide receptor 2 [Source:MGI Symbol;Acc:MGI:1278319];formyl peptide receptor 3 [Source:MGI Symbol;Acc:MGI:1194495]	protein_coding	3.2086	3.41754	3.35929	2.96556	2.03977	2.28087	1.37046	0.454657	0.0378988	0.999932	up	no
MSTRG.7480	Bmp6	ENSMUST00000171970;ENSMUST00000223628	GO:0000122(negative regulation of transcription by RNA polymerase II);GO:0001503(ossification);GO:0001649(osteoblast differentiation);GO:0001654(eye development);GO:0001822(kidney development);GO:0001938(positive regulation of endothelial cell proliferation);GO:0001958(endochondral ossification);GO:0003323(type B pancreatic cell development);GO:0005125(cytokine activity);GO:0005515(protein bindin…	04060(Cytokine-cytokine receptor interaction);04350(TGF-beta signaling pathway);04390(Hippo signaling pathway);04913(Ovarian steroidogenesis);04913(Ovarian steroidogenesis)	K16620	NA	bone morphogenetic protein 6 [Source:MGI Symbol;Acc:MGI:88182]	protein_coding	1.8681	1.90127	1.74819	1.61177	1.02039	1.31848	1.39662	0.481941	0.0379782	0.999932	up	no
MSTRG.10246	Racgap1	ENSMUST00000171908;ENSMUST00000171702;ENSMUST00000169810;ENSMUST00000023756;ENSMUST00000109581	GO:0000281(mitotic cytokinesis);GO:0000915(actomyosin contractile ring assembly);GO:0001669(acrosomal vesicle);GO:0005096(GTPase activator activity);GO:0005547(phosphatidylinositol-3,4,5-trisphosphate binding);GO:0005634(nucleus);GO:0005654(nucleoplasm);GO:0005737(cytoplasm);GO:0005819(spindle);GO:0005856(cytoskeleton);GO:0005886(plasma membrane);GO:0006811(ion transport);GO:0007049(cell cycle);G…	NA	NA	NA	Rac GTPase-activating protein 1 [Source:MGI Symbol;Acc:MGI:1349423]	protein_coding	1.71683	3.27725	2.75152	3.20212	6.88292	3.28988	0.579114	-0.788081	0.0380173	0.999932	down	no
MSTRG.4206	Fem1al	ENSMUST00000104962	GO:0000151(ubiquitin ligase complex);GO:0003674(molecular_function);GO:0005515(protein binding);GO:0005737(cytoplasm);GO:0006511(ubiquitin-dependent protein catabolic process);GO:0016567(protein ubiquitination);GO:0050728(negative regulation of inflammatory response);GO:0051438(regulation of ubiquitin-protein transferase activity)	NA	NA	NA	fem-1 homolog A like [Source:MGI Symbol;Acc:MGI:2441689]	protein_coding	0.205091	0.249414	0.262059	0.13067	0.076381	0.171024	1.8953	0.922423	0.0380792	0.999932	up	no
MSTRG.10400	Emp2	ENSMUST00000078357	GO:0000139(Golgi membrane);GO:0001765(membrane raft assembly);GO:0001913(T cell mediated cytotoxicity);GO:0001952(regulation of cell-matrix adhesion);GO:0001954(positive regulation of cell-matrix adhesion);GO:0003093(regulation of glomerular filtration);GO:0005178(integrin binding);GO:0005634(nucleus);GO:0005737(cytoplasm);GO:0005794(Golgi apparatus);GO:0005829(cytosol);GO:0005886(plasma membrane…	NA	NA	NA	epithelial membrane protein 2 [Source:MGI Symbol;Acc:MGI:1098726]	protein_coding	2.05711	2.23631	2.11135	1.73637	1.33415	1.79203	1.31717	0.397437	0.0380886	0.999932	up	no
ENSMUSG00000032625	Thsd7a	ENSMUST00000172356;ENSMUST00000119581	GO:0005886(plasma membrane);GO:0016020(membrane);GO:0016021(integral component of membrane);GO:0016021(integral component of membrane)	NA	NA	NA	thrombospondin, type I, domain containing 7A [Source:MGI Symbol;Acc:MGI:2685683]	protein_coding	0.343596	0.222704	0.219972	0.164621	0.110089	0.216805	1.59969	0.677792	0.0382417	0.999932	up	no
MSTRG.18050	Zdhhc21	ENSMUST00000139401;ENSMUST00000030110	GO:0001942(hair follicle development);GO:0005783(endoplasmic reticulum);GO:0005794(Golgi apparatus);GO:0005886(plasma membrane);GO:0006612(protein targeting to membrane);GO:0016020(membrane);GO:0016021(integral component of membrane);GO:0016409(palmitoyltransferase activity);GO:0016740(transferase activity);GO:0016746(transferase activity, transferring acyl groups);GO:0018230(peptidyl-L-cysteine …	NA	K18932	EC:2.3.1.225	zinc finger, DHHC domain containing 21 [Source:MGI Symbol;Acc:MGI:1915518]	protein_coding	3.68962	3.08056	3.59782	2.69362	2.86885	2.62376	1.26652	0.340867	0.0382996	0.999932	up	no
ENSMUSG00000061578	Ksr2	ENSMUST00000180430	GO:0004672(protein kinase activity);GO:0005524(ATP binding);GO:0006468(protein phosphorylation);GO:0035556(intracellular signal transduction)	04014(Ras signaling pathway)	K18529	EC:2.7.11.1	kinase suppressor of ras 2 [Source:MGI Symbol;Acc:MGI:3610315]	protein_coding	0.259455	0.29553	0.434831	0.118064	0.209456	0.26154	1.68033	0.748745	0.0383819	0.999932	up	no
MSTRG.9829	Ly6g	ENSMUST00000190262;ENSMUST00000023246	GO:0005886(plasma membrane);GO:0009897(external side of plasma membrane);GO:0016020(membrane);GO:0030550(acetylcholine receptor inhibitor activity);GO:0031225(anchored component of membrane);GO:0033130(acetylcholine receptor binding);GO:0045202(synapse);GO:0095500(acetylcholine receptor signaling pathway);GO:2000272(negative regulation of signaling receptor activity);GO:2000272(negative regulatio…	NA	K06846	NA	lymphocyte antigen 6 complex, locus G [Source:MGI Symbol;Acc:MGI:109440]	protein_coding	2.35886	4.66108	3.24561	1.41708	2.78185	1.50727	1.79902	0.847208	0.0384031	0.999932	up	no
MSTRG.2025	Kif14	ENSMUST00000189413	GO:0000166(nucleotide binding);GO:0001558(regulation of cell growth);GO:0003774(motor activity);GO:0003777(microtubule motor activity);GO:0005515(protein binding);GO:0005524(ATP binding);GO:0005634(nucleus);GO:0005737(cytoplasm);GO:0005819(spindle);GO:0005829(cytosol);GO:0005856(cytoskeleton);GO:0005871(kinesin complex);GO:0005874(microtubule);GO:0005886(plasma membrane);GO:0007018(microtubule-ba…	NA	K17915	NA	kinesin family member 14 [Source:MGI Symbol;Acc:MGI:1098226]	protein_coding	0.974319	2.44975	2.12941	2.34731	6.06584	2.27921	0.519387	-0.945118	0.0384564	0.999932	down	no
MSTRG.4696	Tmem88	ENSMUST00000050140	GO:0005515(protein binding);GO:0005829(cytosol);GO:0005886(plasma membrane);GO:0007275(multicellular organism development);GO:0016020(membrane);GO:0016021(integral component of membrane);GO:0016055(Wnt signaling pathway);GO:0030165(PDZ domain binding);GO:0050821(protein stabilization);GO:0072659(protein localization to plasma membrane);GO:0090090(negative regulation of canonical Wnt signaling pat…	NA	NA	NA	transmembrane protein 88 [Source:MGI Symbol;Acc:MGI:1914270]	protein_coding	1.68457	1.67029	1.67178	1.37825	0.840345	1.1876	1.47574	0.561434	0.0384899	0.999932	up	no
MSTRG.18474	Dnali1	ENSMUST00000036383	GO:0003341(cilium movement);GO:0003774(motor activity);GO:0005737(cytoplasm);GO:0005929(cilium);GO:0005930(axoneme);GO:0030175(filopodium);GO:0030286(dynein complex);GO:0031514(motile cilium);GO:0036126(sperm flagellum);GO:0042995(cell projection);GO:0045504(dynein heavy chain binding);GO:0097546(ciliary base);GO:0097729(9+2 motile cilium)	05016(Huntington disease)	K10410	NA	dynein, axonemal, light intermediate polypeptide 1 [Source:MGI Symbol;Acc:MGI:1922813]	protein_coding	0.306918	0.360088	0.371424	0.144218	0.24517	0.160314	1.88908	0.917682	0.0384997	0.999932	up	no
MSTRG.26427	Dennd4a	ENSMUST00000038890;ENSMUST00000213926	GO:0005085(guanyl-nucleotide exchange factor activity);GO:0005515(protein binding);GO:0005575(cellular_component);GO:0017112(Rab guanyl-nucleotide exchange factor activity);GO:0017112(Rab guanyl-nucleotide exchange factor activity)	NA	K20163	NA	DENN/MADD domain containing 4A [Source:MGI Symbol;Acc:MGI:2142979]	protein_coding	7.52317	10.862	8.90267	10.2012	20.1866	12.3739	0.638137	-0.648061	0.0387807	0.999932	down	no
MSTRG.6199	Coch	ENSMUST00000085412;ENSMUST00000164782	GO:0005515(protein binding);GO:0005518(collagen binding);GO:0005576(extracellular region);GO:0005615(extracellular space);GO:0007605(sensory perception of sound);GO:0008360(regulation of cell shape);GO:0031012(extracellular matrix);GO:0042742(defense response to bacterium);GO:0045089(positive regulation of innate immune response);GO:0062023(collagen-containing extracellular matrix);GO:0062023(col…	NA	NA	NA	cochlin [Source:MGI Symbol;Acc:MGI:1278313]	protein_coding	81.4485	73.4035	72.76	69.7315	41.1528	55.2502	1.37005	0.454225	0.0389632	0.999932	up	no
MSTRG.5362	Mpp2	ENSMUST00000017458;ENSMUST00000100398	GO:0005515(protein binding);GO:0005737(cytoplasm);GO:0005856(cytoskeleton);GO:0014069(postsynaptic density);GO:0016020(membrane);GO:0030054(cell junction);GO:0030165(PDZ domain binding);GO:0030425(dendrite);GO:0032590(dendrite membrane);GO:0042995(cell projection);GO:0043197(dendritic spine);GO:0043198(dendritic shaft);GO:0044325(ion channel binding);GO:0045202(synapse);GO:0051260(protein homooli…	NA	NA	NA	membrane protein, palmitoylated 2 (MAGUK p55 subfamily member 2) [Source:MGI Symbol;Acc:MGI:1858257]	protein_coding	1.19424	2.93793	1.49436	2.48717	5.0673	2.80206	0.543283	-0.880223	0.0389866	0.999932	down	no
MSTRG.176	Gria3	ENSMUST00000115103;ENSMUST00000124169;ENSMUST00000076349	GO:0001540(amyloid-beta binding);GO:0001919(regulation of receptor recycling);GO:0004970(ionotropic glutamate receptor activity);GO:0004971(AMPA glutamate receptor activity);GO:0005216(ion channel activity);GO:0005515(protein binding);GO:0005886(plasma membrane);GO:0006811(ion transport);GO:0014069(postsynaptic density);GO:0015276(ligand-gated ion channel activity);GO:0016020(membrane);GO:0016021…	04024(cAMP signaling pathway);04080(Neuroactive ligand-receptor interaction);04713(Circadian entrainment);04723(Retrograde endocannabinoid signaling);04724(Glutamatergic synapse);04728(Dopaminergic synapse);04730(Long-term depression);05031(Amphetamine addiction);05033(Nicotine addiction);05202(Transcriptional misregulation in cancer);05202(Transcriptional misregulation in cancer)	K05199	NA	glutamate receptor, ionotropic, AMPA3 (alpha 3) [Source:MGI Symbol;Acc:MGI:95810]	protein_coding	1.34459	1.22035	1.48102	1.12356	0.971349	1.07701	1.27556	0.351131	0.0390531	0.999932	up	no
MSTRG.18385	Ermap	ENSMUST00000156746;ENSMUST00000030396;ENSMUST00000124626;ENSMUST00000239029;ENSMUST00000133956;ENSMUST00000141227;ENSMUST00000138395;ENSMUST00000150864	GO:0001817(regulation of cytokine production);GO:0005102(signaling receptor binding);GO:0005515(protein binding);GO:0005737(cytoplasm);GO:0005794(Golgi apparatus);GO:0005829(cytosol);GO:0005886(plasma membrane);GO:0009897(external side of plasma membrane);GO:0016020(membrane);GO:0016021(integral component of membrane);GO:0031410(cytoplasmic vesicle);GO:0050776(regulation of immune response);GO:00…	NA	K06712	NA	erythroblast membrane-associated protein [Source:MGI Symbol;Acc:MGI:1349816]	protein_coding	10.6991	29.7033	24.836	26.1575	72.5249	28.6375	0.512398	-0.964664	0.0391932	0.999932	down	no
MSTRG.21667	Mxd1	ENSMUST00000203946;ENSMUST00000001184	GO:0000122(negative regulation of transcription by RNA polymerase II);GO:0000790(nuclear chromatin);GO:0000978(RNA polymerase II cis-regulatory region sequence-specific DNA binding);GO:0001227(DNA-binding transcription repressor activity, RNA polymerase II-specific);GO:0005654(nucleoplasm);GO:0005739(mitochondrion);GO:0005829(cytosol);GO:0046983(protein dimerization activity);GO:0046983(protein d…	NA	NA	NA	MAX dimerization protein 1 [Source:MGI Symbol;Acc:MGI:96908]	protein_coding	4.29878	7.31368	5.22233	6.517	13.2126	7.79649	0.611594	-0.709354	0.0393412	0.999932	down	no
MSTRG.25549	Gm10719;Gm11168;Gm10717;Gm10722;Gm10720	ENSMUST00000099047;ENSMUST00000179881;ENSMUST00000099042;ENSMUST00000151376;ENSMUST00000099050;ENSMUST00000178077;ENSMUST00000075573;ENSMUST00000099049;ENSMUST00000179839;ENSMUST00000179982;ENSMUST00000177875;ENSMUST00000179272;ENSMUST00000099051;ENSMUST00000178348;ENSMUST00000177601;ENSMUST00000099056;ENSMUST00000179264	GO:0003674(molecular_function);GO:0005575(cellular_component);GO:0008150(biological_process);GO:0016020(membrane);GO:0016021(integral component of membrane);GO:0016021(integral component of membrane)	NA	NA	NA	predicted gene 10719 [Source:MGI Symbol;Acc:MGI:3641690];predicted gene 11168 [Source:MGI Symbol;Acc:MGI:3779420];predicted gene 10717 [Source:MGI Symbol;Acc:MGI:3642031];predicted gene 10722 [Source:MGI Symbol;Acc:MGI:3642024];predicted gene 10720 [Source:MGI Symbol;Acc:MGI:3641687]	protein_coding	2.17822	1.99681	0.0678798	0.0505617	0.43633	0.0633762	7.71061	2.94684	0.0394062	0.999932	up	no
MSTRG.27188	Fyco1;Xcr1	ENSMUST00000167595;ENSMUST00000184082;ENSMUST00000182350;ENSMUST00000084715	GO:0005764(lysosome);GO:0005768(endosome);GO:0005770(late endosome);GO:0005776(autophagosome);GO:0005794(Golgi apparatus);GO:0031410(cytoplasmic vesicle);GO:0043231(intracellular membrane-bounded organelle);GO:0046872(metal ion binding);GO:0072383(plus-end-directed vesicle transport along microtubule);GO:1901098(positive regulation of autophagosome maturation);GO:0004930(G protein-coupled recepto…	04060(Cytokine-cytokine receptor interaction);04062(Chemokine signaling pathway)	K21954	NA	FYVE and coiled-coil domain containing 1 [Source:MGI Symbol;Acc:MGI:107277];chemokine (C motif) receptor 1 [Source:MGI Symbol;Acc:MGI:1346338]	protein_coding	3.13765	2.50646	2.95388	2.32442	2.21797	2.36434	1.24487	0.315996	0.0394747	0.999932	up	no
MSTRG.9548	Ropn1l	ENSMUST00000110408	GO:0001932(regulation of protein phosphorylation);GO:0003341(cilium movement);GO:0005515(protein binding);GO:0005737(cytoplasm);GO:0005929(cilium);GO:0030317(flagellated sperm motility);GO:0031514(motile cilium);GO:0042802(identical protein binding);GO:0042995(cell projection);GO:0048240(sperm capacitation)	NA	NA	NA	ropporin 1-like [Source:MGI Symbol;Acc:MGI:2182357]	protein_coding	0.09905	0.063176	0.067049	0.258789	0.168194	0.23804	0.344763	-1.53633	0.0395714	0.999932	down	no
MSTRG.20911	Cav2	ENSMUST00000000058;ENSMUST00000115459	GO:0000139(Golgi membrane);GO:0000149(SNARE binding);GO:0001937(negative regulation of endothelial cell proliferation);GO:0001938(positive regulation of endothelial cell proliferation);GO:0002080(acrosomal membrane);GO:0002095(caveolar macromolecular signaling complex);GO:0005634(nucleus);GO:0005635(nuclear envelope);GO:0005637(nuclear inner membrane);GO:0005737(cytoplasm);GO:0005783(endoplasmic …	04144(Endocytosis);04510(Focal adhesion);05100(Bacterial invasion of epithelial cells);05205(Proteoglycans in cancer);05418(Fluid shear stress and atherosclerosis);05418(Fluid shear stress and atherosclerosis)	K12958	NA	caveolin 2 [Source:MGI Symbol;Acc:MGI:107571]	protein_coding	3.84686	4.02512	4.22379	3.61047	2.31483	2.95971	1.36137	0.445058	0.0396453	0.999932	up	no
MSTRG.21724	Mgll	ENSMUST00000150180;ENSMUST00000113581;ENSMUST00000113585;ENSMUST00000163271;ENSMUST00000089449;ENSMUST00000113582	GO:0005654(nucleoplasm);GO:0005737(cytoplasm);GO:0005829(cytosol);GO:0006629(lipid metabolic process);GO:0006631(fatty acid metabolic process);GO:0006633(fatty acid biosynthetic process);GO:0009966(regulation of signal transduction);GO:0016020(membrane);GO:0016042(lipid catabolic process);GO:0016298(lipase activity);GO:0016787(hydrolase activity);GO:0019369(arachidonic acid metabolic process);GO:…	00561(Glycerolipid metabolism);04714(Thermogenesis);04723(Retrograde endocannabinoid signaling);04923(Regulation of lipolysis in adipocytes);04923(Regulation of lipolysis in adipocytes)	K01054	EC:3.1.1.23	monoglyceride lipase [Source:MGI Symbol;Acc:MGI:1346042]	protein_coding	1.64932	2.66822	2.35839	2.30426	6.95533	2.79286	0.553906	-0.852287	0.0397559	0.999932	down	no
MSTRG.8406	Nr1d2	ENSMUST00000090543	GO:0000122(negative regulation of transcription by RNA polymerase II);GO:0000977(RNA polymerase II regulatory region sequence-specific DNA binding);GO:0000978(RNA polymerase II cis-regulatory region sequence-specific DNA binding);GO:0000987(cis-regulatory region sequence-specific DNA binding);GO:0001227(DNA-binding transcription repressor activity, RNA polymerase II-specific);GO:0003677(DNA bindi…	NA	K08531	NA	nuclear receptor subfamily 1, group D, member 2 [Source:MGI Symbol;Acc:MGI:2449205]	protein_coding	10.2219	8.32057	11.0736	8.89329	5.88759	7.21514	1.34642	0.429134	0.0398332	0.999932	up	no
MSTRG.26438	Parp16	ENSMUST00000213396;ENSMUST00000069000	GO:0003950(NAD+ ADP-ribosyltransferase activity);GO:0005635(nuclear envelope);GO:0005783(endoplasmic reticulum);GO:0005789(endoplasmic reticulum membrane);GO:0006471(protein ADP-ribosylation);GO:0006986(response to unfolded protein);GO:0016020(membrane);GO:0016021(integral component of membrane);GO:0016740(transferase activity);GO:0016757(transferase activity, transferring glycosyl groups);GO:001…	NA	K00774	EC:2.4.2.30	poly (ADP-ribose) polymerase family, member 16 [Source:MGI Symbol;Acc:MGI:2446133]	protein_coding	1.10268	1.49564	1.30254	1.45521	2.54477	1.94656	0.655989	-0.608256	0.0399361	0.999932	down	no
ENSMUSG00000000365	Rnf17	ENSMUST00000095793;ENSMUST00000223627	GO:0005634(nucleus);GO:0005737(cytoplasm);GO:0007275(multicellular organism development);GO:0007283(spermatogenesis);GO:0007286(spermatid development);GO:0030154(cell differentiation);GO:0042802(identical protein binding);GO:0046872(metal ion binding);GO:0046872(metal ion binding)	NA	K18405	NA	ring finger protein 17 [Source:MGI Symbol;Acc:MGI:1353419]	protein_coding	0.130675	0.204661	0.377018	0.0940815	0.0656941	0.181539	2.08709	1.06149	0.0400798	0.999932	up	no
MSTRG.11228	Sytl3	ENSMUST00000097430	GO:0005515(protein binding);GO:0005543(phospholipid binding);GO:0005544(calcium-dependent phospholipid binding);GO:0005886(plasma membrane);GO:0006886(intracellular protein transport);GO:0006887(exocytosis);GO:0008270(zinc ion binding);GO:0012505(endomembrane system);GO:0016020(membrane);GO:0017137(Rab GTPase binding);GO:0019897(extrinsic component of plasma membrane);GO:0042043(neurexin family p…	NA	K17598	NA	synaptotagmin-like 3 [Source:MGI Symbol;Acc:MGI:1933367]	protein_coding	1.25707	1.09247	0.708181	0.760444	0.677824	0.565562	1.52593	0.609693	0.0400847	0.999932	up	no
ENSMUSG00000001672	Marveld3	ENSMUST00000051430;ENSMUST00000001722	GO:0005923(bicellular tight junction);GO:0006970(response to osmotic stress);GO:0010633(negative regulation of epithelial cell migration);GO:0016020(membrane);GO:0016021(integral component of membrane);GO:0031410(cytoplasmic vesicle);GO:0031435(mitogen-activated protein kinase kinase kinase binding);GO:0045216(cell-cell junction organization);GO:0046329(negative regulation of JNK cascade);GO:0050…	04530(Tight junction);04530(Tight junction)	K21099	NA	MARVEL (membrane-associating) domain containing 3 [Source:MGI Symbol;Acc:MGI:1920858]	protein_coding	0.00692904	0.00899572	0	0.0331857	0.0411531	0.0337252	0.147364	-2.76254	0.0400926	0.999932	down	no
ENSMUSG00000033350	Chst2	ENSMUST00000036267	GO:0000139(Golgi membrane);GO:0001517(N-acetylglucosamine 6-O-sulfotransferase activity);GO:0005654(nucleoplasm);GO:0005794(Golgi apparatus);GO:0005802(trans-Golgi network);GO:0005829(cytosol);GO:0005975(carbohydrate metabolic process);GO:0006044(N-acetylglucosamine metabolic process);GO:0006790(sulfur compound metabolic process);GO:0006954(inflammatory response);GO:0008146(sulfotransferase activ…	00533(Glycosaminoglycan biosynthesis - keratan sulfate)	K04745	EC:2.8.2.-	carbohydrate sulfotransferase 2 [Source:MGI Symbol;Acc:MGI:1891160]	protein_coding	0.551433	0.56568	0.598582	0.323646	0.348751	0.513166	1.44716	0.533221	0.0401375	0.999932	up	no
MSTRG.11862	Aif1	ENSMUST00000025257;ENSMUST00000173324;ENSMUST00000172693	GO:0001726(ruffle);GO:0001774(microglial cell activation);GO:0001891(phagocytic cup);GO:0001934(positive regulation of protein phosphorylation);GO:0003779(actin binding);GO:0005509(calcium ion binding);GO:0005515(protein binding);GO:0005634(nucleus);GO:0005737(cytoplasm);GO:0005829(cytosol);GO:0005856(cytoskeleton);GO:0005884(actin filament);GO:0005886(plasma membrane);GO:0006911(phagocytosis, en…	NA	K18617	NA	allograft inflammatory factor 1 [Source:MGI Symbol;Acc:MGI:1343098]	protein_coding	3.60987	2.80484	3.88433	2.69683	1.92739	2.72366	1.40163	0.487108	0.0401475	0.999932	up	no
MSTRG.10323	Calcoco1	ENSMUST00000168112;ENSMUST00000171838;ENSMUST00000230035;ENSMUST00000023818	GO:0000790(nuclear chromatin);GO:0000976(transcription regulatory region sequence-specific DNA binding);GO:0000978(RNA polymerase II cis-regulatory region sequence-specific DNA binding);GO:0003682(chromatin binding);GO:0003712(transcription coregulator activity);GO:0003713(transcription coactivator activity);GO:0005515(protein binding);GO:0005634(nucleus);GO:0005737(cytoplasm);GO:0005829(cytosol)…	NA	NA	NA	calcium binding and coiled coil domain 1 [Source:MGI Symbol;Acc:MGI:1914738]	protein_coding	2.55225	2.44315	2.54971	3.19685	2.88092	3.41903	0.79449	-0.3319	0.0401763	0.999932	down	no
ENSMUSG00000052229	Gpr17	ENSMUST00000064016	GO:0002862(negative regulation of inflammatory response to antigenic stimulus);GO:0004930(G protein-coupled receptor activity);GO:0005515(protein binding);GO:0005886(plasma membrane);GO:0005887(integral component of plasma membrane);GO:0007165(signal transduction);GO:0007186(G protein-coupled receptor signaling pathway);GO:0016020(membrane);GO:0016021(integral component of membrane);GO:0033612(re…	NA	K08404	NA	G protein-coupled receptor 17 [Source:MGI Symbol;Acc:MGI:3584514]	protein_coding	0.171643	0.151853	0.181384	0.23709	0.214816	0.381077	0.606111	-0.722347	0.0402823	0.999932	down	no
MSTRG.25589	Crispld2	ENSMUST00000132583;ENSMUST00000034282;ENSMUST00000108972	GO:0005539(glycosaminoglycan binding);GO:0005576(extracellular region);GO:0005615(extracellular space);GO:0008201(heparin binding);GO:0030133(transport vesicle);GO:0030198(extracellular matrix organization);GO:0030324(lung development);GO:0031012(extracellular matrix);GO:0060325(face morphogenesis);GO:0060325(face morphogenesis)	NA	NA	NA	cysteine-rich secretory protein LCCL domain containing 2 [Source:MGI Symbol;Acc:MGI:1926142]	protein_coding	0.886438	1.08513	1.00291	0.648068	0.689969	0.810637	1.38433	0.469191	0.0403082	0.999932	up	no
MSTRG.5167	Phb	ENSMUST00000125172;ENSMUST00000036374	GO:0000122(negative regulation of transcription by RNA polymerase II);GO:0001541(ovarian follicle development);GO:0001552(ovarian follicle atresia);GO:0001850(complement component C3a binding);GO:0001851(complement component C3b binding);GO:0002377(immunoglobulin production);GO:0003714(transcription corepressor activity);GO:0005515(protein binding);GO:0005634(nucleus);GO:0005654(nucleoplasm);GO:0…	NA	K17080	NA	prohibitin [Source:MGI Symbol;Acc:MGI:97572]	protein_coding	8.93253	11.4433	11.3264	8.76123	7.73718	4.85381	1.48473	0.570198	0.0405706	0.999932	up	no
MSTRG.24041	Ccdc189	ENSMUST00000072155;ENSMUST00000205839	GO:0003674(molecular_function);GO:0005575(cellular_component);GO:0008150(biological_process);GO:0008150(biological_process)	NA	NA	NA	coiled-coil domain containing 189 [Source:MGI Symbol;Acc:MGI:2685012]	protein_coding	0.243273	0.4439	0.465163	0.637366	0.628415	0.610677	0.614101	-0.703452	0.0406028	0.999932	down	no
MSTRG.10896	Nectin3	ENSMUST00000096052;ENSMUST00000124602;ENSMUST00000023335;ENSMUST00000149901;ENSMUST00000023334;ENSMUST00000121245;ENSMUST00000121803	GO:0002089(lens morphogenesis in camera-type eye);GO:0005515(protein binding);GO:0005886(plasma membrane);GO:0005911(cell-cell junction);GO:0005912(adherens junction);GO:0007155(cell adhesion);GO:0007156(homophilic cell adhesion via plasma membrane adhesion molecules);GO:0007157(heterophilic cell-cell adhesion via plasma membrane cell adhesion molecules);GO:0007286(spermatid development);GO:00095…	04514(Cell adhesion molecules (CAMs));04520(Adherens junction);04520(Adherens junction)	K06592	NA	nectin cell adhesion molecule 3 [Source:MGI Symbol;Acc:MGI:1930171]	protein_coding	0.664832	0.738167	0.562127	0.479083	0.346875	0.554141	1.4239	0.509849	0.0406651	0.999932	up	no
MSTRG.8407	Rpl15	ENSMUST00000080281;ENSMUST00000079419;ENSMUST00000100799;ENSMUST00000147121;ENSMUST00000112598	GO:0002181(cytoplasmic translation);GO:0003723(RNA binding);GO:0003735(structural constituent of ribosome);GO:0005634(nucleus);GO:0005840(ribosome);GO:0006412(translation);GO:0016020(membrane);GO:0022625(cytosolic large ribosomal subunit);GO:0031672(A band);GO:0031672(A band)	03010(Ribosome);03010(Ribosome)	K02877	NA	ribosomal protein L15 [Source:MGI Symbol;Acc:MGI:1913730]	protein_coding	39.2248	59.5686	33.0094	33.8848	28.3919	26.8591	1.47868	0.564305	0.0408737	0.999932	up	no
MSTRG.6756	Syne3	ENSMUST00000067005;ENSMUST00000109927;ENSMUST00000095439	GO:0005515(protein binding);GO:0005634(nucleus);GO:0005635(nuclear envelope);GO:0005640(nuclear outer membrane);GO:0005737(cytoplasm);GO:0005783(endoplasmic reticulum);GO:0005791(rough endoplasmic reticulum);GO:0007010(cytoskeleton organization);GO:0007097(nuclear migration);GO:0008092(cytoskeletal protein binding);GO:0008360(regulation of cell shape);GO:0016020(membrane);GO:0016021(integral comp…	NA	K21761	NA	spectrin repeat containing, nuclear envelope family member 3 [Source:MGI Symbol;Acc:MGI:2442408]	protein_coding	3.46184	3.11964	3.48885	3.77969	5.12302	4.36879	0.758794	-0.39822	0.0408783	0.999932	down	no
MSTRG.25913	Dnm2	ENSMUST00000174050;ENSMUST00000091087;ENSMUST00000072362;ENSMUST00000172482;ENSMUST00000173397;ENSMUST00000165766	GO:0000139(Golgi membrane);GO:0000166(nucleotide binding);GO:0000266(mitochondrial fission);GO:0001891(phagocytic cup);GO:0001917(photoreceptor inner segment);GO:0002031(G protein-coupled receptor internalization);GO:0003281(ventricular septum development);GO:0003374(dynamin family protein polymerization involved in mitochondrial fission);GO:0003924(GTPase activity);GO:0005515(protein binding);GO…	04072(Phospholipase D signaling pathway);04144(Endocytosis);04666(Fc gamma R-mediated phagocytosis);04721(Synaptic vesicle cycle);04961(Endocrine and other factor-regulated calcium reabsorption);05100(Bacterial invasion of epithelial cells);05100(Bacterial invasion of epithelial cells)	K01528	EC:3.6.5.5	dynamin 2 [Source:MGI Symbol;Acc:MGI:109547]	protein_coding	8.65591	7.99853	8.96245	9.89045	11.3081	10.8575	0.799131	-0.323497	0.0409283	0.999932	down	no
ENSMUSG00000050541	Adra1b	ENSMUST00000067258;ENSMUST00000167574	GO:0004930(G protein-coupled receptor activity);GO:0004935(adrenergic receptor activity);GO:0004937(alpha1-adrenergic receptor activity);GO:0005634(nucleus);GO:0005737(cytoplasm);GO:0005886(plasma membrane);GO:0005901(caveola);GO:0006937(regulation of muscle contraction);GO:0007165(signal transduction);GO:0007186(G protein-coupled receptor signaling pathway);GO:0016020(membrane);GO:0016021(integr…	04020(Calcium signaling pathway);04022(cGMP-PKG signaling pathway);04080(Neuroactive ligand-receptor interaction);04261(Adrenergic signaling in cardiomyocytes);04270(Vascular smooth muscle contraction);04970(Salivary secretion);04970(Salivary secretion)	K04136	NA	adrenergic receptor, alpha 1b [Source:MGI Symbol;Acc:MGI:104774]	protein_coding	0.205847	0.244392	0.244967	0.114079	0.160618	0.105344	1.82929	0.871286	0.041042	0.999932	up	no
MSTRG.21063	1810058I24Rik	ENSMUST00000130875;ENSMUST00000152147	NA	NA	NA	NA	RIKEN cDNA 1810058I24 gene [Source:MGI Symbol;Acc:MGI:1914955]	protein_coding	3.24719	3.64737	3.06125	3.89817	5.47077	4.35164	0.725611	-0.462732	0.0412185	0.999932	down	no
ENSMUSG00000027674	Pex5l	ENSMUST00000108225;ENSMUST00000194016;ENSMUST00000108224;ENSMUST00000192093	GO:0000268(peroxisome targeting sequence binding);GO:0005052(peroxisome matrix targeting signal-1 binding);GO:0005221(intracellular cyclic nucleotide activated cation channel activity);GO:0005515(protein binding);GO:0005737(cytoplasm);GO:0005778(peroxisomal membrane);GO:0005829(cytosol);GO:0016020(membrane);GO:0016560(protein import into peroxisome matrix, docking);GO:0017071(intracellular cyclic…	04146(Peroxisome);04146(Peroxisome)	K13342	NA	peroxisomal biogenesis factor 5-like [Source:MGI Symbol;Acc:MGI:1916672]	protein_coding	0.216266	0.11294	0.225181	0.152571	0.0536683	0.0791106	1.94284	0.958164	0.0412209	0.999932	up	no
MSTRG.21215	Lrrc61	ENSMUST00000203627;ENSMUST00000101436;ENSMUST00000153222;ENSMUST00000204071;ENSMUST00000114545	GO:0005515(protein binding);GO:0005515(protein binding)	NA	NA	NA	leucine rich repeat containing 61 [Source:MGI Symbol;Acc:MGI:2652848]	protein_coding	3.39241	2.15786	2.76803	2.18101	1.85398	2.10065	1.35574	0.439076	0.0414865	0.999932	up	no
MSTRG.3185	Pbld1	ENSMUST00000020266;ENSMUST00000219829;ENSMUST00000219687;ENSMUST00000178684	GO:0003824(catalytic activity);GO:0005737(cytoplasm);GO:0009058(biosynthetic process);GO:0010633(negative regulation of epithelial cell migration);GO:0010719(negative regulation of epithelial to mesenchymal transition);GO:0016853(isomerase activity);GO:0030277(maintenance of gastrointestinal epithelium);GO:0030512(negative regulation of transforming growth factor beta receptor signaling pathway);…	NA	NA	NA	phenazine biosynthesis-like protein domain containing 1 [Source:MGI Symbol;Acc:MGI:1915621]	protein_coding	0.0673319	0.0765838	0.0942332	0.0250835	0.034956	0.0340822	2.53022	1.33926	0.0415009	0.999932	up	no
MSTRG.27028	Susd5	ENSMUST00000135338	GO:0003674(molecular_function);GO:0005540(hyaluronic acid binding);GO:0005575(cellular_component);GO:0007155(cell adhesion);GO:0007219(Notch signaling pathway)	NA	NA	NA	sushi domain containing 5 [Source:MGI Symbol;Acc:MGI:2685972]	protein_coding	0.038534	0.020265	0.061091	0.118974	0.052608	0.136237	0.389482	-1.36037	0.0415085	0.999932	down	no
MSTRG.9661	Pkhd1l1	ENSMUST00000166957;ENSMUST00000038336;ENSMUST00000209244	GO:0003674(molecular_function);GO:0005515(protein binding);GO:0005929(cilium);GO:0008150(biological_process);GO:0016020(membrane);GO:0016021(integral component of membrane);GO:0016021(integral component of membrane)	NA	NA	NA	polycystic kidney and hepatic disease 1-like 1 [Source:MGI Symbol;Acc:MGI:2183153]	protein_coding	2.29007	7.78155	5.57329	6.85455	17.8748	6.68629	0.497998	-1.00579	0.0416332	0.999932	down	no
MSTRG.5202	Pnpo	ENSMUST00000018803;ENSMUST00000107629	GO:0004733(pyridoxamine-phosphate oxidase activity);GO:0005654(nucleoplasm);GO:0005829(cytosol);GO:0008615(pyridoxine biosynthetic process);GO:0010181(FMN binding);GO:0016491(oxidoreductase activity);GO:0016638(oxidoreductase activity, acting on the CH-NH2 group of donors);GO:0030170(pyridoxal phosphate binding);GO:0042803(protein homodimerization activity);GO:0042823(pyridoxal phosphate biosynth…	00750(Vitamin B6 metabolism);00750(Vitamin B6 metabolism)	K00275	EC:1.4.3.5	pyridoxine 5'-phosphate oxidase [Source:MGI Symbol;Acc:MGI:2144151]	protein_coding	4.95314	3.91181	5.73356	5.99914	19.3251	3.72687	0.502512	-0.99277	0.0417321	0.999932	down	no
MSTRG.13720	Myof	ENSMUST00000226068;ENSMUST00000172095;ENSMUST00000041475	GO:0001778(plasma membrane repair);GO:0005543(phospholipid binding);GO:0005634(nucleus);GO:0005886(plasma membrane);GO:0005901(caveola);GO:0006071(glycerol metabolic process);GO:0007009(plasma membrane organization);GO:0007520(myoblast fusion);GO:0016020(membrane);GO:0016021(integral component of membrane);GO:0030659(cytoplasmic vesicle membrane);GO:0030947(regulation of vascular endothelial grow…	NA	K22125	NA	myoferlin [Source:MGI Symbol;Acc:MGI:1919192]	protein_coding	1.59414	1.43205	1.72487	1.40216	0.912833	1.23253	1.33926	0.421438	0.04202	0.999932	up	no
ENSMUSG00000024409	Psors1c2	ENSMUST00000025273	NA	NA	NA	NA	psoriasis susceptibility 1 candidate 2 (human) [Source:MGI Symbol;Acc:MGI:1930025]	protein_coding	0	0	0	0.034143	0.216649	0	0.00119621	-9.70731	0.0420411	0.999932	down	no
MSTRG.5150	Samd14	ENSMUST00000055947;ENSMUST00000124735	GO:0005515(protein binding);GO:0005737(cytoplasm);GO:0007015(actin filament organization);GO:0014069(postsynaptic density);GO:0015629(actin cytoskeleton);GO:0019722(calcium-mediated signaling);GO:0030425(dendrite);GO:0031175(neuron projection development);GO:0051015(actin filament binding);GO:0051015(actin filament binding)	NA	NA	NA	sterile alpha motif domain containing 14 [Source:MGI Symbol;Acc:MGI:2384945]	protein_coding	3.5249	3.8866	4.54158	5.13119	11.0956	3.96877	0.591867	-0.756655	0.0421573	0.999932	down	no
MSTRG.12648	B930094E09Rik	ENSMUST00000164667	GO:0003674(molecular_function);GO:0005575(cellular_component);GO:0008150(biological_process)	NA	NA	NA	RIKEN cDNA B930094E09 gene [Source:MGI Symbol;Acc:MGI:3603750]	protein_coding	0.321977	0.239446	0.100185	0.083416	0.063463	0.074812	2.98437	1.57743	0.0422758	0.999932	up	no
MSTRG.11962	Crisp3	ENSMUST00000026499	GO:0005576(extracellular region);GO:0005615(extracellular space);GO:0030133(transport vesicle);GO:0031410(cytoplasmic vesicle)	NA	K19919	NA	cysteine-rich secretory protein 3 [Source:MGI Symbol;Acc:MGI:102552]	protein_coding	0.927269	1.47401	0.781566	0.714809	0.629731	0.462756	1.76111	0.816484	0.0423539	0.999932	up	no
MSTRG.17392	Mcoln2	ENSMUST00000098524;ENSMUST00000011152;ENSMUST00000170972	GO:0002250(adaptive immune response);GO:0002376(immune system process);GO:0005261(cation channel activity);GO:0005262(calcium channel activity);GO:0005764(lysosome);GO:0005768(endosome);GO:0006811(ion transport);GO:0006816(calcium ion transport);GO:0015031(protein transport);GO:0016020(membrane);GO:0016021(integral component of membrane);GO:0032722(positive regulation of chemokine production);GO:…	NA	K04993	NA	mucolipin 2 [Source:MGI Symbol;Acc:MGI:1915529]	protein_coding	3.79542	3.78392	4.3237	3.00191	2.09336	3.57225	1.37329	0.457639	0.0424319	0.999932	up	no
MSTRG.5221	Arhgap23	ENSMUST00000121799;ENSMUST00000107601;ENSMUST00000093940	GO:0005096(GTPase activator activity);GO:0005515(protein binding);GO:0007165(signal transduction);GO:0043547(positive regulation of GTPase activity);GO:0043547(positive regulation of GTPase activity)	NA	K20315	NA	Rho GTPase activating protein 23 [Source:MGI Symbol;Acc:MGI:3697726]	protein_coding	4.0277	5.55677	6.0424	6.31704	10.8063	6.56295	0.659743	-0.600023	0.0424648	0.999932	down	no
MSTRG.19968	Aff1	ENSMUST00000054979;ENSMUST00000031256;ENSMUST00000153165	GO:0005634(nucleus);GO:0008023(transcription elongation factor complex);GO:0008023(transcription elongation factor complex)	05202(Transcriptional misregulation in cancer);05202(Transcriptional misregulation in cancer)	K15184	NA	AF4/FMR2 family, member 1 [Source:MGI Symbol;Acc:MGI:1100819]	protein_coding	4.15103	3.58323	4.45979	4.40582	7.08869	5.38446	0.722441	-0.469049	0.0425691	0.999932	down	no
MSTRG.25476	Cmip	ENSMUST00000166750;ENSMUST00000095172	GO:0003674(molecular_function);GO:0005634(nucleus);GO:0005654(nucleoplasm);GO:0005737(cytoplasm);GO:0005829(cytosol);GO:0005829(cytosol)	NA	NA	NA	c-Maf inducing protein [Source:MGI Symbol;Acc:MGI:1921690]	protein_coding	3.84112	2.73291	4.27631	3.52631	8.6607	5.06666	0.628871	-0.669163	0.0425825	0.999932	down	no
ENSMUSG00000029811	Aoc1	ENSMUST00000162948;ENSMUST00000204856	GO:0005507(copper ion binding);GO:0008131(primary amine oxidase activity);GO:0009308(amine metabolic process);GO:0016491(oxidoreductase activity);GO:0046872(metal ion binding);GO:0048038(quinone binding);GO:0055114(oxidation-reduction process);GO:0055114(oxidation-reduction process)	00330(Arginine and proline metabolism);00340(Histidine metabolism);00380(Tryptophan metabolism);00380(Tryptophan metabolism)	K11182	EC:1.4.3.22	amine oxidase, copper-containing 1 [Source:MGI Symbol;Acc:MGI:1923757]	protein_coding	0.168566	0.125521	0.220743	0.0859473	0.0230214	0.10668	2.38736	1.25542	0.0426085	0.999932	up	no
MSTRG.22577	Pla2g4c	ENSMUST00000167232;ENSMUST00000043612;ENSMUST00000108528	GO:0004620(phospholipase activity);GO:0004622(lysophospholipase activity);GO:0004623(phospholipase A2 activity);GO:0005509(calcium ion binding);GO:0005544(calcium-dependent phospholipid binding);GO:0005634(nucleus);GO:0005635(nuclear envelope);GO:0005654(nucleoplasm);GO:0005737(cytoplasm);GO:0005789(endoplasmic reticulum membrane);GO:0005811(lipid droplet);GO:0005819(spindle);GO:0005829(cytosol);…	00564(Glycerophospholipid metabolism);00565(Ether lipid metabolism);00590(Arachidonic acid metabolism);00591(Linoleic acid metabolism);00592(alpha-Linolenic acid metabolism);04010(MAPK signaling pathway);04014(Ras signaling pathway);04072(Phospholipase D signaling pathway);04217(Necroptosis);04270(Vascular smooth muscle contraction);04370(VEGF signaling pathway);04611(Platelet activation);04664(F…	K16342	EC:3.1.1.4	phospholipase A2, group IVC (cytosolic, calcium-independent) [Source:MGI Symbol;Acc:MGI:1196403]	protein_coding	0.436119	1.12166	1.13819	1.29385	3.35281	0.896895	0.486325	-1.04001	0.0427133	0.999932	down	no
ENSMUSG00000020268	Lyrm7	ENSMUST00000144164	GO:0003674(molecular_function);GO:0005739(mitochondrion);GO:0005759(mitochondrial matrix);GO:0031966(mitochondrial membrane);GO:0034551(mitochondrial respiratory chain complex III assembly);GO:0045333(cellular respiration)	NA	K18170	NA	LYR motif containing 7 [Source:MGI Symbol;Acc:MGI:1922780]	protein_coding	0.276665	0.548862	0.44625	0.659745	0.748509	0.63702	0.621812	-0.685449	0.0429842	0.999932	down	no
MSTRG.9182	Dmtn	ENSMUST00000022694;ENSMUST00000228001;ENSMUST00000110984;ENSMUST00000226543;ENSMUST00000228009;ENSMUST00000228824;ENSMUST00000022695	GO:0003779(actin binding);GO:0005102(signaling receptor binding);GO:0005737(cytoplasm);GO:0005829(cytosol);GO:0005856(cytoskeleton);GO:0005884(actin filament);GO:0005886(plasma membrane);GO:0007010(cytoskeleton organization);GO:0008360(regulation of cell shape);GO:0010591(regulation of lamellipodium assembly);GO:0010763(positive regulation of fibroblast migration);GO:0010801(negative regulation o…	NA	NA	NA	dematin actin binding protein [Source:MGI Symbol;Acc:MGI:99670]	protein_coding	1.68829	5.31771	3.63544	3.8828	12.4634	5.02425	0.49795	-1.00593	0.0432219	0.999932	down	no
ENSMUSG00000021314	Amph	ENSMUST00000239207;ENSMUST00000003345	GO:0005515(protein binding);GO:0005543(phospholipid binding);GO:0005737(cytoplasm);GO:0005856(cytoskeleton);GO:0005886(plasma membrane);GO:0007612(learning);GO:0008021(synaptic vesicle);GO:0008022(protein C-terminus binding);GO:0016020(membrane);GO:0030054(cell junction);GO:0030672(synaptic vesicle membrane);GO:0031256(leading edge membrane);GO:0031410(cytoplasmic vesicle);GO:0043679(axon terminu…	04144(Endocytosis);04666(Fc gamma R-mediated phagocytosis);04666(Fc gamma R-mediated phagocytosis)	K12562	NA	amphiphysin [Source:MGI Symbol;Acc:MGI:103574]	protein_coding	0.206246	0.139722	0.213312	0.09626	0.0976369	0.134873	1.70112	0.766489	0.0432774	0.999932	up	no
MSTRG.9789	Ago2	ENSMUST00000044113	GO:0000340(RNA 7-methylguanosine cap binding);GO:0000932(P-body);GO:0000993(RNA polymerase II complex binding);GO:0001046(core promoter sequence-specific DNA binding);GO:0003676(nucleic acid binding);GO:0003723(RNA binding);GO:0003725(double-stranded RNA binding);GO:0003727(single-stranded RNA binding);GO:0003729(mRNA binding);GO:0004518(nuclease activity);GO:0004519(endonuclease activity);GO:000…	NA	K11593	NA	argonaute RISC catalytic subunit 2 [Source:MGI Symbol;Acc:MGI:2446632]	protein_coding	12.897	17.8104	16.7672	17.6379	34.4173	20.7864	0.651752	-0.617605	0.0434015	0.999932	down	no
MSTRG.18479	Grik3	ENSMUST00000030676	GO:0001640(adenylate cyclase inhibiting G protein-coupled glutamate receptor activity);GO:0004970(ionotropic glutamate receptor activity);GO:0005216(ion channel activity);GO:0005515(protein binding);GO:0005886(plasma membrane);GO:0005887(integral component of plasma membrane);GO:0006811(ion transport);GO:0007196(adenylate cyclase-inhibiting G protein-coupled glutamate receptor signaling pathway);…	04080(Neuroactive ligand-receptor interaction);04724(Glutamatergic synapse)	K05203	NA	glutamate receptor, ionotropic, kainate 3 [Source:MGI Symbol;Acc:MGI:95816]	protein_coding	0.03333	0.010435	0.031151	0.00681	0	0.008248	4.97516	2.31474	0.0434793	0.999932	up	no
MSTRG.25336	Ranbp10	ENSMUST00000239468	GO:0000151(ubiquitin ligase complex);GO:0000226(microtubule cytoskeleton organization);GO:0005087(Ran guanyl-nucleotide exchange factor activity);GO:0005515(protein binding);GO:0005634(nucleus);GO:0005737(cytoplasm);GO:0005881(cytoplasmic microtubule);GO:0007010(cytoskeleton organization);GO:0007166(cell surface receptor signaling pathway);GO:0008536(Ran GTPase binding);GO:0048487(beta-tubulin bi…	NA	NA	NA	RAN binding protein 10 [Source:MGI Symbol;Acc:MGI:1921584]	protein_coding	5.94246	12.8346	8.40624	10.3076	24.9051	12.7328	0.566964	-0.818671	0.0435791	0.999932	down	no
MSTRG.5064	Prr11	ENSMUST00000051395	GO:0003674(molecular_function);GO:0005634(nucleus);GO:0005737(cytoplasm);GO:0007050(cell cycle arrest);GO:0051726(regulation of cell cycle)	NA	NA	NA	proline rich 11 [Source:MGI Symbol;Acc:MGI:2444496]	protein_coding	1.0415	2.1412	2.02697	2.19804	5.25059	2.03169	0.549524	-0.863744	0.0436367	0.999932	down	no
MSTRG.20220	Cit	ENSMUST00000102560;ENSMUST00000051704;ENSMUST00000148245;ENSMUST00000137952	GO:0000166(nucleotide binding);GO:0000281(mitotic cytokinesis);GO:0004672(protein kinase activity);GO:0004674(protein serine/threonine kinase activity);GO:0005524(ATP binding);GO:0005737(cytoplasm);GO:0006468(protein phosphorylation);GO:0016301(kinase activity);GO:0016310(phosphorylation);GO:0016740(transferase activity);GO:0030165(PDZ domain binding);GO:0032467(positive regulation of cytokinesis…	NA	K16308	EC:2.7.11.1	citron [Source:MGI Symbol;Acc:MGI:105313]	protein_coding	0.743569	1.50158	1.38261	1.3384	3.83212	1.49926	0.543908	-0.878564	0.0436719	0.999932	down	no
ENSMUSG00000040471	Ggt6	ENSMUST00000076443	GO:0003674(molecular_function);GO:0006508(proteolysis);GO:0006749(glutathione metabolic process);GO:0006750(glutathione biosynthetic process);GO:0008150(biological_process);GO:0016020(membrane);GO:0016021(integral component of membrane);GO:0016740(transferase activity);GO:0016746(transferase activity, transferring acyl groups);GO:0016787(hydrolase activity);GO:0036374(glutathione hydrolase activi…	00430(Taurine and hypotaurine metabolism);00480(Glutathione metabolism)	K00681	3.4.19.13;EC:2.3.2.2	gamma-glutamyltransferase 6 [Source:MGI Symbol;Acc:MGI:1918772]	protein_coding	0	0.032774	0.07897	0	0	0	372.48	8.54102	0.0440768	0.999932	up	no
MSTRG.18770	Fbxo42	ENSMUST00000030757	GO:0003674(molecular_function);GO:0005515(protein binding);GO:0005575(cellular_component);GO:0008150(biological_process)	NA	K10317	NA	F-box protein 42 [Source:MGI Symbol;Acc:MGI:1924992]	protein_coding	2.77366	3.36477	3.2933	3.29329	6.84235	4.24636	0.655802	-0.608668	0.0441634	0.999932	down	no
ENSMUSG00000029630	Cyp3a25	ENSMUST00000068317	GO:0004497(monooxygenase activity);GO:0005506(iron ion binding);GO:0005783(endoplasmic reticulum);GO:0005789(endoplasmic reticulum membrane);GO:0008202(steroid metabolic process);GO:0008390(testosterone 16-alpha-hydroxylase activity);GO:0008395(steroid hydroxylase activity);GO:0009617(response to bacterium);GO:0016020(membrane);GO:0016021(integral component of membrane);GO:0016491(oxidoreductase …	00140(Steroid hormone biosynthesis);00591(Linoleic acid metabolism);00830(Retinol metabolism);05204(Chemical carcinogenesis)	K07424	EC:1.14.14.1	cytochrome P450, family 3, subfamily a, polypeptide 25 [Source:MGI Symbol;Acc:MGI:1930638]	protein_coding	0.0539337	0	0.042457	0	0	0	321.303	8.32779	0.0442939	0.999932	up	no
MSTRG.5241	Rpl19	ENSMUST00000017548;ENSMUST00000092425	GO:0002181(cytoplasmic translation);GO:0003723(RNA binding);GO:0003735(structural constituent of ribosome);GO:0005730(nucleolus);GO:0005829(cytosol);GO:0005840(ribosome);GO:0006412(translation);GO:0022625(cytosolic large ribosomal subunit);GO:0042788(polysomal ribosome);GO:0070180(large ribosomal subunit rRNA binding);GO:1990932(5.8S rRNA binding);GO:1990932(5.8S rRNA binding)	03010(Ribosome);03010(Ribosome)	K02885	NA	ribosomal protein L19 [Source:MGI Symbol;Acc:MGI:98020]	protein_coding	55.3116	85.3244	47.8548	52.5732	33.2248	40.1684	1.49636	0.581455	0.0445488	0.999932	up	no
MSTRG.1689	Ramp1	ENSMUST00000165855;ENSMUST00000188475;ENSMUST00000097648	GO:0001525(angiogenesis);GO:0001635(calcitonin gene-related peptide receptor activity);GO:0005615(extracellular space);GO:0005886(plasma membrane);GO:0006816(calcium ion transport);GO:0006886(intracellular protein transport);GO:0007186(G protein-coupled receptor signaling pathway);GO:0007189(adenylate cyclase-activating G protein-coupled receptor signaling pathway);GO:0008277(regulation of G prot…	04270(Vascular smooth muscle contraction);04270(Vascular smooth muscle contraction)	K08447	NA	receptor (calcitonin) activity modifying protein 1 [Source:MGI Symbol;Acc:MGI:1858418]	protein_coding	1.97237	2.50893	1.5427	1.5897	1.223	1.2907	1.46805	0.553904	0.0446549	0.999932	up	no
MSTRG.15830	Dnttip1	ENSMUST00000109327;ENSMUST00000017443	GO:0000118(histone deacetylase complex);GO:0003677(DNA binding);GO:0005634(nucleus);GO:0005654(nucleoplasm);GO:0005730(nucleolus);GO:0008047(enzyme activator activity);GO:0031491(nucleosome binding);GO:0042803(protein homodimerization activity);GO:0043085(positive regulation of catalytic activity);GO:0043085(positive regulation of catalytic activity)	NA	K08707	NA	deoxynucleotidyltransferase, terminal, interacting protein 1 [Source:MGI Symbol;Acc:MGI:1923483]	protein_coding	2.19286	2.48105	2.54594	2.66616	5.16162	3.01411	0.665921	-0.586577	0.0446701	0.999932	down	no
MSTRG.3161	Hk1	ENSMUST00000099691;ENSMUST00000139228;ENSMUST00000149534;ENSMUST00000130422;ENSMUST00000135317;ENSMUST00000116238;ENSMUST00000152761	GO:0000166(nucleotide binding);GO:0001678(cellular glucose homeostasis);GO:0002376(immune system process);GO:0002720(positive regulation of cytokine production involved in immune response);GO:0002931(response to ischemia);GO:0003824(catalytic activity);GO:0004340(glucokinase activity);GO:0004396(hexokinase activity);GO:0004672(protein kinase activity);GO:0005515(protein binding);GO:0005524(ATP bi…	00010(Glycolysis / Gluconeogenesis);00051(Fructose and mannose metabolism);00052(Galactose metabolism);00500(Starch and sucrose metabolism);00520(Amino sugar and nucleotide sugar metabolism);00524(Neomycin, kanamycin and gentamicin biosynthesis);04066(HIF-1 signaling pathway);04910(Insulin signaling pathway);04930(Type II diabetes mellitus);04973(Carbohydrate digestion and absorption);05230(Centr…	K00844	EC:2.7.1.1	hexokinase 1 [Source:MGI Symbol;Acc:MGI:96103]	protein_coding	1.82997	2.31613	2.69593	2.54811	5.38337	2.84431	0.634944	-0.655298	0.0448492	0.999932	down	no
MSTRG.20437	Glt1d1	ENSMUST00000118139	GO:0003674(molecular_function);GO:0005576(extracellular region);GO:0005829(cytosol);GO:0008150(biological_process);GO:0016740(transferase activity);GO:0016757(transferase activity, transferring glycosyl groups)	NA	NA	NA	glycosyltransferase 1 domain containing 1 [Source:MGI Symbol;Acc:MGI:2442755]	protein_coding	0.0226024	0.0282484	0.0556478	0.0905166	0.184145	0.0333002	0.345817	-1.53192	0.0449596	0.999932	down	no
MSTRG.24420	Cul4a	ENSMUST00000121426;ENSMUST00000016680	GO:0001701(in utero embryonic development);GO:0004842(ubiquitin-protein transferase activity);GO:0005515(protein binding);GO:0006281(DNA repair);GO:0006511(ubiquitin-dependent protein catabolic process);GO:0006974(cellular response to DNA damage stimulus);GO:0008284(positive regulation of cell population proliferation);GO:0016032(viral process);GO:0016567(protein ubiquitination);GO:0019005(SCF ub…	03420(Nucleotide excision repair);04120(Ubiquitin mediated proteolysis);05170(Human immunodeficiency virus 1 infection);05170(Human immunodeficiency virus 1 infection)	K10609	NA	cullin 4A [Source:MGI Symbol;Acc:MGI:1914487]	protein_coding	3.9286	6.20917	5.91883	6.07311	12.0824	7.14894	0.634536	-0.656227	0.044968	0.999932	down	no
MSTRG.20333	Camkk2	ENSMUST00000196742;ENSMUST00000200109;ENSMUST00000111668;ENSMUST00000198257;ENSMUST00000198029;ENSMUST00000199599	GO:0000166(nucleotide binding);GO:0001934(positive regulation of protein phosphorylation);GO:0004672(protein kinase activity);GO:0004674(protein serine/threonine kinase activity);GO:0004683(calmodulin-dependent protein kinase activity);GO:0005509(calcium ion binding);GO:0005515(protein binding);GO:0005516(calmodulin binding);GO:0005524(ATP binding);GO:0005634(nucleus);GO:0005737(cytoplasm);GO:000…	04140(Autophagy - animal);04152(AMPK signaling pathway);04211(Longevity regulating pathway);04920(Adipocytokine signaling pathway);04921(Oxytocin signaling pathway);05034(Alcoholism);05034(Alcoholism)	K07359	EC:2.7.11.17	calcium/calmodulin-dependent protein kinase kinase 2, beta [Source:MGI Symbol;Acc:MGI:2444812]	protein_coding	2.8273	2.56066	2.997	3.38056	4.11228	3.33907	0.774098	-0.369411	0.0450643	0.999932	down	no
MSTRG.15919	Pfdn4	ENSMUST00000063682;ENSMUST00000109147;ENSMUST00000170167;ENSMUST00000139328	GO:0005634(nucleus);GO:0005737(cytoplasm);GO:0005739(mitochondrion);GO:0006457(protein folding);GO:0016272(prefoldin complex);GO:0051082(unfolded protein binding);GO:0051082(unfolded protein binding)	NA	K09550	NA	prefoldin 4 [Source:MGI Symbol;Acc:MGI:1923512]	protein_coding	1.21001	1.1887	1.1373	0.966897	0.832561	0.673021	1.43014	0.516161	0.0450784	0.999932	up	no
MSTRG.4974	Rffl	ENSMUST00000108173;ENSMUST00000074515;ENSMUST00000093975;ENSMUST00000021036;ENSMUST00000103218;ENSMUST00000126660;ENSMUST00000071152	GO:0002020(protease binding);GO:0002039(p53 binding);GO:0005737(cytoplasm);GO:0005768(endosome);GO:0005829(cytosol);GO:0005886(plasma membrane);GO:0006511(ubiquitin-dependent protein catabolic process);GO:0006886(intracellular protein transport);GO:0006915(apoptotic process);GO:0010008(endosome membrane);GO:0010762(regulation of fibroblast migration);GO:0010804(negative regulation of tumor necros…	NA	K20804	EC:2.3.2.31	ring finger and FYVE like domain containing protein [Source:MGI Symbol;Acc:MGI:1914588]	protein_coding	2.04229	2.34954	2.6537	2.60139	5.44031	2.86572	0.645938	-0.630532	0.0450932	0.999932	down	no
MSTRG.19208	Fgl2	ENSMUST00000035799	GO:0002291(T cell activation via T cell receptor contact with antigen bound to MHC molecule on antigen presenting cell);GO:0002381(immunoglobulin production involved in immunoglobulin mediated immune response);GO:0002605(negative regulation of dendritic cell antigen processing and presentation);GO:0002617(negative regulation of macrophage antigen processing and presentation);GO:0005102(signaling …	NA	NA	NA	fibrinogen-like protein 2 [Source:MGI Symbol;Acc:MGI:103266]	protein_coding	6.18604	6.98542	8.84089	5.72515	3.22692	6.1063	1.4618	0.547748	0.0451465	0.999932	up	no
ENSMUSG00000075023	Accsl	ENSMUST00000099690	GO:0003824(catalytic activity);GO:0005575(cellular_component);GO:0008150(biological_process);GO:0009058(biosynthetic process);GO:0030170(pyridoxal phosphate binding)	NA	NA	NA	1-aminocyclopropane-1-carboxylate synthase (non-functional)-like [Source:MGI Symbol;Acc:MGI:3584519]	protein_coding	0.0765966	0.0190378	0.0306977	0.0126111	0	0	10.0175	3.32445	0.0451672	0.999932	up	no
MSTRG.16202	Ect2	ENSMUST00000176535;ENSMUST00000176780;ENSMUST00000176242;ENSMUST00000177055;ENSMUST00000108300;ENSMUST00000108298;ENSMUST00000175857	GO:0000281(mitotic cytokinesis);GO:0000902(cell morphogenesis);GO:0005085(guanyl-nucleotide exchange factor activity);GO:0005089(Rho guanyl-nucleotide exchange factor activity);GO:0005096(GTPase activator activity);GO:0005515(protein binding);GO:0005634(nucleus);GO:0005654(nucleoplasm);GO:0005737(cytoplasm);GO:0005819(spindle);GO:0005829(cytosol);GO:0005856(cytoskeleton);GO:0005911(cell-cell junc…	NA	K20704	NA	ect2 oncogene [Source:MGI Symbol;Acc:MGI:95281]	protein_coding	1.70748	3.95953	2.87708	3.56223	8.1196	3.59907	0.559135	-0.838731	0.0453574	0.999932	down	no
MSTRG.15541	Smim26	ENSMUST00000136628	GO:0003674(molecular_function);GO:0005739(mitochondrion);GO:0008150(biological_process)	NA	NA	NA	small integral membrane protein 26 [Source:MGI Symbol;Acc:MGI:2685407]	protein_coding	5.68372	6.09079	5.5431	5.55679	1.65245	2.18065	1.84428	0.883059	0.0453831	0.999932	up	no
MSTRG.20325	Anapc7	ENSMUST00000122010;ENSMUST00000119792;ENSMUST00000031422	GO:0005515(protein binding);GO:0005634(nucleus);GO:0005680(anaphase-promoting complex);GO:0005737(cytoplasm);GO:0007049(cell cycle);GO:0007091(metaphase/anaphase transition of mitotic cell cycle);GO:0016567(protein ubiquitination);GO:0019903(protein phosphatase binding);GO:0031145(anaphase-promoting complex-dependent catabolic process);GO:0045842(positive regulation of mitotic metaphase/anaphase …	04110(Cell cycle);04114(Oocyte meiosis);04120(Ubiquitin mediated proteolysis);04914(Progesterone-mediated oocyte maturation);05166(Human T-cell leukemia virus 1 infection);05166(Human T-cell leukemia virus 1 infection)	K03354	NA	anaphase promoting complex subunit 7 [Source:MGI Symbol;Acc:MGI:1929711]	protein_coding	2.48166	2.39462	2.40761	3.05416	2.85542	3.12114	0.806569	-0.31013	0.0455069	0.999932	down	no
MSTRG.4799	P2rx1	ENSMUST00000021141	GO:0000166(nucleotide binding);GO:0001614(purinergic nucleotide receptor activity);GO:0002554(serotonin secretion by platelet);GO:0003056(regulation of vascular smooth muscle contraction);GO:0004931(extracellularly ATP-gated cation channel activity);GO:0005216(ion channel activity);GO:0005261(cation channel activity);GO:0005524(ATP binding);GO:0005639(integral component of nuclear inner membrane)…	04020(Calcium signaling pathway);04080(Neuroactive ligand-receptor interaction);04611(Platelet activation)	K05215	NA	purinergic receptor P2X, ligand-gated ion channel, 1 [Source:MGI Symbol;Acc:MGI:1098235]	protein_coding	5.92272	7.86715	4.89868	3.93331	5.01843	3.84163	1.4608	0.546758	0.0455561	0.999932	up	no
MSTRG.16613	Tmem154	ENSMUST00000107682	GO:0003674(molecular_function);GO:0005575(cellular_component);GO:0008150(biological_process);GO:0016020(membrane);GO:0016021(integral component of membrane)	NA	NA	NA	transmembrane protein 154 [Source:MGI Symbol;Acc:MGI:2444725]	protein_coding	5.22751	4.46503	4.70156	4.0529	2.92008	4.07627	1.30272	0.381529	0.0456901	0.999932	up	no
MSTRG.5030	Ppm1d	ENSMUST00000020835	GO:0000086(G2/M transition of mitotic cell cycle);GO:0003824(catalytic activity);GO:0004721(phosphoprotein phosphatase activity);GO:0004722(protein serine/threonine phosphatase activity);GO:0004724(magnesium-dependent protein serine/threonine phosphatase activity);GO:0005634(nucleus);GO:0005737(cytoplasm);GO:0005829(cytosol);GO:0006306(DNA methylation);GO:0006342(chromatin silencing);GO:0006470(p…	04115(p53 signaling pathway)	K10147	EC:3.1.3.16	protein phosphatase 1D magnesium-dependent, delta isoform [Source:MGI Symbol;Acc:MGI:1858214]	protein_coding	1.93773	2.20569	2.18773	2.41	3.92851	2.65569	0.703915	-0.506528	0.045829	0.999932	down	no
MSTRG.8049	F2r	ENSMUST00000059193	GO:0000186(activation of MAPKK activity);GO:0001965(G-protein alpha-subunit binding);GO:0002248(connective tissue replacement involved in inflammatory response wound healing);GO:0003105(negative regulation of glomerular filtration);GO:0004930(G protein-coupled receptor activity);GO:0005102(signaling receptor binding);GO:0005769(early endosome);GO:0005770(late endosome);GO:0005886(plasma membrane)…	04015(Rap1 signaling pathway);04020(Calcium signaling pathway);04024(cAMP signaling pathway);04072(Phospholipase D signaling pathway);04080(Neuroactive ligand-receptor interaction);04151(PI3K-Akt signaling pathway);04610(Complement and coagulation cascades);04611(Platelet activation);04810(Regulation of actin cytoskeleton);05200(Pathways in cancer)	NA	NA	coagulation factor II (thrombin) receptor [Source:MGI Symbol;Acc:MGI:101802]	protein_coding	14.1693	11.3291	17.836	12.302	8.74362	10.7341	1.36359	0.447409	0.0459764	0.999932	up	no
MSTRG.26388	Rplp1	ENSMUST00000008036	GO:0002181(cytoplasmic translation);GO:0003735(structural constituent of ribosome);GO:0005840(ribosome);GO:0006414(translational elongation);GO:0006417(regulation of translation);GO:0022625(cytosolic large ribosomal subunit);GO:0030295(protein kinase activator activity);GO:0032147(activation of protein kinase activity);GO:0043021(ribonucleoprotein complex binding)	03010(Ribosome)	K02942	NA	ribosomal protein, large, P1 [Source:MGI Symbol;Acc:MGI:1927099]	protein_coding	303.809	449.061	254.515	283.42	200.994	196.4	1.47968	0.565282	0.0459827	0.999932	up	no
MSTRG.8743	Fbxo34	ENSMUST00000226432;ENSMUST00000165714;ENSMUST00000228668;ENSMUST00000095941;ENSMUST00000163324;ENSMUST00000168833;ENSMUST00000043112	GO:0003674(molecular_function);GO:0005515(protein binding);GO:0008150(biological_process);GO:0008150(biological_process)	NA	K10311	NA	F-box protein 34 [Source:MGI Symbol;Acc:MGI:1926188]	protein_coding	2.03346	3.4521	2.59016	2.647	7.19574	3.93741	0.58604	-0.770929	0.0461405	0.999932	down	no
MSTRG.5211	Tbkbp1	ENSMUST00000107614;ENSMUST00000066078;ENSMUST00000118375;ENSMUST00000146374;ENSMUST00000107615	GO:0002376(immune system process);GO:0005515(protein binding);GO:0005737(cytoplasm);GO:0007249(I-kappaB kinase/NF-kappaB signaling);GO:0045087(innate immune response);GO:0046872(metal ion binding);GO:0046872(metal ion binding)	04622(RIG-I-like receptor signaling pathway);04622(RIG-I-like receptor signaling pathway)	K12652	NA	TBK1 binding protein 1 [Source:MGI Symbol;Acc:MGI:1920424]	protein_coding	2.14714	2.38455	1.9427	1.56978	1.68342	1.59968	1.33413	0.4159	0.0461499	0.999932	up	no
MSTRG.18502	Clspn	ENSMUST00000048391;ENSMUST00000129795;ENSMUST00000126512;ENSMUST00000147675	GO:0000076(DNA replication checkpoint);GO:0000077(DNA damage checkpoint);GO:0000217(DNA secondary structure binding);GO:0003677(DNA binding);GO:0005634(nucleus);GO:0005654(nucleoplasm);GO:0005694(chromosome);GO:0005794(Golgi apparatus);GO:0006281(DNA repair);GO:0006974(cellular response to DNA damage stimulus);GO:0007049(cell cycle);GO:0007095(mitotic G2 DNA damage checkpoint);GO:0010997(anaphase…	NA	NA	NA	claspin [Source:MGI Symbol;Acc:MGI:2445153]	protein_coding	0.582892	1.40749	1.37479	1.37084	3.90486	1.24648	0.515958	-0.954675	0.0462105	0.999932	down	no
MSTRG.17293	Cenpe	ENSMUST00000062893	GO:0000166(nucleotide binding);GO:0000278(mitotic cell cycle);GO:0000775(chromosome, centromeric region);GO:0000776(kinetochore);GO:0000779(condensed chromosome, centromeric region);GO:0003774(motor activity);GO:0003777(microtubule motor activity);GO:0005524(ATP binding);GO:0005634(nucleus);GO:0005654(nucleoplasm);GO:0005694(chromosome);GO:0005828(kinetochore microtubule);GO:0005829(cytosol);GO:0…	NA	K11498	NA	centromere protein E [Source:MGI Symbol;Acc:MGI:1098230]	protein_coding	1.10482	2.41669	1.91073	2.2277	5.36378	2.18311	0.555751	-0.847489	0.0462453	0.999932	down	no
ENSMUSG00000044254	Pcsk9	ENSMUST00000049507	GO:0001822(kidney development);GO:0001889(liver development);GO:0001920(negative regulation of receptor recycling);GO:0002092(positive regulation of receptor internalization);GO:0004252(serine-type endopeptidase activity);GO:0005576(extracellular region);GO:0005615(extracellular space);GO:0005737(cytoplasm);GO:0005764(lysosome);GO:0005768(endosome);GO:0005769(early endosome);GO:0005770(late endos…	04979(Cholesterol metabolism)	K13050	EC:3.4.21.-	proprotein convertase subtilisin/kexin type 9 [Source:MGI Symbol;Acc:MGI:2140260]	protein_coding	0.117548	0.112163	0.104101	0.239031	0.152435	0.205985	0.558727	-0.839785	0.0463187	0.999932	down	no
ENSMUSG00000044164	Rnf182	ENSMUST00000059986	GO:0004842(ubiquitin-protein transferase activity);GO:0005737(cytoplasm);GO:0016020(membrane);GO:0016021(integral component of membrane);GO:0016567(protein ubiquitination);GO:0016740(transferase activity);GO:0046872(metal ion binding)	NA	K11983	EC:2.3.2.27	ring finger protein 182 [Source:MGI Symbol;Acc:MGI:3045355]	protein_coding	0.00861107	0	0.00980222	0.0102225	0.0304093	0.0868285	0.144463	-2.79123	0.0463718	0.999932	down	no
MSTRG.17984	Alad	ENSMUST00000107444;ENSMUST00000030090	GO:0001666(response to hypoxia);GO:0003824(catalytic activity);GO:0004655(porphobilinogen synthase activity);GO:0005615(extracellular space);GO:0005829(cytosol);GO:0006779(porphyrin-containing compound biosynthetic process);GO:0006782(protoporphyrinogen IX biosynthetic process);GO:0006783(heme biosynthetic process);GO:0006979(response to oxidative stress);GO:0007584(response to nutrient);GO:00081…	00860(Porphyrin and chlorophyll metabolism);00860(Porphyrin and chlorophyll metabolism)	K01698	EC:4.2.1.24	aminolevulinate, delta-, dehydratase [Source:MGI Symbol;Acc:MGI:96853]	protein_coding	6.05445	11.8225	6.76426	15.4519	23.1878	6.7461	0.542927	-0.881169	0.0465445	0.999932	down	no
MSTRG.9936	Lgals1	ENSMUST00000089377	GO:0002317(plasma cell differentiation);GO:0005515(protein binding);GO:0005534(galactose binding);GO:0005576(extracellular region);GO:0005615(extracellular space);GO:0005634(nucleus);GO:0005737(cytoplasm);GO:0005829(cytosol);GO:0006915(apoptotic process);GO:0007157(heterophilic cell-cell adhesion via plasma membrane cell adhesion molecules);GO:0009986(cell surface);GO:0010812(negative regulation …	NA	K06830	NA	lectin, galactose binding, soluble 1 [Source:MGI Symbol;Acc:MGI:96777]	protein_coding	8.42739	10.483	4.82771	6.37647	4.12686	4.333	1.6	0.678069	0.0468904	0.999932	up	no
MSTRG.21980	Cxcl12	ENSMUST00000112866;ENSMUST00000073043;ENSMUST00000112871	GO:0001569(branching involved in blood vessel morphogenesis);GO:0001666(response to hypoxia);GO:0001667(ameboidal-type cell migration);GO:0001764(neuron migration);GO:0001938(positive regulation of endothelial cell proliferation);GO:0005125(cytokine activity);GO:0005178(integrin binding);GO:0005576(extracellular region);GO:0005615(extracellular space);GO:0005634(nucleus);GO:0005737(cytoplasm);GO:…	04060(Cytokine-cytokine receptor interaction);04062(Chemokine signaling pathway);04064(NF-kappa B signaling pathway);04360(Axon guidance);04670(Leukocyte transendothelial migration);04672(Intestinal immune network for IgA production);04810(Regulation of actin cytoskeleton);05163(Human cytomegalovirus infection);05200(Pathways in cancer);05323(Rheumatoid arthritis);05323(Rheumatoid arthritis)	K10031	NA	chemokine (C-X-C motif) ligand 12 [Source:MGI Symbol;Acc:MGI:103556]	protein_coding	32.0827	32.2684	36.8982	29.1451	26.2106	25.7014	1.24911	0.320902	0.0470435	0.999932	up	no
ENSMUSG00000038180	Spag4	ENSMUST00000137966	GO:0005634(nucleus);GO:0005635(nuclear envelope);GO:0005637(nuclear inner membrane);GO:0005737(cytoplasm);GO:0005856(cytoskeleton);GO:0005874(microtubule);GO:0005929(cilium);GO:0006998(nuclear envelope organization);GO:0007283(spermatogenesis);GO:0016020(membrane);GO:0016021(integral component of membrane);GO:0030154(cell differentiation);GO:0031514(motile cilium);GO:0034993(meiotic nuclear membr…	NA	K21875	NA	sperm associated antigen 4 [Source:MGI Symbol;Acc:MGI:2444120]	protein_coding	0.284524	0.197622	0.167671	0.14085	0.099841	0.142008	1.69798	0.763823	0.0470714	0.999932	up	no
MSTRG.17893	Coro2a	ENSMUST00000030021;ENSMUST00000107756	GO:0003779(actin binding);GO:0005515(protein binding);GO:0005903(brush border);GO:0017053(transcriptional repressor complex);GO:0051015(actin filament binding);GO:0051015(actin filament binding)	NA	K13887	NA	coronin, actin binding protein 2A [Source:MGI Symbol;Acc:MGI:1345966]	protein_coding	3.02462	2.28559	1.76541	1.72852	1.7654	1.50476	1.4155	0.50131	0.0470809	0.999932	up	no
MSTRG.12148	Plin4	ENSMUST00000238734	GO:0005737(cytoplasm);GO:0005811(lipid droplet);GO:0005829(cytosol);GO:0005886(plasma membrane);GO:0016020(membrane);GO:0043231(intracellular membrane-bounded organelle)	03320(PPAR signaling pathway)	K20254	NA	perilipin 4 [Source:MGI Symbol;Acc:MGI:1929709]	protein_coding	0.845734	0.479585	0.825041	0.858409	1.03593	1.22325	0.689751	-0.535852	0.0470998	0.999932	down	no
MSTRG.10114	Alg12	ENSMUST00000162183;ENSMUST00000043087;ENSMUST00000159328	GO:0000009(alpha-1,6-mannosyltransferase activity);GO:0000030(mannosyltransferase activity);GO:0005783(endoplasmic reticulum);GO:0005788(endoplasmic reticulum lumen);GO:0005789(endoplasmic reticulum membrane);GO:0006486(protein glycosylation);GO:0006487(protein N-linked glycosylation);GO:0006488(dolichol-linked oligosaccharide biosynthetic process);GO:0016020(membrane);GO:0016021(integral compone…	00510(N-Glycan biosynthesis);00510(N-Glycan biosynthesis)	K03847	EC:2.4.1.260	asparagine-linked glycosylation 12 (alpha-1,6-mannosyltransferase) [Source:MGI Symbol;Acc:MGI:2385025]	protein_coding	5.28127	4.80236	4.39109	3.60892	3.36471	4.17823	1.29796	0.376251	0.0470998	0.999932	up	no
[truncated: 16,924 more rows]
