# Supplementary material for: Comparative Transcriptome Profiling of mRNA and lncRNA of Mouse Spleens Inoculated with the Group ACYW135 Meningococcal Polysaccharide Vaccine
Source: Vaccines (Basel). 2023 Jul 28;11(8):1295. doi: 10.3390/vaccines11081295 (PMC10458039; doi:10.3390/vaccines11081295)
Supplement: Supplementary file 1 [file vaccines-11-01295-s001.zip › Table S5.xlsx]

## Sheet: Sheet1
Supplymentary Table-S5 Differentially expressed lncRNAs
t_id	class_code	chr	strand	start	end	t_name	num_exons	length	gene_id	gene_name	FPKM.MPV_1	FPKM.MPV_2	FPKM.MPV_3	FPKM.Control_1	FPKM.Control_2	FPKM.Control_3	fc	log2(fc)	pval	qval	regulation	significant
132018	0	chr6	+	71912392	71955150	ENSMUST00000206753	20	3417	MSTRG.21534	Polr1a	2.03584	2.17606	2.71128	0.251816	0.268501	0.244885	9.04751	3.17752	7.06784e-43	8.55265e-38	up	yes
161581	0	chr9	+	42022615	42034113	ENSMUST00000143710	4	1388	MSTRG.26122	Gm16214	0	0	0	1.00958	1.21157	0.941784	9.48487e-05	-13.364	7.51977e-15	1.51659e-11	down	yes
47995	0	chr13	-	67005792	67007593	ENSMUST00000224762	2	1535	MSTRG.7804	4933433G19Rik	0.570187	0.392062	0.512963	0	0	0	4917.37	12.2637	3.82598e-12	2.60098e-09	up	yes
154358	0	chr8	-	66384623	66402836	ENSMUST00000132019	2	17073	MSTRG.24791	Gm15354	0	0	0	0	0	3.23341	9.27812e-05	-13.3958	4.07565e-12	2.72479e-09	down	yes
149580	0	chr7	+	127967491	127983078	ENSMUST00000128851	13	5958	MSTRG.24055	Fus	0	0	0	0	0	7.28771	4.11652e-05	-14.5682	8.39969e-12	4.72758e-09	down	yes
93308	0	chr2	+	90479236	90487810	ENSMUST00000126219	3	7321	MSTRG.15000	4933423P22Rik	0	0	0	0	2.76833	0	0.000108369	-13.1718	5.72315e-11	1.98438e-08	down	yes
84859	0	chr19	-	29378250	29384471	ENSMUST00000236682	2	4469	MSTRG.13624	Gm36043	0	0	0	2.81074	0	0	0.000106733	-13.1937	1.33111e-10	3.6608e-08	down	yes
121185	0	chr5	+	67642401	67646776	ENSMUST00000145914	2	2172	MSTRG.19712	Gm15478	0	0	0	0	5.5636	0	5.39219e-05	-14.1788	1.46209e-10	3.87144e-08	down	yes
64791	0	chr16	-	18322421	18344042	ENSMUST00000232192	3	2647	MSTRG.10538	Tango2	0	0	1e-06	0.428155	0.457873	1.78428	3.74488e-07	-21.3486	1.00972e-09	1.78632e-07	down	yes
142087	0	chr7	+	43351341	43359468	ENSMUST00000145867	9	2570	ENSMUSG00000039013	Siglecf	0	0	0	0.184842	0.28409	0.139895	0.000492751	-10.9869	1.57499e-09	2.49785e-07	down	yes
13596	0	chr1	+	106541943	106561282	ENSMUST00000144260	3	3858	MSTRG.1805	D630008O14Rik	0	0	1.44927	0	0	0	4830.91	12.2381	2.81919e-09	3.79471e-07	up	yes
75861	0	chr17	-	63305446	63312973	ENSMUST00000164605	4	956	MSTRG.12209	4930405O22Rik	0	0	0	0	0	3.12452	9.60146e-05	-13.3464	3.32729e-09	4.32934e-07	down	yes
84032	0	chr19	-	12585868	12596566	ENSMUST00000136697	2	1106	MSTRG.13490	A330040F15Rik	0	0	0	2.33574	0	0	0.000128439	-12.9266	4.30665e-09	5.28003e-07	down	yes
140135	0	chr7	-	25671197	25675166	ENSMUST00000126983	2	2595	MSTRG.22755	Tmem91	0	0	0	0	1.06021	0	0.000282964	-11.7871	4.61498e-09	5.59569e-07	down	yes
21232	0	chr10	-	60375450	60387063	ENSMUST00000127312	7	2602	MSTRG.3137	Cdh23	0	0	0	0	0.936047	0	0.000320497	-11.6074	4.88905e-09	5.85366e-07	down	yes
149631	0	chr7	-	128202078	128203328	ENSMUST00000205522	2	1154	MSTRG.24062	4931431B13Rik	0	0	0	1.99844	0	0	0.000150117	-12.7016	5.46211e-09	6.39226e-07	down	yes
163711	0	chr9	+	64912236	64923234	ENSMUST00000213744	3	6622	MSTRG.26427	Dennd4a	0.035221	0.028512	0.043358	0.118905	0.121432	0.124803	0.293288	-1.76961	5.55556e-09	6.48906e-07	down	yes
14540	0	chr1	-	132996644	133004653	ENSMUST00000189596	3	1090	MSTRG.1956	Mdm4	0.013304	0.016457	0.006	0.344851	0.569859	1.24862	0.0165305	-5.91872	7.83773e-09	8.58306e-07	down	yes
135560	0	chr6	+	125039816	125051547	ENSMUST00000203287	9	3521	MSTRG.22114	Gm44597	0	0	0	0.490569	0	0	0.000611535	-10.6753	9.94111e-09	1.04423e-06	down	yes
20288	0	chr10	-	39721413	39732007	ENSMUST00000153113	2	1796	MSTRG.2969	E130307A14Rik	0	1.53938	0	0	0	0	5131.27	12.3251	1.03063e-08	1.07235e-06	up	yes
62476	0	chr15	+	98807024	98816077	ENSMUST00000181510	3	2224	MSTRG.10217	B130046B21Rik	0	0	0	1.73714	0	0	0.000172698	-12.4995	1.03527e-08	1.07626e-06	down	yes
66964	0	chr16	-	50719299	50732773	ENSMUST00000191079	3	2195	MSTRG.10910	Dubr	0	1.24827	0	0	0	0	4160.89	12.0227	1.05438e-08	1.09275e-06	up	yes
160113	0	chr9	+	21265296	21277772	ENSMUST00000216826	10	6150	MSTRG.25900	Atg4d	0	0	0	0	0.255977	0	0.00117198	-9.73684	1.19486e-08	1.2049e-06	down	yes
107166	0	chr3	-	135436226	135437759	ENSMUST00000181619	2	1406	MSTRG.17298	4930539J05Rik	0	0	0	0	1.03714	0	0.000289258	-11.7554	1.41715e-08	1.38743e-06	down	yes
73641	0	chr17	+	35236656	35238767	ENSMUST00000142415	2	1841	MSTRG.11870	Atp6v1g2	0	0	0	0.778907	0	0	0.000385155	-11.3423	1.44381e-08	1.40897e-06	down	yes
123271	0	chr5	-	107764762	107806361	ENSMUST00000136677	6	7789	MSTRG.20038	Evi5	0	0	0	0.209233	2.03427	0.124521	0.000126688	-12.9464	1.50036e-08	1.45361e-06	down	yes
77503	0	chr18	-	5565650	5593505	ENSMUST00000074702	3	3409	MSTRG.12499	Gm10125	0.719698	0	0	0	0	0	2398.99	11.2282	1.60688e-08	1.53227e-06	up	yes
113258	0	chr4	-	117868749	117871329	ENSMUST00000154439	3	1748	MSTRG.18355	Ccdc24	0	0	0	0	0.764321	0	0.000392505	-11.315	1.66685e-08	1.5795e-06	down	yes
70925	0	chr17	+	25773807	25776464	ENSMUST00000154711	2	1500	MSTRG.11493	Ciao3	0.006456	0.001899	0.031145	0.777918	0.590634	0.277952	0.0239902	-5.38141	1.81913e-08	1.69722e-06	down	yes
146385	0	chr7	+	100675088	100681010	ENSMUST00000208164	2	3775	MSTRG.23641	Gm35082	0.605677	0	0	0	0	0	2018.92	10.9794	1.90895e-08	1.76335e-06	up	yes
149745	0	chr7	+	128728394	128730947	ENSMUST00000206159	2	1840	MSTRG.24082	Gm44674	0	0	1.591	0	0	0	5303.34	12.3727	2.64247e-08	2.31542e-06	up	yes
138573	0	chr7	+	12979520	12985714	ENSMUST00000128427	4	4914	MSTRG.22560	Zfp446	0	0	0	0	0	0.220336	0.00136156	-9.52053	2.66794e-08	2.33436e-06	down	yes
107968	0	chr3	-	152242740	152244796	ENSMUST00000198734	2	1112	MSTRG.17411	Nexn	0	0	0	0	0	0.958952	0.000312842	-11.6423	2.75419e-08	2.39686e-06	down	yes
75021	0	chr17	+	47611621	47618808	ENSMUST00000133855	2	5918	MSTRG.12069	Med20	0.106846	0.050741	0.03084	0.695753	0.495792	0.557305	0.107743	-3.21433	2.96099e-08	2.54477e-06	down	yes
42545	0	chr12	+	109646130	109661716	ENSMUST00000181253	11	2375	MSTRG.6810	Rian	1.31718	0	0	0	0	0	4390.61	12.1002	2.98604e-08	2.56266e-06	up	yes
146114	0	chr7	+	98895930	98899831	ENSMUST00000207592	3	1655	MSTRG.23584	Gm45188	0	0	1.09899	0	0	0	3663.29	11.8389	3.00315e-08	2.57187e-06	up	yes
55023	0	chr14	+	55830269	55833624	ENSMUST00000226869	4	2217	ENSMUSG00000023411	Nfatc4	0.111911	0.158734	0.116749	0	0	0	1291.31	10.3346	3.27804e-08	2.76425e-06	up	yes
45994	0	chr13	+	41176888	41179030	ENSMUST00000225455	2	906	ENSMUSG00000114388	Gm48510	0	0	1.88943	0	0	0	6298.12	12.6207	3.40247e-08	2.84538e-06	up	yes
149021	0	chr7	-	126690678	126695784	ENSMUST00000084586	5	2207	MSTRG.23980	Slx1b	0	0	0	0	0.417784	0	0.000718074	-10.4436	3.48912e-08	2.88988e-06	down	yes
20551	0	chr10	-	42861382	42864352	ENSMUST00000217505	2	1577	MSTRG.3022	Gm34006	0.214101	1.3682	0.621905	0	0	0	7347.34	12.843	3.5172e-08	2.90518e-06	up	yes
132679	0	chr6	-	84093772	84107007	ENSMUST00000137673	4	3757	MSTRG.21627	Gm15475	0.732693	0.642208	0.670262	0.312865	0.36154	0.296794	2.10581	1.07438	3.88137e-08	3.13428e-06	up	yes
5132	0	X	+	151803662	151872539	ENSMUST00000150020	26	4051	MSTRG.721	Huwe1	0	0	0	0	0.216995	0	0.00138252	-9.49848	3.91486e-08	3.15399e-06	down	yes
54783	0	chr14	+	55491166	55508264	ENSMUST00000227563	38	4858	ENSMUSG00000022211	Carmil3	0	0	0	0.177888	0	0	0.00168645	-9.21179	3.97055e-08	3.19248e-06	down	yes
160333	0	chr9	+	22071032	22086122	ENSMUST00000180419	3	1415	MSTRG.25937	Gm16845	0	0.871718	0	0	0	0	2905.73	11.5047	5.3826e-08	4.11718e-06	up	yes
137533	0	chr7	-	3714238	3720392	ENSMUST00000137474	9	2398	MSTRG.22462	Pirb	0	0.461004	0	0	0	0	1536.68	10.5856	6.78386e-08	5.08613e-06	up	yes
154033	0	chr8	-	56532493	56535376	ENSMUST00000211049	1	2884	MSTRG.24730	Cep44	0	0	0	0.072623	0.210003	0.13491	0.000718501	-10.4427	6.95455e-08	5.19457e-06	down	yes
105812	0	chr3	-	107891471	107896213	ENSMUST00000152663	3	2773	MSTRG.17085	4933431E20Rik	0	0.381508	0	0	0	0	1271.69	10.3125	7.3473e-08	5.43417e-06	up	yes
105811	0	chr3	-	107890033	107896213	ENSMUST00000144591	4	4292	MSTRG.17085	4933431E20Rik	0.257465	0	0	0	0	0	858.217	9.7452	8.08294e-08	5.91355e-06	up	yes
64359	0	chr16	-	16860674	16863985	ENSMUST00000231439	2	2161	ENSMUSG00000075370	Igll1	0	0	0	0.092587	0.11326	0.100194	0.000980261	-9.99455	9.20646e-08	6.65505e-06	down	yes
168216	0	chr9	-	121102544	121277197	ENSMUST00000164336	34	4629	MSTRG.27118	Ulk4	0	0	0.205634	0	0	0	685.447	9.4209	1.08937e-07	7.70704e-06	up	yes
53073	0	chr14	-	43804696	43812412	ENSMUST00000227212	2	2414	MSTRG.8660	Gm49083	0.361862	0	0	0	0	0	1206.21	10.2363	1.28404e-07	8.97105e-06	up	yes
64598	0	chr16	+	17646470	17649415	ENSMUST00000182822	4	1040	MSTRG.10512	Ccdc74a	0	0.76458	0	0	0	0	2548.6	11.3155	1.29401e-07	9.03034e-06	up	yes
79477	0	chr18	+	42571810	42577860	ENSMUST00000237162	4	3636	MSTRG.12834	Tcerg1	0.24433	0.106671	0.270909	0.026177	0.025596	0.013358	9.5486	3.25529	1.30903e-07	9.12989e-06	up	yes
116601	0	chr4	+	149347914	149359335	ENSMUST00000141259	3	2227	MSTRG.18956	Ube4bos1	0	0.350437	0	0	0	0	1168.12	10.19	1.32169e-07	9.20223e-06	up	yes
104847	0	chr3	-	96555765	96558397	ENSMUST00000098839	3	1241	MSTRG.16903	Gm15441	0.698684	0	0	0	0	0	2328.95	11.1855	1.33491e-07	9.2676e-06	up	yes
117495	0	chr4	-	156247176	156255338	ENSMUST00000218230	10	2551	MSTRG.19089	Samd11	0	0	0	0.098276	0.202197	0.073948	0.000801237	-10.2855	3.31166e-07	2.24881e-05	down	yes
123655	0	chr5	-	110339970	110343212	ENSMUST00000199165	7	2073	MSTRG.20112	P2rx2	0.143092	0.065034	0.15862	0	0	0	1222.49	10.2556	3.92367e-07	2.65546e-05	up	yes
5359	0	X	-	157455994	157461175	ENSMUST00000146026	2	964	MSTRG.745	Sms	0.36638	0.290591	0.29972	0.053802	0.046634	0.031875	7.23062	2.85412	4.94686e-07	3.33673e-05	up	yes
53460	0	chr14	+	47298266	47301383	ENSMUST00000227941	1	3118	MSTRG.8736	Mapk1ip1l	0	0.008326	0	1.27824	0.12991	2.46597	0.00214913	-8.86203	6.09376e-07	4.09891e-05	down	yes
124865	0	chr5	+	121802111	121810663	ENSMUST00000199451	1	8553	MSTRG.20306	Atxn2	0.669113	0.60524	0.706224	2.09669	2.65127	1.45835	0.319123	-1.64781	9.78394e-07	6.50157e-05	down	yes
98597	0	chr2	+	164834073	164836511	ENSMUST00000128596	6	808	MSTRG.15841	Ctsa	1.67703	2.16017	1.52729	5.75161	5.34642	4.46057	0.344792	-1.5362	9.86724e-07	6.55332e-05	down	yes
73949	0	chr17	-	36031763	36032855	ENSMUST00000174471	2	907	MSTRG.11931	H2-T23	0.169541	0.583692	1.32112	0	0	0	6914.51	12.7554	1.1343e-06	7.51282e-05	up	yes
2587	0	X	+	74332457	74344683	ENSMUST00000154062	29	5561	ENSMUSG00000031398	Plxna3	0	0.001652	0	0.037654	0.044807	0.088692	0.00965218	-6.69493	2.12628e-06	0.000138555	down	yes
109876	0	chr4	-	43492783	43493063	ENSMUST00000226420	1	281	MSTRG.17813	Rmrp	75.9464	5.00104	1.10004	0.255568	0.149031	0.193352	137.214	7.10029	2.43676e-06	0.000158106	up	yes
122809	0	chr5	+	100798743	100801045	ENSMUST00000140296	2	1612	MSTRG.19952	Mrps18c	0.184019	0.123566	0.106572	0.494752	0.398652	0.545816	0.287765	-1.79704	3.08074e-06	0.000198718	down	yes
99781	0	chr2	+	180983924	180989019	ENSMUST00000189441	1	5096	MSTRG.16068	9230112E08Rik	0.064985	0.030141	0.080655	0.283504	0.209641	0.356622	0.206858	-2.27329	3.2859e-06	0.000211725	down	yes
53206	0	chr14	-	44958607	44961326	ENSMUST00000227019	2	1884	MSTRG.8691	4930431P03Rik	0	0	0	0.058031	0.079748	0.133761	0.00110481	-9.82199	3.97676e-06	0.000255153	down	yes
118637	0	chr5	-	24594695	24596849	ENSMUST00000147857	6	786	MSTRG.19295	Smarcd3	0	0	0	0.219389	0.21597	0.125679	0.000534723	-10.8689	4.2132e-06	0.000269895	down	yes
37802	0	chr12	-	16229750	16232227	ENSMUST00000220475	3	879	ENSMUSG00000113892	Gm48605	0	0	0	0.145565	0.204478	0.132717	0.000621427	-10.6521	4.38428e-06	0.000280557	down	yes
103370	0	chr3	+	88553764	88563906	ENSMUST00000194303	6	1725	MSTRG.16685	Ubqln4	0.417246	0.33555	0.304956	0.1053	0.092158	0.142444	3.11193	1.63781	7.66474e-06	0.000484079	up	yes
106026	0	chr3	-	108904261	108905917	ENSMUST00000125208	2	1309	MSTRG.17122	Prpf38b	0.184047	0.162499	0.154936	0.023128	0.020991	0.022155	7.5668	2.91968	7.81349e-06	0.000492959	up	yes
69671	0	chr17	+	16972910	16980947	ENSMUST00000071374	1	8038	MSTRG.11330	BC002059	0.087505	0.061213	0.130036	0.014863	0.024044	0.009361	5.77513	2.52985	8.85875e-06	0.000556873	up	yes
111072	0	chr4	-	63414910	63433322	ENSMUST00000155058	7	2537	MSTRG.17996	Whrn	0.03389	0.140795	0.247808	0	0	0	1408.31	10.4597	1.08003e-05	0.000673671	up	yes
52121	0	chr14	+	29978405	29982203	ENSMUST00000224343	1	3799	MSTRG.8546	Actr8	0.078397	0.041295	0.042708	0.00154	0.004224	0.001117	23.6012	4.56079	1.78704e-05	0.0010977	up	yes
137214	0	chr6	-	148188037	148198957	ENSMUST00000140311	4	3249	MSTRG.22418	Ergic2	0.160314	0.029886	0.053118	0	0	0	811.06	9.66366	1.90067e-05	0.00116513	up	yes
143557	0	chr7	+	55821643	55831730	ENSMUST00000205311	7	1726	MSTRG.23185	Tubgcp5	0.033386	0.004983	0.008139	0.381843	0.110519	0.303525	0.0584354	-4.09701	1.9503e-05	0.00119193	down	yes
18735	0	chr10	+	3834964	3919422	ENSMUST00000238840	4	1016	MSTRG.2683	Plekhg1	0.086089	0.145516	0.130768	0	0	0	1207.91	10.2383	2.01293e-05	0.00122835	up	yes
43054	0	chr12	-	112827110	112829423	ENSMUST00000223432	1	2314	MSTRG.6865	Cdca4	0.00096	0.002113	0.001174	0.060067	0.320907	0.090824	0.00900173	-6.79558	2.03255e-05	0.00123969	down	yes
124088	0	chr5	-	114622157	114636261	ENSMUST00000133019	12	3074	ENSMUSG00000014158	Trpv4	0.018389	0.059024	0.084398	0.443558	0.415373	0.28541	0.141401	-2.82214	2.14946e-05	0.0013077	down	yes
106806	0	chr3	-	127819679	127827840	ENSMUST00000196687	2	7508	MSTRG.17244	Ap1ar	0.009087	0.064715	0.057982	0	0	0	439.28	8.779	2.36056e-05	0.00143038	up	yes
135445	0	chr6	-	124770605	124774610	ENSMUST00000132492	2	536	ENSMUSG00000030125	Lrrc23	0	0	0	0.17991	0.15651	0.244143	0.00051674	-10.9183	2.73063e-05	0.00164919	down	yes
135778	0	chr6	+	126974420	126975967	ENSMUST00000201520	2	992	MSTRG.22135	D6Wsu163e	0.143933	0.159212	0.135774	0.50263	0.441503	0.391179	0.328701	-1.60515	2.86581e-05	0.00172788	down	yes
40495	0	chr12	-	79267705	79269101	ENSMUST00000220262	1	1397	MSTRG.6460	Zfyve26	0.314533	0.22517	0.326952	0.736378	0.58418	0.78042	0.412501	-1.27753	3.33646e-05	0.00199082	down	yes
95265	0	chr2	+	121140428	121145514	ENSMUST00000130221	4	2947	MSTRG.15298	Adal	0.079115	0.150209	0.252642	0.856377	1.40548	0.657446	0.165096	-2.59862	3.71644e-05	0.00220883	down	yes
14779	0	chr1	+	134971956	134972857	ENSMUST00000139617	2	796	MSTRG.1991	Ube2t	0.139177	0.101295	0.108164	0.484977	0.679627	0.360703	0.228568	-2.12931	3.8176e-05	0.00226785	down	yes
108997	0	chr4	+	24505162	24607389	ENSMUST00000154349	19	8043	MSTRG.17623	Mms22l	0.011008	0.023966	0.044468	0.115874	0.232381	0.163892	0.155116	-2.68858	3.94431e-05	0.00233853	down	yes
30696	0	chr11	-	69657733	69662642	ENSMUST00000137288	4	662	MSTRG.4707	Mpdu1	0.865324	0.284763	0.785439	0.115363	0.083564	0.091732	6.6591	2.73533	4.22581e-05	0.0024993	up	yes
143564	0	chr7	+	55842250	55925786	ENSMUST00000173497	28	3849	MSTRG.23192	Cyfip1	1.8304	3.12266	2.47865	0.76253	0.348529	0.745772	4.00236	2.00085	4.70257e-05	0.00277044	up	yes
155039	0	chr8	+	71368792	71371081	ENSMUST00000137137	2	2067	MSTRG.24887	Use1	0.149007	0.135572	0.123935	0.314753	0.595866	0.835385	0.233971	-2.0956	5.09075e-05	0.00298605	down	yes
59534	0	chr15	-	72941407	73061206	ENSMUST00000230025	13	2795	MSTRG.9782	Trappc9	0.581997	0.540819	0.710013	0.261345	0.271211	0.357691	2.05879	1.04179	5.09733e-05	0.00298701	up	yes
52011	0	chr14	-	26951126	26958511	ENSMUST00000141599	3	598	MSTRG.8517	Appl1	1.71087	1.33438	1.38547	0.522524	0.65573	0.749598	2.29827	1.20055	5.2885e-05	0.00309155	up	yes
164516	0	chr9	+	75140699	75147297	ENSMUST00000142181	4	679	MSTRG.26569	Myo5a	1.29264	0.854241	0.761839	0.264855	0.234612	0.374383	3.32863	1.73493	5.5011e-05	0.00320963	up	yes
106169	0	chr3	+	115888194	115892711	ENSMUST00000197561	1	4518	MSTRG.17141	Dph5	0.771982	0.995681	0.614936	0.24877	0.184285	0.328966	3.12668	1.64463	5.62859e-05	0.00327769	up	yes
80595	0	chr18	-	66045302	66291446	ENSMUST00000146610	10	3261	MSTRG.13008	Ccbe1	0.028254	0.020721	0.034456	0	0	0	278.103	8.11948	5.85585e-05	0.00340185	up	yes
77162	0	chr17	+	87672561	87709408	ENSMUST00000173097	10	2502	MSTRG.12446	Msh2	0.78006	0.535177	0.755357	1.1947	1.48371	1.38909	0.509057	-0.974101	6.06316e-05	0.00351216	down	no
42385	0	chr12	+	108676103	108688516	ENSMUST00000222048	7	1075	MSTRG.6780	Evl	5.6948	4.14313	3.8501	1.58966	2.24579	2.14684	2.28809	1.19414	6.63827e-05	0.00382698	up	yes
37798	0	chr12	+	16186388	16206041	ENSMUST00000222189	2	1128	ENSMUSG00000113735	Gm48607	0	0	0	0.098122	0.103534	0.052583	0.00117999	-9.72701	6.82815e-05	0.0039327	down	yes
62803	0	chr15	+	100472407	100479164	ENSMUST00000231001	6	2153	MSTRG.10277	Letmd1	0.979663	0.686925	0.776528	0.334281	0.230956	0.405042	2.51795	1.33225	7.21093e-05	0.00414725	up	yes
61121	0	chr15	+	81820943	81826863	ENSMUST00000168632	2	3875	MSTRG.10023	Tef	0.626236	0.957263	0.887299	0.355256	0.198944	0.279634	2.96318	1.56714	7.66413e-05	0.00439328	up	yes
118538	0	chr5	+	24402254	24406801	ENSMUST00000127816	5	765	MSTRG.19281	Abcb8	0.649156	0.884541	0.170569	0.062658	0.012116	0.017588	18.452	4.20571	7.84714e-05	0.00448543	up	yes
152007	0	chr8	-	12614279	12638986	ENSMUST00000168657	8	3022	MSTRG.24405	Tubgcp3	5.60823	4.51962	2.57267	1.36019	0.599159	1.0206	4.26199	2.09153	8.07321e-05	0.00460378	up	yes
57891	0	chr15	-	12819904	12824649	ENSMUST00000228888	3	1979	MSTRG.9505	6030458C11Rik	0.20159	0.139746	0.197338	0.420226	0.437026	0.706282	0.344523	-1.53733	8.72416e-05	0.00494261	down	yes
15061	0	chr1	-	138172744	138175306	ENSMUST00000186628	2	2482	MSTRG.2040	Ptprc	0.865309	0.344417	0.033227	0.019502	0.008507	0.014386	29.3184	4.87373	8.7996e-05	0.00498279	up	yes
10322	0	chr1	+	52645181	52653743	ENSMUST00000191076	3	4521	MSTRG.1215	Nemp2	0.019579	0.932808	0.466701	0.003596	0.019004	0.00216	57.3137	5.84081	9.033e-05	0.00510301	up	yes
19875	0	chr10	+	27389866	27397225	ENSMUST00000187815	5	1516	MSTRG.2900	4930579H20Rik	0.443264	0.469159	0.461242	0.228952	0.212077	0.193806	2.16381	1.11358	9.38318e-05	0.0052959	up	yes
121618	0	chr5	+	76140271	76152768	ENSMUST00000138699	4	3473	MSTRG.19785	Srd5a3	1.14726	0.089681	1.32194	0.019545	0.026559	0.078363	20.5587	4.36167	9.40318e-05	0.00530471	up	yes
126154	0	chr5	-	134725603	134729106	ENSMUST00000202620	2	1654	MSTRG.20493	Eln	0.232055	0.197651	0.152974	0.054838	0.018253	0.045734	4.90368	2.29387	0.000105589	0.0059145	up	yes
133913	0	chr6	+	100852485	100866083	ENSMUST00000204001	4	2656	MSTRG.21825	Ppp4r2	0.06474	0.008483	0.009903	0.089582	0.857058	1.29302	0.0371155	-4.75183	0.000139382	0.00768049	down	yes
164109	0	chr9	+	70012571	70018679	ENSMUST00000126120	3	2071	MSTRG.26500	Gtf2a2	0.049851	0.037322	0.063159	0.315791	0.187713	0.148054	0.230727	-2.11574	0.000142418	0.00784422	down	yes
155057	0	chr8	-	71387233	71390020	ENSMUST00000212496	2	1610	MSTRG.24890	Ushbp1	0.180121	0.112389	0.18554	0.047081	0.020156	0.041509	4.39602	2.1362	0.000148479	0.00816318	up	yes
23429	0	chr10	-	81590905	81595415	ENSMUST00000153379	8	1246	MSTRG.3440	Tle6	0.480984	0.022597	0.425771	0	0	0	3097.84	11.597	0.000149116	0.00818705	up	yes
67586	0	chr16	-	75888252	75909310	ENSMUST00000150248	2	741	MSTRG.11022	Samsn1	1.55328	1.39655	1.12604	0.581206	0.270133	0.501145	3.01362	1.5915	0.000150539	0.00825767	up	yes
83791	0	chr19	-	11047617	11050686	ENSMUST00000099676	3	890	MSTRG.13463	AW112010	28.9097	28.875	35.0011	11.3093	10.911	18.2917	2.29033	1.19556	0.000154147	0.00843267	up	yes
38899	0	chr12	+	40446053	40729848	ENSMUST00000221758	17	6094	MSTRG.6157	Dock4	1.3414	1.12827	1.1539	0.789409	0.819796	0.876713	1.45764	0.543633	0.000155866	0.00850745	up	no
55252	0	chr14	+	57999323	58003697	ENSMUST00000180534	2	858	MSTRG.9038	3110083C13Rik	0.118056	0.061192	0.102502	0	0	0	939.167	9.87524	0.00017473	0.00947299	up	yes
79233	0	chr18	-	38238405	38250565	ENSMUST00000181757	2	1173	MSTRG.12796	1700086O06Rik	0	0	0	0.33882	0.578026	0.023726	0.000318955	-11.6144	0.000177057	0.00958197	down	yes
101906	0	chr3	-	55377457	55403122	ENSMUST00000196362	5	3306	MSTRG.16408	Gm42609	0.368017	0.343478	0.303556	0.18189	0.167156	0.188466	1.88842	0.917183	0.000184007	0.00992258	up	no
103051	0	chr3	-	86998389	86999464	ENSMUST00000142793	2	790	MSTRG.16627	Cd1d1	0.426884	1.86356	1.5861	0.194862	0.048641	0.163571	9.52293	3.25141	0.000188934	0.0101761	up	yes
84398	0	chr19	-	20377680	20380021	ENSMUST00000165518	3	490	MSTRG.13540	Anxa1	1.21435	1.97203	1.40865	0.565659	0.583164	0.483251	2.81546	1.49337	0.000193178	0.0103847	up	yes
121903	0	chr5	+	86071750	86098905	ENSMUST00000123393	8	3232	MSTRG.19836	Stap1	0.196055	0.125461	0.126783	0.29966	0.370979	0.353153	0.437881	-1.19139	0.000203301	0.0108854	down	yes
166670	0	chr9	-	107599803	107601306	ENSMUST00000195472	5	827	ENSMUSG00000057969	Sema3b	0.090735	0.165839	0.075524	0	0	0	1106.99	10.1124	0.00021345	0.0113935	up	yes
81641	0	chr18	+	90579825	90589584	ENSMUST00000209821	3	513	MSTRG.13179	Gm45871	0.827589	0.674123	1.14463	0.286404	0.359056	0.264796	2.90724	1.53965	0.00021422	0.0114214	up	yes
78457	0	chr18	-	32112460	32120413	ENSMUST00000234068	2	1365	ENSMUSG00000117650	4933435E02Rik	0.107833	0.031179	0.080018	0	0	0	730.1	9.51195	0.000235574	0.0124473	up	yes
85687	0	chr19	-	43457444	43469758	ENSMUST00000225421	2	694	ENSMUSG00000114721	Gm47938	0.520398	0.051505	0.281387	0	0	0	2844.3	11.4739	0.000240415	0.0126763	up	yes
9524	0	chr1	+	36778984	36782818	ENSMUST00000190128	6	1341	MSTRG.1085	Zap70	0.161158	0.156954	0.224428	0.366571	0.585047	0.526392	0.367075	-1.44585	0.00024352	0.0128121	down	yes
157810	0	chr8	+	109858448	109863107	ENSMUST00000173476	2	3464	MSTRG.25411	Ap1g1	0.562252	0.132682	0.031545	0.012527	0.009945	0.013295	20.3114	4.34422	0.000253545	0.0132818	up	yes
130114	0	chr6	+	42370671	42381215	ENSMUST00000190889	4	1502	MSTRG.21150	2010310C07Rik	0.012135	0	0	0.197641	0.241224	0.055175	0.0245628	-5.34738	0.000261445	0.0136484	down	yes
65288	0	chr16	+	21216817	21223305	ENSMUST00000159575	12	3422	ENSMUSG00000005958	Ephb3	0.027226	0.015663	0.083294	0	0	0	420.61	8.71634	0.000267362	0.0139272	up	yes
162722	0	chr9	-	54423173	54501626	ENSMUST00000144736	16	3013	MSTRG.26298	Dmxl2	0.126534	0.049987	0.09093	0.003781	0.021034	0.008044	8.13935	3.02491	0.000268065	0.0139579	up	yes
56406	0	chr14	-	76539570	76556492	ENSMUST00000227957	3	620	ENSMUSG00000052584	Serp2	0.27005	0.224403	0.278326	0	0	0.042099	18.3562	4.1982	0.000270977	0.01407	up	yes
299	0	X	+	7842605	7878261	ENSMUST00000150644	8	5210	MSTRG.28	Otud5	0.144141	0.191658	0.133992	0.574482	0.361698	1.11025	0.229566	-2.12302	0.000270996	0.01407	down	yes
140064	0	chr7	+	25345981	25365917	ENSMUST00000153077	18	5672	MSTRG.22740	Megf8	0.102914	0.160839	0.2742	0.005841	0.023176	0.041329	7.64724	2.93494	0.000276277	0.0143148	up	yes
152097	0	chr8	+	13144225	13148253	ENSMUST00000125646	2	1927	MSTRG.24420	Cul4a	0.252571	0.347399	0.177126	0.851955	1.46308	0.707645	0.257089	-1.95966	0.000294892	0.0151913	down	yes
91922	0	chr2	-	73623674	73775067	ENSMUST00000229987	10	1431	ENSMUSG00000056486	Chn1	0	0	0	0.03808	0.062826	0.220913	0.000932201	-10.0671	0.000300725	0.0154654	down	yes
138161	0	chr7	-	7284062	7298836	ENSMUST00000210444	9	3932	MSTRG.22538	Clcn4	1.6993	1.44988	1.56382	1.11372	1.14727	1.20449	1.35999	0.443594	0.000300955	0.0154707	up	no
164113	0	chr9	+	70012579	70019515	ENSMUST00000145816	5	841	MSTRG.26500	Gtf2a2	0.050382	0.133703	0.129429	0	0	0	1045.05	10.0294	0.000307451	0.0157511	up	yes
11596	0	chr1	+	74391795	74397285	ENSMUST00000141175	6	2960	MSTRG.1467	Ctdsp1	2.06034	1.64579	2.18942	2.98946	3.38445	4.17091	0.559095	-0.838835	0.000321901	0.0164426	down	no
76154	0	chr17	+	70834664	70836044	ENSMUST00000175668	2	385	ENSMUSG00000093622	Gm20703	0.101997	0.317327	0.265927	0	0	0	2284.17	11.1575	0.000326714	0.0166604	up	yes
37789	0	chr12	+	15817003	15888155	ENSMUST00000180759	3	1670	MSTRG.5868	Gm5432	0	0	0	0.121429	0.023311	0.08117	0.00132796	-9.55657	0.000331968	0.0168688	down	yes
72056	0	chr17	+	29572423	29606898	ENSMUST00000160114	8	3319	MSTRG.11636	Tbc1d22b	0.061588	0.077023	0.026822	0.13423	0.509267	0.754001	0.118378	-3.07853	0.000341534	0.0173212	down	yes
142678	0	chr7	-	45028255	45034394	ENSMUST00000210410	6	1487	MSTRG.23089	Prr12	0.037737	0.022646	0.015821	0.094337	0.200125	0.139081	0.17577	-2.50824	0.000343443	0.0174107	down	yes
16393	0	chr1	-	164148591	164152217	ENSMUST00000133341	3	1226	MSTRG.2276	Gm16548	0.184072	0.157021	0.276141	0.03834	0.045083	0.069289	4.04182	2.015	0.00035533	0.0179358	up	yes
16604	0	chr1	+	166379324	166384108	ENSMUST00000138284	3	1957	MSTRG.2309	Tada1	0.03239	0.015406	0.008556	0.745376	0.140631	0.095624	0.0574065	-4.12264	0.000355479	0.0179358	down	yes
134929	0	chr6	-	119950323	119951998	ENSMUST00000161185	4	731	MSTRG.22008	Wnk1	2.39511	2.25754	2.25976	4.05548	5.75704	3.9819	0.501102	-0.996824	0.000362538	0.0182336	down	no
95198	0	chr2	+	120713720	120716082	ENSMUST00000141917	2	1962	MSTRG.15285	Stard9	0.175705	0.115291	0.084982	0.310451	0.349428	0.458374	0.336219	-1.57253	0.00036358	0.0182784	down	yes
166422	0	chr9	-	106443393	106444306	ENSMUST00000187798	2	767	MSTRG.26864	Abhd14a	0.2005	0.317049	0.27959	0.072812	0.040789	0.021819	5.88642	2.55739	0.000369778	0.0185361	up	yes
162890	0	chr9	+	56606693	56614473	ENSMUST00000181927	3	2655	ENSMUSG00000097870	Gm26868	0	0	0	0.026215	0.01695	0.053972	0.00308842	-8.33891	0.000389686	0.0194535	down	yes
16712	0	chr1	-	170035774	170110762	ENSMUST00000195867	4	641	MSTRG.2342	Ddr2	0.137544	0.212197	0.075402	0	0	0	1417.14	10.4688	0.000391971	0.0195433	up	yes
22378	0	chr10	+	77893420	77896111	ENSMUST00000178996	2	914	ENSMUSG00000096573	1700009J07Rik	0	0	0	0.056006	0.188775	0.066148	0.00096485	-10.0174	0.00042458	0.0210133	down	yes
159262	0	chr9	+	5298686	5308680	ENSMUST00000238348	8	3623	MSTRG.25564	Casp1	1.74196	1.08481	1.56468	0.822353	0.812584	0.803812	1.8007	0.848558	0.000426406	0.0210951	up	no
14081	0	chr1	+	127774164	127799389	ENSMUST00000143513	6	2106	MSTRG.1873	Ccnt2	0.365095	0.361476	0.474131	0.136942	0.161093	0.058924	3.3637	1.75005	0.000441335	0.0217713	up	yes
22290	0	chr10	-	77322791	77418238	ENSMUST00000150227	4	3289	ENSMUSG00000020262	Adarb1	0.516901	0.376697	0.531793	0.21106	0.264657	0.277778	1.89171	0.919688	0.000442038	0.0217971	up	no
20826	0	chr10	+	51480686	51484689	ENSMUST00000219053	1	4004	MSTRG.3080	Lilr4b	0.72975	0.979908	0.742895	0.365218	0.408395	0.459333	1.98918	0.992175	0.000454835	0.0223371	up	no
143913	0	chr7	-	59969577	59974431	ENSMUST00000188976	3	2193	ENSMUSG00000100826	Snhg14	0.3912	0.217271	0.33126	0.142254	0.077185	0.11094	2.8444	1.50813	0.000459928	0.0225415	up	yes
161882	0	chr9	-	44410161	44411359	ENSMUST00000215402	3	1006	MSTRG.26167	Ccdc84	0.080683	0.092269	0.108882	1.52091	0.510016	0.261302	0.122952	-3.02383	0.00046843	0.0229303	down	yes
64010	0	chr16	-	11151284	11153014	ENSMUST00000139391	2	1191	MSTRG.10425	Zc3h7a	0.009101	0	0	0.076572	0.12696	0.260246	0.0196236	-5.67127	0.000469046	0.022943	down	yes
83337	0	chr19	+	8766677	8769183	ENSMUST00000185056	8	943	MSTRG.13403	Nxf1	0.605862	0.23897	0.606563	1.20953	1.7774	2.77096	0.252071	-1.9881	0.000472356	0.0230572	down	yes
125759	0	chr5	+	129501246	129504762	ENSMUST00000199887	1	3517	MSTRG.20443	Sfswap	2.87517	1.05475	2.71236	0.425818	0.154732	0.613246	5.56401	2.47612	0.000472808	0.0230607	up	yes
139251	0	chr7	+	19149859	19151092	ENSMUST00000206766	1	1234	MSTRG.22639	Snrpd2	0.073078	0.129508	0.084369	0.249932	0.370641	0.346559	0.296707	-1.75289	0.000485455	0.0236394	down	yes
112952	0	chr4	-	116066966	116070078	ENSMUST00000142468	2	423	MSTRG.18306	Uqcrh	6.75855	9.91439	2.12325	0.555821	0.712417	1.49025	6.81396	2.76849	0.000486894	0.0236999	up	yes
13811	0	chr1	+	118534766	118539265	ENSMUST00000189384	1	4500	MSTRG.1831	Clasp1	0.01052	0.011344	0.015502	0.065397	0.047025	0.355394	0.0798733	-3.64614	0.000508035	0.0246299	down	yes
20617	0	chr10	+	43706898	43709668	ENSMUST00000215845	2	1748	MSTRG.3036	F930017D23Rik	0.005753	0.023544	0.025321	0.226239	0.189734	0.066433	0.11322	-3.1428	0.000516077	0.0249798	down	yes
40616	0	chr12	+	80945532	80953162	ENSMUST00000153056	7	5379	MSTRG.6494	Srsf5	9.98931	7.35272	9.6433	5.14725	2.72409	3.75012	2.32203	1.21538	0.000519025	0.0250923	up	yes
75481	0	chr17	-	56033476	56036635	ENSMUST00000233034	1	3160	MSTRG.12142	Sh3gl1	0	0	0	0.000585	0.298477	0.181021	0.000624892	-10.6441	0.000520672	0.0251619	down	yes
108163	0	chr3	+	154615884	154619359	ENSMUST00000195292	1	3476	MSTRG.17454	Cryz	0.219834	0.242332	0.268557	0.128289	0.133653	0.134922	1.84124	0.88068	0.000524044	0.0253148	up	no
123781	0	chr5	+	111380169	111385519	ENSMUST00000198137	2	2666	MSTRG.20134	Pitpnb	0.62647	0.10616	0.36143	0.057213	0.046765	0.069523	6.30578	2.65668	0.000528449	0.025497	up	yes
75155	0	chr17	-	48393218	48397926	ENSMUST00000163066	3	2477	MSTRG.12079	Nfya	1.9092	0.963573	0.596914	0.259781	0.245062	0.071957	6.0154	2.58866	0.000581674	0.0277034	up	yes
141090	0	chr7	+	30563326	30564607	ENSMUST00000168222	4	715	MSTRG.22916	U2af1l4	0.033942	0.0491	0.022884	0.353111	0.125527	0.384396	0.122737	-3.02636	0.000599417	0.0284114	down	yes
33485	0	chr11	-	95058265	95062271	ENSMUST00000140342	5	722	MSTRG.5154	Itga3	0.311132	0.144993	0.255035	0.042591	0.048757	0.037945	5.50038	2.45953	0.000600754	0.0284636	up	yes
110143	0	chr4	+	45011687	45015406	ENSMUST00000186030	1	3720	MSTRG.17864	1700055D18Rik	0.052288	0.037455	0.024409	0.230271	0.129442	0.102856	0.246778	-2.01871	0.000601316	0.0284791	down	yes
167961	0	chr9	+	118545197	118548169	ENSMUST00000212620	1	2973	MSTRG.27080	Golga4	0.141436	2.92363	0.251617	0.047087	0.067059	0.05794	19.2734	4.26854	0.000615048	0.0290046	up	yes
54754	0	chr14	-	55102633	55104927	ENSMUST00000153702	6	843	MSTRG.8971	Ap1g2	1.11256	0.882607	0.934075	0.453173	0.503152	0.587568	1.89731	0.923953	0.000615409	0.0290103	up	no
56214	0	chr14	-	73362885	73368505	ENSMUST00000226722	5	935	MSTRG.9199	Itm2b	1.1406	0.676229	1.03563	2.42873	1.9329	1.78832	0.463818	-1.10837	0.000623664	0.0293858	down	yes
168166	0	chr9	+	120577331	120578074	ENSMUST00000213974	1	744	ENSMUSG00000052658	5830454E08Rik	0.36414	0.060749	0.175047	0.010465	0	0	57.3279	5.84116	0.00069155	0.0321734	up	yes
109168	0	chr4	+	32800279	32802184	ENSMUST00000135833	2	1514	MSTRG.17651	Lyrm2	0.293094	0.118007	0.378807	0.908608	0.734719	0.913822	0.308902	-1.69478	0.000711105	0.0329565	down	yes
105021	0	chr3	+	97930173	97967018	ENSMUST00000098828	2	891	ENSMUSG00000074388	Gm5544	0.327188	0.174346	0.096939	0	0.02324	0	25.7519	4.6866	0.000720783	0.0333795	up	yes
166027	0	chr9	-	103220895	103222675	ENSMUST00000112503	2	775	MSTRG.26802	Trf	0.561495	0.298937	0.372271	0.059895	0.142195	0.12644	3.75218	1.90773	0.00073842	0.0341179	up	yes
70956	0	chr17	-	25794825	25796081	ENSMUST00000237849	2	1175	MSTRG.11496	Metrn	0.471259	0.156008	0.797055	0.094992	0.075722	0.044366	6.62229	2.72733	0.000743533	0.0343017	up	yes
64665	0	chr16	-	17839482	17891772	ENSMUST00000135229	9	5821	MSTRG.10521	Dgcr2	2.85244	2.69713	1.73028	0.838613	1.27442	0.920771	2.39958	1.26278	0.00074491	0.0343466	up	yes
154131	0	chr8	+	57658262	57658688	ENSMUST00000210635	1	427	MSTRG.24745	Gm45359	1.55151	1.12423	1.20611	0.602675	0.488495	0.687465	2.18249	1.12597	0.000753621	0.0346351	up	yes
58096	0	chr15	+	27571447	27605863	ENSMUST00000134004	5	13322	MSTRG.9534	Ank	0.02474	0.016033	0.026858	0.068756	0.085259	0.042184	0.344706	-1.53656	0.00075719	0.0347707	down	yes
133205	0	chr6	-	88716422	88725860	ENSMUST00000181355	4	2538	MSTRG.21723	Gm26588	0.011411	0	0	0.062621	0.054682	0.049406	0.0684486	-3.86883	0.000767508	0.0351659	down	yes
86022	0	chr19	+	46076013	46083363	ENSMUST00000225758	9	1874	MSTRG.13845	Nolc1	0	0	0.000564	0.501136	0.228127	0.005113	0.000767999	-10.3466	0.000768198	0.0351659	down	yes
98974	0	chr2	+	167858585	167862542	ENSMUST00000142937	2	703	ENSMUSG00000085411	Gm14319	0.154444	0.12286	0.047382	0	0	0	1082.29	10.0799	0.000774539	0.0353948	up	yes
14949	0	chr1	-	136252671	136255846	ENSMUST00000193939	2	2520	ENSMUSG00000102941	Gm37552	0	0	0	0.030683	0.015448	0.038586	0.0035412	-8.14155	0.000797684	0.0363153	down	yes
102144	0	chr3	+	60501220	60598100	ENSMUST00000192637	3	2934	MSTRG.16467	Mbnl1	11.4521	9.19272	10.6495	8.08659	7.07527	7.66983	1.37065	0.454859	0.000817463	0.0370485	up	no
82030	0	chr19	-	4197183	4200579	ENSMUST00000235367	4	725	MSTRG.13232	Rad9a	1.0719	1.00121	1.15496	0.651536	0.561099	0.487101	1.89916	0.925358	0.000837926	0.0378456	up	no
151112	0	chr7	-	142575529	142578143	ENSMUST00000136359	5	2286	MSTRG.24269	H19	0.383494	0.466999	0.658804	0.15874	0.255673	0.166562	2.59787	1.37733	0.000861191	0.0388123	up	yes
51209	0	chr14	+	15773689	15784658	ENSMUST00000223909	5	2522	MSTRG.8393	Gm31804	0.168732	0.319168	0.448553	0.065959	0.06094	0.114666	3.87661	1.9548	0.000897093	0.0401908	up	yes
146191	0	chr7	+	99594593	99606771	ENSMUST00000162043	5	6047	MSTRG.23601	Arrb1	1.87583	1.16379	1.75336	6.88381	11.5633	2.76269	0.22598	-2.14574	0.000946991	0.0421454	down	yes
152830	0	chr8	-	25552678	25553670	ENSMUST00000140451	2	362	MSTRG.24551	Gm16159	0	0	0	0.103156	0.20343	0.223146	0.000566324	-10.7861	0.000951481	0.0422831	down	yes
5826	0	X	-	169979047	169985232	ENSMUST00000144738	3	509	MSTRG.810	Gm15726	0.986499	0.528318	1.2673	0.354644	0.170676	0.183942	3.92254	1.97179	0.000960342	0.0426143	up	yes
123564	0	chr5	-	110103979	110107344	ENSMUST00000127628	7	1623	MSTRG.20095	Gtpbp6	1.54205	1.16497	1.52852	2.34311	2.6493	2.09161	0.597901	-0.742022	0.0009808	0.0433948	down	no
149432	0	chr7	+	127573404	127579330	ENSMUST00000151908	3	1962	MSTRG.24038	Phkg2	1.73681	0.965932	1.60357	2.77614	2.88089	2.74113	0.512769	-0.96362	0.00101816	0.0447579	down	no
106504	0	chr3	+	122293439	122303613	ENSMUST00000196570	2	471	MSTRG.17195	Gm40190	0.10456	0.098692	0.378549	0	0	0	1939.34	10.9213	0.00102083	0.0448219	up	yes
14542	0	chr1	-	133001170	133004653	ENSMUST00000187529	2	1137	MSTRG.1956	Mdm4	0.087478	0.10088	0.102999	0.311565	0.28666	0.98361	0.184189	-2.44074	0.00102577	0.0450058	down	yes
142393	0	chr7	-	44532751	44548849	ENSMUST00000138746	26	3496	MSTRG.23065	Pold1	2.08744	5.70637	1.17454	0.301039	0.739448	0.243158	6.98662	2.8046	0.00103432	0.0452991	up	yes
50543	0	chr13	-	120043425	120052194	ENSMUST00000224147	4	1761	MSTRG.8286	Gm21188	3.22509	2.84046	3.80566	1.95427	2.06127	1.44592	1.80743	0.853941	0.00104556	0.045725	up	no
115610	0	chr4	+	138256735	138259111	ENSMUST00000154421	4	882	ENSMUSG00000045349	Sh2d5	0	0.004634	0.04695	0.161274	0.269134	0.253157	0.0754632	-3.72808	0.00107426	0.0467772	down	yes
52810	0	chr14	-	36879570	36886360	ENSMUST00000182558	2	803	MSTRG.8631	Ccser2	1.36434	0.817492	0.940086	0.511576	0.415517	0.50118	2.1858	1.12816	0.00108568	0.047189	up	yes
122390	0	chr5	+	92947885	92948795	ENSMUST00000200869	1	911	MSTRG.19886	Shroom3	0.784868	0.480725	0.600949	0.171335	0.221674	0.316526	2.63066	1.39542	0.00108606	0.047189	up	yes
21542	0	chr10	-	63015431	63016175	ENSMUST00000141616	2	658	MSTRG.3182	Hnrnph3	0.02105	0.026514	0.016223	0.152055	0.150742	0.20402	0.125858	-2.99013	0.00110625	0.0479889	down	yes
61684	0	chr15	-	86139128	86163754	ENSMUST00000150767	10	8182	MSTRG.10102	Cerk	0.256135	0.075203	0.152385	0.379435	1.61016	0.769477	0.175321	-2.51193	0.00110645	0.0479889	down	yes
108279	0	chr3	-	158013990	158024122	ENSMUST00000199520	8	1527	MSTRG.17486	Srsf11	0.003037	0.013019	0.020851	0.06849	0.294336	0.108545	0.0782971	-3.6749	0.00112367	0.0486659	down	yes
16556	0	chr1	+	165858216	165862066	ENSMUST00000159070	4	1419	MSTRG.2316	Cd247	6.21815	0.828337	4.25647	0.656294	0.110304	0.456806	9.23894	3.20773	0.00112476	0.0486961	up	yes
114408	0	chr4	-	129608529	129609614	ENSMUST00000143374	2	848	MSTRG.18545	Dcdc2b	0.952693	0.578704	0.337668	1.72275	2.3182	1.88155	0.315587	-1.66389	0.00113377	0.0489631	down	yes
166882	0	chr9	+	108049289	108052801	ENSMUST00000137284	8	2738	MSTRG.26920	Gmppb	1.62722	1.44956	1.60649	3.0132	2.29001	2.33784	0.612908	-0.706257	0.00113491	0.0489952	down	no
45841	0	chr13	+	38056673	38064697	ENSMUST00000224962	4	4734	MSTRG.7476	Riok1	0.304308	0.355992	0.42958	0.219121	0.196331	0.19897	1.77383	0.826868	0.00115247	0.0496116	up	no
14160	0	chr1	+	128192832	128196973	ENSMUST00000189982	1	4142	MSTRG.1891	R3hdm1	0.101808	0.082003	0.118239	0.212159	0.171323	0.196906	0.520428	-0.94223	0.00118615	0.0508625	down	no
40352	0	chr12	+	76909992	76914731	ENSMUST00000130605	2	464	MSTRG.6414	Fntb	0.11841	0.121191	0.193044	0.518214	1.00762	0.41403	0.223028	-2.1647	0.00120419	0.0515994	down	no
106802	0	chr3	-	127807267	127808864	ENSMUST00000198626	1	1598	MSTRG.17244	Ap1ar	0.535462	1.77291	0.804929	0.286009	0.056146	0.11047	6.87832	2.78206	0.00128207	0.0544737	up	no
116661	0	chr4	-	149724864	149730687	ENSMUST00000139923	3	4069	MSTRG.18963	Tmem201	0.535292	0.34193	0.681968	1.34465	1.08306	1.0116	0.453344	-1.14132	0.00131556	0.0556427	down	no
98596	0	chr2	+	164834030	164837077	ENSMUST00000133077	7	965	MSTRG.15841	Ctsa	2.32758	2.09069	1.44826	4.12427	3.56185	4.10715	0.497448	-1.00738	0.00133333	0.0562761	down	no
10580	0	chr1	+	57406759	57411632	ENSMUST00000185709	1	4874	MSTRG.1281	Maip1	1.66482	1.56234	1.65486	1.27985	1.22262	1.34176	1.26996	0.344783	0.00134238	0.0565595	up	no
63095	0	chr15	+	102204746	102208876	ENSMUST00000121206	3	893	MSTRG.10308	Zfp740	0.034887	0.008218	0.062921	0.178738	0.168589	0.420988	0.137998	-2.85728	0.00138981	0.0582739	down	no
64006	0	chr16	-	11147362	11151676	ENSMUST00000140775	5	1087	MSTRG.10425	Zc3h7a	1.6358	1.77365	1.99568	2.57646	2.97343	2.90866	0.639014	-0.64608	0.00140891	0.0589265	down	no
14521	0	chr1	+	132729355	132732826	ENSMUST00000189499	3	1877	MSTRG.1955	Gm10538	0.226321	0.218806	0.169208	0.370464	0.577116	0.440791	0.442486	-1.1763	0.00141654	0.0591485	down	no
116438	0	chr4	+	148144790	148145699	ENSMUST00000105708	2	735	MSTRG.18927	Mad2l2	0.964454	0.851218	0.915594	0.529962	0.300647	0.459181	2.11761	1.08243	0.00143309	0.0596955	up	no
89950	0	chr2	+	32961729	32965345	ENSMUST00000154340	4	2717	MSTRG.14578	Rpl12	5.08078	5.27879	3.20452	2.45467	1.76375	1.66637	2.30494	1.20473	0.00143934	0.0599353	up	no
44557	0	chr13	-	19358001	19395795	ENSMUST00000199278	8	1114	MSTRG.7241	Stard3nl	0.789326	0.921873	0.952224	0.289797	0.112871	0.400156	3.31757	1.73013	0.0014446	0.060113	up	no
107856	0	chr3	-	148953960	148989983	ENSMUST00000198563	2	2170	MSTRG.17402	Adgrl2	0.331164	0.16441	0.313309	0.110409	0.061845	0.10563	2.91087	1.54145	0.00149673	0.0619199	up	no
10320	0	chr1	+	52641516	52653743	ENSMUST00000186903	4	6162	MSTRG.1215	Nemp2	1.20991	0.194936	0.197011	0.100154	0.045146	0.027116	9.29064	3.21578	0.00151014	0.062411	up	no
116603	0	chr4	-	149365401	149426749	ENSMUST00000084123	10	2148	MSTRG.18953	Ube4b	0.040946	0.017128	0.054435	0.418929	0.050187	0.967845	0.0782965	-3.67491	0.00152629	0.0629281	down	no
158485	0	chr8	+	122000847	122007162	ENSMUST00000173201	3	479	MSTRG.25653	Banp	0.096712	0.077366	0.072325	0.270903	0.303023	0.366026	0.262144	-1.93157	0.00154876	0.0637455	down	no
164971	0	chr9	+	83834689	83869493	ENSMUST00000188445	21	2711	MSTRG.26631	Ttk	0.719157	0.516247	2.03161	0.258654	0.30055	0.188318	4.37046	2.12779	0.00157845	0.0648573	up	no
151872	0	chr8	+	11007850	11054541	ENSMUST00000180750	5	954	MSTRG.24389	9530052E02Rik	0.168539	0.220255	0.16894	0.066247	0.040531	0.034121	3.9584	1.98492	0.00159044	0.0652613	up	no
61185	0	chr15	+	82022283	82022975	ENSMUST00000164975	2	470	MSTRG.10034	Xrcc6	0.11221	0.022829	0.012004	0.45669	0.2792	0.347163	0.135767	-2.88079	0.00159361	0.0653031	down	no
145653	0	chr7	-	90124831	90129984	ENSMUST00000209166	2	315	MSTRG.23467	2310010J17Rik	0.332041	0.327785	0.132171	0.017118	0	0	46.2669	5.53191	0.001606	0.0656992	up	no
40519	0	chr12	-	80120546	80123991	ENSMUST00000218078	1	3446	MSTRG.6464	2310015A10Rik	0.111817	0.063557	0.032014	0.156871	0.369836	0.796998	0.156672	-2.67418	0.00162658	0.0664515	down	no
137496	0	chr7	-	3689382	3692806	ENSMUST00000205644	1	3425	MSTRG.22459	Mboat7	0.289691	0.461421	0.280853	0.044622	0.06209	0.149452	4.02853	2.01025	0.00163764	0.0668582	up	no
63853	0	chr16	-	8705960	8707637	ENSMUST00000159509	2	1220	MSTRG.10403	Usp7	0.510112	0.679428	0.645436	1.23981	1.52816	1.04381	0.481396	-1.0547	0.00164497	0.0670217	down	no
73830	0	chr17	-	35860918	35866886	ENSMUST00000145804	2	784	MSTRG.11899	Ppp1r18os	0.066083	0.054373	0.088779	0.263625	0.294494	0.197728	0.276822	-1.85297	0.00166621	0.0677731	down	no
71340	0	chr17	-	27099658	27101440	ENSMUST00000143605	2	794	MSTRG.11553	Itpr3os	0.987707	0.83418	0.755247	0.464196	0.475237	0.388844	1.94021	0.956212	0.00167522	0.0679888	up	no
25813	0	chr10	-	127517859	127518780	ENSMUST00000218035	3	722	MSTRG.3848	Shmt2	0.413804	0.245435	0.367344	0.626915	0.907341	0.794267	0.440873	-1.18156	0.00171276	0.0692705	down	no
142415	0	chr7	-	44551140	44552185	ENSMUST00000137674	3	849	MSTRG.23067	Nr1h2	0.213815	0.965005	0.358264	0.098138	0.076833	0.073908	6.17603	2.62668	0.00176169	0.071012	up	no
63252	0	chr15	+	102518246	102521039	ENSMUST00000141266	3	1092	MSTRG.10328	Tarbp2	0.509347	0.499107	0.0671	0.034802	0.049177	0.044248	8.38789	3.06831	0.00177961	0.0716391	up	no
23238	0	chr10	+	81183017	81192182	ENSMUST00000217936	7	1171	MSTRG.3411	Dapk3	1.3625	0.77155	0.922791	1.94221	1.8875	2.60036	0.475398	-1.07279	0.00178224	0.0717212	down	no
80660	0	chr18	-	67227837	67246730	ENSMUST00000237279	7	3109	MSTRG.13022	Mppe1	0.039698	0.05858	0.028136	0.188106	0.13302	0.102205	0.298617	-1.74363	0.00183709	0.0734399	down	no
3431	0	X	-	101413244	101414928	ENSMUST00000129586	5	953	MSTRG.496	Zmym3	0.623631	0.52126	0.573099	0.325611	0.306324	0.263167	1.91932	0.940598	0.00184499	0.0737071	up	no
18625	0	chr1	-	193507238	193510174	ENSMUST00000180420	2	2112	ENSMUSG00000097850	Mir205hg	0.023888	0.049548	0.017239	0	0	0	302.25	8.2396	0.00185403	0.0739704	up	no
56040	0	chr14	-	70441073	70441717	ENSMUST00000227748	2	503	ENSMUSG00000000776	Polr3d	0.458502	0.805932	0.97441	0.280383	0.129456	0.228654	3.50645	1.81001	0.00187219	0.0745247	up	no
128653	0	chr6	+	17660606	17674086	ENSMUST00000142592	4	9149	MSTRG.20915	Capza2	0.359663	0.131945	1.62984	0.062356	0.041212	0.120422	9.47119	3.24355	0.0018747	0.0745425	up	no
112522	0	chr4	+	108513781	108517382	ENSMUST00000142835	2	1290	MSTRG.18225	Gm12737	4.2471	3.70567	4.45949	3.15949	3.20566	3.16483	1.30244	0.381221	0.00187514	0.0745425	up	no
140120	0	chr7	+	25627642	25633426	ENSMUST00000206824	1	5785	MSTRG.22752	B3gnt8	2.26405	2.49465	2.10819	1.40931	1.60241	1.54365	1.50743	0.592088	0.00187972	0.0746998	up	no
132930	0	chr6	+	86527319	86564449	ENSMUST00000204047	5	594	MSTRG.21665	1600020E01Rik	0.905231	0.256722	0.102249	0.039113	0	0.006301	27.8373	4.79895	0.00188091	0.0747228	up	no
11750	0	chr1	+	75168778	75170753	ENSMUST00000160282	5	895	MSTRG.1493	Zfand2b	0.725747	0.992701	0.907724	1.48882	1.82699	1.61883	0.532191	-0.909985	0.0019105	0.0757736	down	no
46056	0	chr13	-	42302298	42304991	ENSMUST00000221433	2	400	ENSMUSG00000113619	Gm47118	0.124296	0.203226	0.085856	0	0	0	1377.93	10.4283	0.00192986	0.0763876	up	no
78615	0	chr18	-	34494873	34506847	ENSMUST00000236598	3	3773	MSTRG.12682	Fam13b	2.22874	1.66362	1.35569	0.907342	0.373991	0.410023	3.10287	1.6336	0.00193321	0.0764239	up	no
131461	0	chr6	-	66894652	66895456	ENSMUST00000203383	1	805	MSTRG.21338	4930597O21Rik	0.249397	0.0877	0.035765	0	0	0	1242.87	10.2795	0.00193734	0.0765374	up	no
150385	0	chr7	-	139972303	139978755	ENSMUST00000146974	5	1470	MSTRG.24198	Spef1l	0	0	0	0.047852	0.01679	0.057647	0.00245321	-8.67112	0.00194304	0.0767123	down	no
122165	0	chr5	-	90252712	90304981	ENSMUST00000200012	25	5102	MSTRG.19858	Ankrd17	1.18847	1.10358	1.05311	1.62425	2.10297	2.81087	0.511643	-0.966792	0.00197122	0.0776475	down	no
40993	0	chr12	-	84603094	84604052	ENSMUST00000221948	2	825	MSTRG.6549	Abcd4	0.502712	0.536831	0.923128	0.050132	0.258476	0.093433	4.88177	2.2874	0.00197745	0.0778054	up	no
17825	0	chr1	+	180813784	180816688	ENSMUST00000097448	1	2905	MSTRG.2531	H3f3aos	0.873318	1.14556	1.13638	0.675867	0.561688	0.585775	1.73049	0.791181	0.00197746	0.0778054	up	no
81994	0	chr19	-	4168742	4191372	ENSMUST00000235329	16	4034	MSTRG.13228	Gm50230	0.677179	0.774635	0.607272	0.341778	0.238172	0.416717	2.06597	1.04682	0.0019778	0.0778054	up	no
82678	0	chr19	-	5942350	5943868	ENSMUST00000236089	3	481	MSTRG.13316	Pola2	0.649109	0.528732	0.721474	1.22344	2.01293	1.25197	0.423166	-1.2407	0.00198607	0.0780799	down	no
16099	0	chr1	+	161034929	161038539	ENSMUST00000159119	10	669	MSTRG.2239	Gas5	0.142525	0.161476	0.118436	0.018464	0	0	22.879	4.51595	0.00200202	0.078605	up	no
5774	0	X	-	168658690	168672519	ENSMUST00000129860	10	1390	MSTRG.801	Msl3	0.026932	0.003436	0.01868	0.932077	0.064661	0.066979	0.04611	-4.43878	0.00200875	0.0788178	down	no
130748	0	chr6	+	52172881	52174059	ENSMUST00000133723	2	552	ENSMUSG00000087626	Gm15050	0.110477	0.040591	0.053561	0.329207	0.227576	0.351832	0.22521	-2.15066	0.00202205	0.0791728	down	no
115540	0	chr4	-	137882370	137883937	ENSMUST00000155349	3	860	MSTRG.18727	Gm13012	2.15291	1.47737	1.90399	0.872711	0.980317	1.2332	1.79322	0.842549	0.00202928	0.0794166	up	no
66167	0	chr16	+	34690616	34724567	ENSMUST00000231364	12	4601	ENSMUSG00000022833	Ccdc14	0.035863	0.391157	0.904181	0	0	0.018266	72.8786	6.18742	0.00204987	0.0801456	up	no
89731	0	chr2	+	32297080	32307921	ENSMUST00000126276	21	4060	MSTRG.14550	Golga2	1.83326	3.16974	0.39954	0.421369	0.149523	0.19912	7.01617	2.81068	0.00208042	0.0810782	up	no
14865	0	chr1	-	135606447	135688105	ENSMUST00000112103	2	1645	MSTRG.2013	Nav1	0.166608	0.239896	0.424102	0.074353	0.034905	0.10103	3.94985	1.9818	0.00211868	0.0824073	up	no
29939	0	chr11	+	60950662	60955195	ENSMUST00000137609	2	3974	MSTRG.4584	Map2k3	0.660953	1.06065	0.593512	0.154878	0.364181	0.147795	3.4717	1.79564	0.00211981	0.0824073	up	no
43067	0	chr12	-	112909277	112910368	ENSMUST00000223304	1	1092	ENSMUSG00000002799	Jag2	0.02729	0.000723	0.009436	0.098493	0.109233	0.114507	0.116217	-3.10511	0.00212887	0.0826998	down	no
58569	0	chr15	+	38518786	38520051	ENSMUST00000228225	1	1266	MSTRG.9631	Gm49077	0.097473	0.067527	0.07077	0.280523	0.612126	0.171164	0.221627	-2.17379	0.00215232	0.0833627	down	no
152131	0	chr8	+	13288190	13297649	ENSMUST00000210063	5	2755	MSTRG.24429	Tmco3	0.371918	0.342584	0.310321	0.56133	0.624056	0.521205	0.600509	-0.735743	0.00222465	0.0855612	down	no
35437	0	chr11	-	106972058	106973090	ENSMUST00000150366	2	490	MSTRG.5470	Gm11707	3.3566	2.71528	3.1784	1.95364	1.32073	1.93568	1.77547	0.828199	0.00225224	0.0863976	up	no
2915	0	X	+	85048319	85140736	ENSMUST00000132333	7	2133	MSTRG.410	Dmd	1.01984	1.28367	1.06469	0.451818	0.51735	0.729474	1.98288	0.987595	0.00226164	0.0867161	up	no
98057	0	chr2	-	157595583	157597320	ENSMUST00000131365	2	629	ENSMUSG00000087547	Platr27	0.038864	0.166767	0.121923	0	0	0	1091.85	10.0926	0.00226682	0.0868075	up	no
129674	0	chr6	+	38484093	38507324	ENSMUST00000159925	5	10266	MSTRG.21081	Ubn2	0.10054	0.061061	0.082485	0.03866	0.012483	0.026561	3.14123	1.65133	0.0022743	0.0870087	up	no
123536	0	chr5	+	109933563	109941710	ENSMUST00000146564	3	1551	MSTRG.20086	Gm15446	0.127018	0.01725	0.040572	0	0	0	616.133	9.2671	0.0022936	0.0875532	up	no
30807	0	chr11	-	69898205	69899647	ENSMUST00000142121	4	672	ENSMUSG00000018570	2810408A11Rik	0.171793	0.042587	0.062008	0	0	0	921.293	9.84752	0.00233288	0.0888565	up	no
64463	0	chr16	+	17146983	17147974	ENSMUST00000231539	3	784	MSTRG.10498	Ydjc	0.166448	0.029571	0.078866	0	0	0	916.283	9.83965	0.00238322	0.0904323	up	no
31103	0	chr11	+	70647561	70651421	ENSMUST00000152276	7	1813	MSTRG.4757	Rnf167	0.48766	0.704157	1.57075	5.64946	2.74403	2.69432	0.249153	-2.00489	0.00238754	0.0905395	down	no
146370	0	chr7	+	100634348	100642894	ENSMUST00000123960	3	4098	MSTRG.23637	Rab6a	0.503644	0.52792	0.953322	1.86992	1.66845	1.22661	0.416557	-1.26341	0.00240706	0.0911083	down	no
19803	0	chr10	+	25484281	25489902	ENSMUST00000219390	2	1052	MSTRG.2883	Epb41l2	0.005459	0.001469	2.55301	0.006012	0.004347	0.005981	156.667	7.29156	0.00241201	0.0912387	up	no
50198	0	chr13	+	112660751	112668370	ENSMUST00000225367	1	7620	MSTRG.8211	Slc38a9	0	0	0	0.550139	0.299425	0	0.000353122	-11.4675	0.00250048	0.0939685	down	no
114552	0	chr4	-	130352168	130359945	ENSMUST00000167964	2	2159	MSTRG.18561	Zcchc17	0.85186	0.843079	1.16891	1.49473	1.66013	1.51409	0.61338	-0.705146	0.00252532	0.0946372	down	no
23410	0	chr10	+	81574561	81590473	ENSMUST00000140433	19	3632	MSTRG.3439	Tle2	0.28284	0.280475	0.196297	0.565606	0.412895	0.638725	0.469701	-1.09019	0.00255689	0.0956724	down	no
111369	0	chr4	-	82840368	82859673	ENSMUST00000144139	4	4363	MSTRG.18050	Zdhhc21	2.00586	1.75857	1.99635	1.08141	1.37134	1.4425	1.47892	0.564548	0.00256601	0.0959244	up	no
168146	0	chr9	+	120259628	120264358	ENSMUST00000213406	3	1304	ENSMUSG00000111498	Gm47059	0.044672	0.037245	0.024257	0	0	0	353.913	8.46725	0.00264755	0.0986376	up	no
102895	0	chr3	-	84037174	84040175	ENSMUST00000192283	2	2368	MSTRG.16595	Tmem131l	0	2.18583	0.687238	0	0	0	9576.89	13.2253	0.00267781	0.099483	up	no
10609	0	chr1	-	57956720	57962981	ENSMUST00000163006	3	1285	MSTRG.1282	Kctd18	0.528159	0.296862	0.408081	0.145261	0.186355	0.070444	3.06696	1.61681	0.00270004	0.100031	up	no
142861	0	chr7	-	45339273	45367019	ENSMUST00000210586	30	4893	ENSMUSG00000003863	Ppfia3	0.00946	0.014377	0.017731	0	0.002116	0	19.6446	4.29606	0.00274459	0.101255	up	no
64894	0	chr16	+	18823226	18835985	ENSMUST00000166352	6	2889	MSTRG.10546	Ufd1	0.106598	0.030488	0.302528	1.97963	0.357963	1.38953	0.11795	-3.08375	0.00276823	0.10191	down	no
19088	0	chr10	+	11166457	11219675	ENSMUST00000159553	21	8845	MSTRG.2777	Shprh	0.068391	1.42739	0.287296	0.048733	0.066369	0.064471	9.92952	3.31172	0.00278943	0.102597	up	no
15712	0	chr1	-	155520173	155527111	ENSMUST00000097531	2	1751	ENSMUSG00000073535	Gm5532	0.130697	0.066841	0.07919	0.393759	0.222482	0.218626	0.331464	-1.59308	0.00279415	0.102677	down	no
123034	0	chr5	-	105014150	105053607	ENSMUST00000198326	11	3433	MSTRG.20012	Gbp8	1.41455	1.55773	1.91901	0.922184	0.963949	1.15846	1.60655	0.683965	0.00280571	0.102976	up	no
19603	0	chr10	+	22212653	22217241	ENSMUST00000181953	2	4479	MSTRG.2854	Gm26581	0.260988	1.96819	0.165142	0.090503	0.083197	0.090937	9.04757	3.17753	0.00289833	0.105735	up	no
52775	0	chr14	+	34759402	34766016	ENSMUST00000180412	4	4084	ENSMUSG00000097310	A930038B10Rik	0	0.000889	0.008915	0.029169	0.037486	0.025262	0.106661	-3.22889	0.00291433	0.106158	down	no
27356	0	chr11	-	18467479	18493255	ENSMUST00000143311	2	1340	ENSMUSG00000085675	Gm12022	0.048712	0.029986	0.02717	0	0	0	352.893	8.46309	0.00291433	0.106158	up	no
49692	0	chr13	-	100785537	100786570	ENSMUST00000142056	2	556	MSTRG.8126	Ccnb1	0.161882	0.087204	0.135239	0.335675	0.858234	0.378297	0.24445	-2.03239	0.00301115	0.109257	down	no
86864	0	chr19	-	60543036	60546388	ENSMUST00000237682	2	1020	MSTRG.13971	Cacul1	0.104261	0.06827	0.152158	0.23661	0.318453	0.42366	0.331748	-1.59184	0.0030272	0.10961	down	no
307	0	X	+	7884039	7886251	ENSMUST00000208023	1	2213	MSTRG.28	Slc35a2	0.121249	0.154012	0.245732	0.347237	0.431527	0.418816	0.435038	-1.20079	0.00307059	0.110816	down	no
100104	0	chr3	+	5218546	5331246	ENSMUST00000175641	2	2194	ENSMUSG00000025255	Zfhx4	0	0	0	0.017747	0.017743	0.043293	0.00380793	-8.03678	0.00307647	0.110995	down	no
54689	0	chr14	-	54906738	54912890	ENSMUST00000226718	9	2302	ENSMUSG00000022199	Slc22a17	0.043557	0.054111	0.049237	0.242378	0.077472	0.45543	0.189486	-2.39983	0.0030955	0.111582	down	no
47193	0	chr13	-	58395889	58402117	ENSMUST00000177377	7	782	MSTRG.7676	Hnrnpk	9.09029	8.55956	7.81054	6.40076	5.30106	5.32731	1.49511	0.58025	0.00309934	0.111654	up	no
111567	0	chr4	+	88094645	88183044	ENSMUST00000161058	9	1430	MSTRG.18078	Focad	0.590508	0.537354	0.594729	0.322937	0.372007	0.363577	1.62736	0.70253	0.00310608	0.11183	up	no
85325	0	chr19	-	38222255	38224156	ENSMUST00000238154	1	1902	MSTRG.13722	Fra10ac1	1.83948	1.82836	1.8881	1.39285	1.1739	1.39653	1.40186	0.48734	0.00316344	0.113591	up	no
16940	0	chr1	-	171341329	171345646	ENSMUST00000141357	5	2938	MSTRG.2389	Nit1	0	0	0	1.0158	0.689537	0	0.000175918	-12.4728	0.00317121	0.113769	down	no
128786	0	chr6	+	22135546	22145687	ENSMUST00000154734	4	779	MSTRG.20938	Cped1	0.170554	0.369881	0.231203	0.025604	0.058086	0.085011	4.574	2.19346	0.00317513	0.113842	up	no
116253	0	chr4	+	146156824	146158927	ENSMUST00000151278	2	724	MSTRG.18849	Zfp600	0.050648	0.038904	0.315897	0	0	0	1351.5	10.4003	0.00323929	0.115799	up	no
134198	0	chr6	+	113109865	113160357	ENSMUST00000149584	19	13545	MSTRG.21900	Setd5	0.069974	0.127961	0.040855	0.014167	0.020148	0.029252	3.75651	1.90939	0.00327182	0.116824	up	no
150595	0	chr7	+	140858162	140860641	ENSMUST00000147815	3	1706	MSTRG.24221	Ric8a	0.921597	0.410217	1.17191	0.218372	0.248409	0.37495	2.9745	1.57264	0.00329246	0.117418	up	no
19414	0	chr10	+	19605919	19610229	ENSMUST00000168074	3	1720	MSTRG.2818	Ifngr1	4.75173	5.90017	5.29318	3.72124	3.27469	3.10194	1.57905	0.659061	0.00329572	0.117435	up	no
3936	0	X	+	108834695	108874974	ENSMUST00000151166	3	1107	MSTRG.572	2810403D21Rik	0.740382	0.491601	0.570112	0.279697	0.29055	0.36152	1.93406	0.951634	0.0033008	0.117547	up	no
151167	0	chr7	+	143005690	143011033	ENSMUST00000207449	1	5344	MSTRG.24293	Tspan32	4.84627	4.31684	5.30508	6.08317	7.21144	6.58729	0.727706	-0.458572	0.00332162	0.118045	down	no
157792	0	chr8	+	109708914	109724932	ENSMUST00000212233	6	2149	MSTRG.25407	Zfp821	0.484876	0.772788	0.534274	1.47171	1.91509	1.05671	0.403271	-1.31018	0.00335176	0.118934	down	no
123960	0	chr5	-	113744678	113745769	ENSMUST00000198246	2	780	MSTRG.20151	Sart3	0.768642	0.886439	0.764929	1.23048	1.50718	1.79739	0.533623	-0.906107	0.00335274	0.118934	down	no
125015	0	chr5	-	122550208	122560841	ENSMUST00000135956	5	1383	ENSMUSG00000029469	Ift81	0.369299	0.203879	0.08211	0.01748	0	0.037543	11.9093	3.57402	0.00335451	0.118934	up	no
165658	0	chr9	-	97079203	97089490	ENSMUST00000148995	3	4761	MSTRG.26736	Slc25a36	12.45	10.0701	12.843	9.32638	8.01937	8.79603	1.35274	0.435886	0.00339651	0.119861	up	no
38810	0	chr12	+	38017714	38019774	ENSMUST00000221686	1	2061	ENSMUSG00000036095	Dgkb	0.050661	0.015305	0.033389	0	0.003014	0	32.9645	5.04284	0.00341272	0.120223	up	no
168612	0	chr9	-	123714886	123717697	ENSMUST00000165799	2	711	MSTRG.27186	Lztfl1	1.06728	0.732361	0.752438	0.394258	0.366834	0.503343	2.01835	1.01318	0.00342953	0.120534	up	no
45441	0	chr13	+	32820766	32822757	ENSMUST00000230949	2	1227	MSTRG.7401	Wrnip1	0.164891	0.129428	0.153805	0.039187	0.019386	0.06816	3.53597	1.82211	0.00343674	0.120647	up	no
125487	0	chr5	-	124571751	124576358	ENSMUST00000152716	4	2042	MSTRG.20408	Eif2b1	0.038574	0.031533	0.018925	0.185878	0.057871	0.169943	0.215213	-2.21616	0.00350446	0.122634	down	no
145819	0	chr7	-	92737658	92741468	ENSMUST00000098305	1	3811	MSTRG.23512	4632427E13Rik	1.18356	0.18844	0.055372	0.021732	0	0	65.6805	6.03739	0.00352511	0.123249	up	no
155701	0	chr8	-	82764510	82770800	ENSMUST00000209587	5	2223	MSTRG.25022	Zfp330	1.35628	0.920866	1.02828	0.675355	0.423738	0.623467	1.9189	0.94028	0.00358283	0.124718	up	no
136815	0	chr6	+	142345678	142363257	ENSMUST00000137098	10	4217	MSTRG.22334	Pyroxd1	0.214872	0.344985	0.447299	0.808876	0.652783	0.816081	0.442173	-1.17732	0.00361246	0.125494	down	no
63539	0	chr16	-	4034371	4037847	ENSMUST00000139334	2	809	MSTRG.10349	Gm15879	0.294226	0.240596	0.504196	0.082114	0.1438	0.058602	3.65188	1.86864	0.00361793	0.125588	up	no
162261	0	chr9	+	46283008	46294099	ENSMUST00000138498	9	3413	MSTRG.26221	Bud13	0.541072	0.544016	0.814254	1.27277	1.50554	0.991465	0.503834	-0.988979	0.00366316	0.12683	down	no
76249	0	chr17	-	71357086	71361192	ENSMUST00000182107	1	4107	MSTRG.12277	Smchd1	1.86336	1.80604	2.05591	2.59916	2.38618	2.48125	0.76679	-0.383097	0.003711	0.12801	down	no
83518	0	chr19	-	9864924	9872295	ENSMUST00000235839	1	7372	MSTRG.13433	Gm50322	0.023829	0.023795	0.052589	0.032602	0.263355	0.570923	0.115602	-3.11276	0.00377902	0.129949	down	no
147361	0	chr7	+	105673976	105678390	ENSMUST00000128388	3	1003	MSTRG.23729	Dnhd1	0.378532	0.490137	0.453328	0.146057	0.247289	0.197061	2.23913	1.16294	0.00379371	0.13038	up	no
78614	0	chr18	-	34494253	34497967	ENSMUST00000238068	3	858	MSTRG.12682	Fam13b	0.021716	0.025287	0.049376	0.089572	0.233299	0.235674	0.172554	-2.53488	0.00382624	0.131383	down	no
41975	0	chr12	+	102612680	102618516	ENSMUST00000178938	2	545	MSTRG.6726	Gm20069	1.38093	1.57169	1.76486	0.562448	0.911104	0.925308	1.96655	0.975667	0.00383851	0.131733	up	no
81373	0	chr18	-	82639034	82640241	ENSMUST00000182759	2	689	MSTRG.13131	Zfp236	0.338074	0.33908	0.382941	0.543304	0.903934	0.866443	0.458185	-1.126	0.00391683	0.134041	down	no
15687	0	chr1	+	155187382	155205659	ENSMUST00000195693	5	4507	MSTRG.2149	Stx6	0.317327	0.340729	0.176593	0.899889	0.476241	1.31651	0.309975	-1.68978	0.00402901	0.137027	down	no
20302	0	chr10	+	39867109	39876183	ENSMUST00000127726	2	2494	MSTRG.2972	Rev3l	0.033547	0.061065	0.080524	0.015849	0.004429	0.002003	7.86033	2.97459	0.0040439	0.137379	up	no
13134	0	chr1	+	92856562	92857605	ENSMUST00000190677	3	810	MSTRG.1709	Gpc1	0.50392	0.430804	0.102209	0.004077	0.081738	0.021508	9.6618	3.27229	0.0040755	0.13822	up	no
64495	0	chr16	+	17277601	17283229	ENSMUST00000231334	2	706	MSTRG.10503	Tmem191c	0.039702	0	0	0.392276	0.526119	0.062018	0.0404952	-4.62611	0.00411294	0.13922	down	no
161509	0	chr9	-	41405374	41532087	ENSMUST00000215342	2	2184	MSTRG.26106	Gm48742	0.419435	0.337182	0.458278	0.249679	0.232352	0.257941	1.64181	0.715289	0.00412255	0.139425	up	no
97495	0	chr2	+	154531039	154541365	ENSMUST00000139506	2	6856	MSTRG.15656	Cbfa2t2	0.267398	0.421766	0.081536	0.00635	0.036709	0.060522	7.44055	2.89541	0.00412791	0.139528	up	no
123068	0	chr5	-	105133953	105139586	ENSMUST00000198278	2	3200	MSTRG.20012	Gbp4	1.58992	1.08256	1.74657	0.928206	0.629767	0.843481	1.84016	0.879831	0.00422533	0.142331	up	no
40696	0	chr12	+	81781358	81783031	ENSMUST00000221909	1	1674	MSTRG.6512	4930423D22Rik	0.145642	0.272035	0.169366	0.073152	0.039418	0.079643	3.05413	1.61076	0.0042264	0.142331	up	no
109121	0	chr4	+	32251761	32303546	ENSMUST00000133451	4	38192	MSTRG.17640	Bach2it1	6.2071	0.082533	0.122792	0.162699	0.032626	0.053722	25.7479	4.68638	0.0042852	0.1438	up	no
106402	0	chr3	-	121169171	121171695	ENSMUST00000098650	3	2261	MSTRG.17177	Rwdd3	0.232128	0.378239	0.320856	0.035445	0	0	26.2723	4.71547	0.00430548	0.144241	up	no
139001	0	chr7	+	16782398	16787179	ENSMUST00000206444	4	475	MSTRG.22619	Slc1a5	1.26706	1.02252	1.42152	2.7249	4.98065	2.08312	0.379121	-1.39927	0.00430905	0.14432	down	no
29060	0	chr11	+	52118743	52119692	ENSMUST00000142939	2	566	MSTRG.4427	Ppp2ca	1.28101	1.4824	1.1404	2.07363	2.27487	2.40022	0.578452	-0.78973	0.00431816	0.144542	down	no
136544	0	chr6	+	136595586	136612073	ENSMUST00000185332	5	6980	MSTRG.22288	Atf7ip	0.233936	0.232332	0.062026	0.057755	0.032208	0.041193	4.02798	2.01006	0.00435018	0.145296	up	no
156323	0	chr8	-	87476055	87495462	ENSMUST00000183294	3	715	ENSMUSG00000097992	Gm27016	0	0	0	0.0516	0.080318	0.051755	0.00163334	-9.25796	0.00438945	0.146446	down	no
78967	0	chr18	-	36671155	36679461	ENSMUST00000236001	12	2403	MSTRG.12730	Apbb3	0.712883	1.12679	0.943071	0.247102	0.167613	0.504103	3.02862	1.59866	0.00452187	0.149831	up	no
117481	0	chr4	+	156235919	156247616	ENSMUST00000179886	18	2958	MSTRG.19088	Noc2l	1.74302	1.21346	2.19933	2.63552	3.55645	3.61427	0.525769	-0.927499	0.00454042	0.150281	down	no
132405	0	chr6	+	83055391	83056140	ENSMUST00000204209	2	543	MSTRG.21594	Aup1	0.805005	0.774887	0.883893	0.500428	0.303384	0.22498	2.39483	1.25993	0.00456153	0.150856	up	no
38797	0	chr12	+	37241779	37404228	ENSMUST00000160158	8	3155	ENSMUSG00000050103	Agmo	0.269102	0.169188	0.260834	0.113357	0.123833	0.135421	1.87628	0.907878	0.00457375	0.151136	up	no
13546	0	chr1	+	105664441	105740211	ENSMUST00000191293	22	6823	MSTRG.1802	Relch	0.147118	0.092932	0.14681	0.191704	0.316386	0.279047	0.491477	-1.0248	0.00458017	0.151255	down	no
134836	0	chr6	-	118702217	118707147	ENSMUST00000189930	1	4931	MSTRG.21996	Cacna1c	0.058646	0.029599	0.067895	0.085889	0.186867	0.199853	0.330379	-1.59781	0.0045836	0.151255	down	no
21735	0	chr10	+	69212657	69273527	ENSMUST00000164876	7	2381	MSTRG.3209	Rhobtb1	0.393459	0.27606	0.424163	0.133265	0.200044	0.215426	1.9931	0.995012	0.00463913	0.152713	up	no
121019	0	chr5	+	65863618	65881784	ENSMUST00000202471	1	18167	MSTRG.19661	Rhoh	2.09445	1.8529	0.153468	0.154123	0.217244	0.234405	6.76957	2.75906	0.00464068	0.152722	up	no
164915	0	chr9	-	82913079	82975739	ENSMUST00000187021	17	2936	MSTRG.26629	Phip	1.77274	1.84703	1.86954	1.44213	1.16629	1.20242	1.44044	0.526514	0.00466656	0.153365	up	no
127360	0	chr5	+	143486678	143490004	ENSMUST00000155383	2	632	MSTRG.20705	Daglb	0.598043	0.50671	0.635853	1.27091	1.28858	0.870909	0.507406	-0.978789	0.00472284	0.154837	down	no
129348	0	chr6	+	31663892	31804638	ENSMUST00000209659	4	7750	MSTRG.21005	Gm43154	0	0	0	0.029461	0.922618	0	0.0003151	-11.6319	0.00474664	0.155417	down	no
94052	0	chr2	+	103411713	103445288	ENSMUST00000137973	4	3262	ENSMUSG00000027186	Elf5	0.011241	0	0.034434	0.080602	0.288787	0.155889	0.086954	-3.5236	0.00480217	0.156842	down	no
33666	0	chr11	+	96464624	96732439	ENSMUST00000136836	8	2051	MSTRG.5188	Skap1	1.53044	1.06571	1.63211	0.481975	0.62322	0.92329	2.08445	1.05966	0.00481862	0.157093	up	no
159139	0	chr8	+	129263641	129282844	ENSMUST00000212180	4	1134	MSTRG.25538	Gm32856	1.02833	1.0509	1.33464	0.727554	0.542257	0.73276	1.70475	0.769556	0.00488952	0.158966	up	no
132436	0	chr6	-	83106867	83109054	ENSMUST00000138422	3	667	MSTRG.21596	Ccdc142os	0.423535	0.086909	0.314827	0.004246	0.050214	0	15.1537	3.9216	0.00491805	0.159765	up	no
104985	0	chr3	+	97628848	97629932	ENSMUST00000133017	3	610	MSTRG.16933	Fmo5	0.052722	0.054912	0.081891	0	0	0	631.75	9.30321	0.00492281	0.15987	up	no
71320	0	chr17	-	26974510	26978626	ENSMUST00000237254	2	631	MSTRG.11549	Gm50254	0.525809	0.75473	0.703574	1.08716	1.76787	1.39455	0.466896	-1.09883	0.00493378	0.160018	down	no
105672	0	chr3	+	106487418	106488641	ENSMUST00000193651	2	659	MSTRG.17065	Dennd2d	4.52967	4.13932	5.47609	2.44382	3.14581	3.347	1.58282	0.662497	0.00497766	0.161086	up	no
121064	0	chr5	-	66298703	66313728	ENSMUST00000162955	6	4889	MSTRG.19685	Apbb2	0.349612	0.175593	0.192026	0.412871	0.698685	1.48855	0.275847	-1.85806	0.00498369	0.161205	down	no
72215	0	chr17	-	30622441	30627111	ENSMUST00000188852	4	1051	MSTRG.11670	1700097N02Rik	0.103583	0.068105	0.013495	0	0	0	617.277	9.26977	0.00502662	0.162174	up	no
48510	0	chr13	-	74447272	74462719	ENSMUST00000222455	4	1614	MSTRG.7895	E430024I08Rik	0.07045	0.280362	0.361335	1.61547	0.63796	1.07743	0.213803	-2.22565	0.00505279	0.162787	down	no
16116	0	chr1	+	161035178	161038539	ENSMUST00000161461	11	793	MSTRG.2239	Gas5	0.461963	0.851941	0.06853	0.037244	0	0	37.1183	5.21406	0.00513937	0.165049	up	no
145900	0	chr7	-	96947578	96951480	ENSMUST00000129409	2	2632	MSTRG.23542	C230038L03Rik	0.213767	0.049319	0.082507	0.013172	0.030106	0.022984	5.21555	2.38282	0.0051575	0.165456	up	no
80556	0	chr18	+	65801302	65821404	ENSMUST00000155668	6	4574	MSTRG.13004	Sec11c	0	0	0	0	0.416479	0.263454	0.00044122	-11.1462	0.00526107	0.168332	down	no
18161	0	chr1	+	185363044	185410236	ENSMUST00000192284	20	5675	MSTRG.2594	Eprs	1.84811	1.54778	1.40402	1.15435	1.08195	1.08005	1.44735	0.533413	0.00529031	0.169178	up	no
138932	0	chr7	-	16276594	16281712	ENSMUST00000129447	5	1294	MSTRG.22599	Ccdc9	0.008186	0.031317	0.013749	2.22327	0.011371	0.024539	0.0235714	-5.40682	0.00529939	0.169424	down	no
16909	0	chr1	-	171282293	171283354	ENSMUST00000142656	3	785	MSTRG.2387	Usp21	0.116468	0.011232	0.01458	0.274155	0.381821	0.282403	0.151623	-2.72144	0.00530517	0.169564	down	no
111771	0	chr4	+	95075816	95137785	ENSMUST00000133772	4	635	MSTRG.18118	Junos	0.095014	0.076288	0.070123	0	0.007826	0	30.8491	4.94716	0.0053301	0.17027	up	no
135427	0	chr6	-	124760053	124763612	ENSMUST00000147307	2	2614	ENSMUSG00000004267	Eno2	0.455582	0.2994	0.4669	0.252247	0.202767	0.155369	2.00183	1.00132	0.0053795	0.171441	up	no
74697	0	chr17	-	46018833	46024881	ENSMUST00000142321	5	719	MSTRG.12006	Vegfa	0	0	0.041011	0.101398	0.346549	0.569468	0.040309	-4.63275	0.00541322	0.172244	down	no
51208	0	chr14	+	15770099	15784658	ENSMUST00000224585	6	2109	MSTRG.8393	Gm31804	0.48819	0.12823	0.259309	0.084646	0.095151	0.047239	3.85723	1.94756	0.00545116	0.173132	up	no
86209	0	chr19	-	46950368	46962403	ENSMUST00000237658	2	730	MSTRG.13871	Nt5c2	0.173376	0.105431	0.147376	0.048257	0.024168	0.007462	5.33482	2.41544	0.00545694	0.173225	up	no
82667	0	chr19	+	5912822	5914829	ENSMUST00000209642	2	883	MSTRG.13315	Gm42067	0.032015	0	0.00265	0.10766	0.166114	0.072308	0.100164	-3.31956	0.00557501	0.176325	down	no
82368	0	chr19	+	5367022	5368730	ENSMUST00000236059	2	862	MSTRG.13266	Eif1ad	0.168569	0.117596	0.206522	0.472104	0.346965	0.336402	0.426395	-1.22974	0.00562554	0.177552	down	no
132890	0	chr6	+	86404360	86419896	ENSMUST00000149270	5	885	MSTRG.21670	Tia1	0	0	0	0.023669	0.317306	0.022965	0.000824312	-10.2445	0.00565837	0.178087	down	no
121628	0	chr5	+	76152769	76155636	ENSMUST00000124217	2	2004	MSTRG.19785	Srd5a3	0.014096	0.025359	0.449301	0.002903	0.008077	0.006075	28.6576	4.84085	0.00565866	0.178087	up	no
20615	0	chr10	-	43681001	43687302	ENSMUST00000217559	4	463	MSTRG.3039	Gm47927	0.20389	0.247376	0.175675	0.395315	1.88285	0.726974	0.208623	-2.26103	0.00566744	0.178197	down	no
138604	0	chr7	-	13035238	13038069	ENSMUST00000138357	4	1661	MSTRG.22564	Ube2m	1.33917	1.19603	1.49654	2.25427	1.90011	1.84197	0.672366	-0.572681	0.00568444	0.178581	down	no
156814	0	chr8	+	94838405	94850976	ENSMUST00000159424	5	985	MSTRG.25242	Coq9	0.055715	0.043072	0.100016	0.219757	0.151082	0.274404	0.308106	-1.6985	0.00568616	0.178581	down	no
99015	0	chr2	-	168210516	168217616	ENSMUST00000141036	3	4893	MSTRG.15907	Dpm1	0.552137	0.680246	0.535831	0.867096	1.2998	1.08489	0.543767	-0.878939	0.00574435	0.179801	down	no
143127	0	chr7	-	45918183	45920120	ENSMUST00000210937	3	380	MSTRG.23138	Emp3	0.28364	0.345087	0.426729	0.579246	1.02198	1.26421	0.36834	-1.44089	0.00577259	0.180452	down	no
74668	0	chr17	-	45663009	45665271	ENSMUST00000151439	4	921	MSTRG.12003	Tmem63b	0.467533	0.36993	0.388652	0.685515	1.0489	0.708084	0.501991	-0.994265	0.00581334	0.181491	down	no
58553	0	chr15	-	38385634	38404154	ENSMUST00000227422	2	686	ENSMUSG00000115405	Gm41307	0.156565	0.257284	0.238829	0.050921	0.056748	0	6.06189	2.59977	0.00585152	0.18226	up	no
113862	0	chr4	+	123920907	123929980	ENSMUST00000133445	4	651	MSTRG.18439	Rragc	0.397664	0.224602	0.2874	0.672188	0.552221	0.696253	0.473621	-1.07819	0.00586856	0.182639	down	no
15356	0	chr1	-	150388011	150393080	ENSMUST00000140112	3	1159	MSTRG.2095	Odr4	0.23438	0.140709	0.21433	0.093137	0.053421	0.059498	2.86048	1.51626	0.00588731	0.183056	up	no
53510	0	chr14	-	47502944	47508187	ENSMUST00000228204	2	438	MSTRG.8746	Gm35166	0.249011	0.323234	0.437226	0.680467	1.44474	0.803058	0.344733	-1.53645	0.00593436	0.184271	down	no
2846	0	X	-	78480713	78583782	ENSMUST00000126994	4	2040	ENSMUSG00000047996	Prrg1	0	0	0.004651	0	0.48564	0.224775	0.00654688	-7.25498	0.00595758	0.184756	down	no
168285	0	chr9	+	121719181	121740075	ENSMUST00000182904	6	10509	MSTRG.27136	Nktr	0.175154	0.101655	0.065735	0.052004	0.025422	0.037778	2.97337	1.5721	0.00596711	0.184861	up	no
135274	0	chr6	-	123282668	123289870	ENSMUST00000176831	5	4014	ENSMUSG00000030142	Clec4e	0	0	0	0	0.302999	0.368532	0.00044674	-11.1283	0.00598861	0.185334	down	no
74001	0	chr17	-	36141758	36145744	ENSMUST00000174778	6	1698	MSTRG.11931	Gm10499	0.237276	0.07155	0.397587	0.022682	0	0.045153	10.4137	3.38041	0.00599002	0.185334	up	no
48546	0	chr13	+	74639853	74669381	ENSMUST00000220594	11	3009	MSTRG.7903	Erap1	1.13401	1.14962	1.37361	0.701786	0.586183	0.914971	1.66016	0.731324	0.0060721	0.187352	up	no
58583	0	chr15	-	38713483	38728516	ENSMUST00000226763	3	2766	ENSMUSG00000115620	Gm45924	0.014667	0.01145	0.013163	0	0	0	130.933	7.03269	0.0061026	0.188	up	no
82577	0	chr19	+	5727206	5731627	ENSMUST00000162407	2	442	MSTRG.13303	Gm16538	0.191453	0.343794	0.04112	0.921527	1.93495	0.707436	0.161723	-2.6284	0.00610675	0.18806	down	no
25845	0	chr10	-	127671604	127676724	ENSMUST00000155550	4	521	MSTRG.3858	Gm16230	0.035997	0	0	0.259902	0.070929	0.258913	0.0610383	-4.03414	0.0061314	0.188647	down	no
4239	0	X	+	129749796	130328857	ENSMUST00000143668	26	4208	MSTRG.605	Diaph2	1.36473	1.65897	1.92797	0.801235	0.712081	0.279565	2.76185	1.46564	0.00613795	0.188704	up	no
70926	0	chr17	+	25773813	25776464	ENSMUST00000236424	1	2652	MSTRG.11493	Ciao3	1.21857	1.31896	1.15724	0.850385	0.886034	0.882155	1.41099	0.496707	0.00626265	0.191275	up	no
42372	0	chr12	-	108537243	108555618	ENSMUST00000223178	3	597	MSTRG.6779	Gm16596	0.149652	0.045489	0.06352	0	0	0	862.203	9.75188	0.00638522	0.193844	up	no
167889	0	chr9	+	116189180	116194886	ENSMUST00000214742	4	943	ENSMUSG00000111243	Gm4668	0.241856	0.124379	0.137185	0.040928	0	0	12.3001	3.6206	0.00653406	0.197323	up	no
132898	0	chr6	+	86419929	86424511	ENSMUST00000123002	3	716	MSTRG.21670	Tia1	0.65751	0.042157	0.188357	0.030616	0.0202	0.020767	12.4055	3.63291	0.0065738	0.198226	up	no
48863	0	chr13	+	83573618	83578409	ENSMUST00000197022	2	3032	MSTRG.7970	Mef2c	7.42704	6.52505	7.13224	5.56741	3.95404	4.72527	1.47994	0.565541	0.00659673	0.198769	up	no
151116	0	chr7	-	142575634	142576538	ENSMUST00000140716	2	817	MSTRG.24269	H19	0.77886	0.624764	1.36622	0.368801	0.420906	0.181778	2.85114	1.51154	0.00663141	0.199615	up	no
100833	0	chr3	-	30921023	30934243	ENSMUST00000124472	3	4090	MSTRG.16237	Phc3	0.694585	1.87432	1.94252	0.576659	0.290224	0.108715	4.62427	2.20922	0.0066573	0.200245	up	no
78531	0	chr18	+	33464163	33474710	ENSMUST00000238186	3	2712	ENSMUSG00000118292	Gm10549	0.02769	0.026032	0.004999	0	0	0	195.737	7.61277	0.00672057	0.201398	up	no
27665	0	chr11	+	23718556	23736743	ENSMUST00000142287	6	5937	MSTRG.4155	Pus10	0.030678	0.467279	0.025789	0.013242	0.01746	0.014033	11.7077	3.54939	0.00676182	0.202362	up	no
139307	0	chr7	+	19352173	19355292	ENSMUST00000162197	3	825	MSTRG.22648	Ercc1	0.928659	0.595864	0.92661	0.50737	0.338352	0.406623	1.95723	0.968817	0.00676185	0.202362	up	no
120288	0	chr5	-	44192398	44204513	ENSMUST00000199265	5	736	MSTRG.19518	Tapt1	0.08853	0.219466	0.190044	0.477338	0.377029	0.655558	0.329844	-1.60014	0.00689369	0.205669	down	no
3101	0	X	+	94234990	94274573	ENSMUST00000142691	3	3361	MSTRG.436	Klhl15	0.145586	0	0.789073	0	0	0	3115.53	11.6053	0.00693244	0.206621	up	no
100682	0	chr3	+	28263276	28371888	ENSMUST00000161214	2	13322	MSTRG.16214	Tnik	0.563149	0.406846	0.284127	0.827888	0.812026	0.848036	0.504078	-0.98828	0.00696561	0.207405	down	no
33727	0	chr11	-	96907816	96908919	ENSMUST00000154289	2	997	MSTRG.5198	Cdk5rap3	1.05018	1.58123	1.18058	0.66745	0.565932	0.779109	1.89416	0.92156	0.00701796	0.208707	up	no
38493	0	chr12	-	31334721	31342743	ENSMUST00000218624	5	1866	MSTRG.6075	Dld	0.012431	0.039713	0.03203	0.123254	0.06445	0.133685	0.261907	-1.93287	0.007076	0.209984	down	no
67408	0	chr16	-	63841918	63864175	ENSMUST00000232370	2	2466	ENSMUSG00000052504	Epha3	0.311188	0.108495	0.142913	0.066335	0.047661	0.015253	4.35281	2.12195	0.00707737	0.209984	up	no
98995	0	chr2	-	168148017	168153751	ENSMUST00000142445	2	584	MSTRG.15905	Gm14235	0	0	0	0.051749	0.065241	0.063365	0.00166339	-9.23166	0.00710747	0.210637	down	no
71839	0	chr17	-	29007048	29008045	ENSMUST00000233723	1	998	MSTRG.11612	Stk38	1.11817	0.84182	0.857018	0.511411	0.470714	0.65402	1.72173	0.783863	0.00712406	0.210878	up	no
11022	0	chr1	+	63114471	63158290	ENSMUST00000138611	4	1576	MSTRG.1380	Ino80dos	0	0	0	0	0.653632	0.793327	0.000207331	-12.2358	0.00714668	0.211289	down	no
108402	0	chr4	-	3834473	3835665	ENSMUST00000103009	3	759	MSTRG.17509	Rps20	7.1559	9.39556	4.7347	3.96808	1.96267	2.52758	2.51659	1.33147	0.00717723	0.212088	up	no
162960	0	chr9	+	57138868	57140198	ENSMUST00000159402	5	771	MSTRG.26342	Man2c1	0.03483	0.024586	0.030132	0.121516	0.206074	0.1061	0.206479	-2.27593	0.00719198	0.212404	down	no
116025	0	chr4	-	142307765	142346475	ENSMUST00000125582	4	769	ENSMUSG00000085816	Gm13052	0	0	0.016789	0.104289	0.106452	0.071499	0.0594848	-4.07133	0.007205	0.212701	down	no
27988	0	chr11	+	31832660	31838214	ENSMUST00000132857	3	889	ENSMUSG00000086335	Gm12107	0.658773	0.422413	0.557527	0.270489	0.194569	0.33138	2.05755	1.04093	0.00721226	0.212812	up	no
59970	0	chr15	+	76248064	76249904	ENSMUST00000229916	5	1508	MSTRG.9858	Grina	1.97186	4.88645	3.55297	6.22024	10.8899	19.0225	0.288141	-1.79515	0.00723326	0.213328	down	no
162490	0	chr9	+	50617521	50618817	ENSMUST00000155773	2	450	MSTRG.26253	Pih1d2	0.000744	0	0.013211	0.058785	0.295112	0.210389	0.0247304	-5.33757	0.00733985	0.215369	down	no
60085	0	chr15	-	76455216	76456273	ENSMUST00000229897	3	902	MSTRG.9875	Bop1	0.148452	0.137768	0.293148	0.563167	0.353648	0.681798	0.362419	-1.46427	0.00736345	0.215799	down	no
63545	0	chr16	+	4037101	4040024	ENSMUST00000125961	9	1311	MSTRG.10350	Dnase1	0.579121	0	1.27945	0	0	0	6195.23	12.5969	0.00740651	0.216642	up	no
78284	0	chr18	+	24708623	24771536	ENSMUST00000234462	3	2312	MSTRG.12633	Fhod3	0.162383	0.246103	0.27282	0.327131	0.71157	0.813467	0.367842	-1.44284	0.00746856	0.218	down	no
86143	0	chr19	+	46573365	46596898	ENSMUST00000237310	10	5254	MSTRG.13862	Sfxn2	0.910063	0.637061	0.868169	1.21801	1.1471	1.13625	0.689816	-0.535717	0.00752258	0.218978	down	no
128332	0	chr6	-	6576414	6578663	ENSMUST00000205180	1	2250	MSTRG.20864	Sem1	0.619941	0.704824	0.647027	0.044849	0.012632	0.233853	6.76815	2.75876	0.00753112	0.219069	up	no
159596	0	chr9	+	14704642	14719058	ENSMUST00000128327	5	1960	ENSMUSG00000074508	Gm10706	0.013475	0.015711	0.03228	0	0	0	204.887	7.67868	0.00753297	0.21907	up	no
67556	0	chr16	-	74349795	74411825	ENSMUST00000156010	2	4057	MSTRG.11009	Robo2	2.39943	2.36161	3.35808	1.87307	1.57331	1.82646	1.5398	0.622741	0.00762306	0.221052	up	no
41608	0	chr12	-	98489797	98532062	ENSMUST00000221906	5	1098	ENSMUSG00000033854	Kcnk10	0.035451	0.054255	0.051857	0	0.006349	0	22.2969	4.47877	0.0076961	0.22269	up	no
140406	0	chr7	+	27628525	27634811	ENSMUST00000143347	5	983	MSTRG.22788	Akt2	0.595553	0.446645	0.399206	0.712312	1.06782	1.03126	0.512702	-0.963808	0.00777601	0.224416	down	no
146282	0	chr7	+	100227676	100256365	ENSMUST00000208158	5	1551	MSTRG.23620	Pgm2l1	0.325376	0.3092	0.31659	0.508277	0.807361	0.516386	0.519189	-0.945669	0.00788213	0.226825	down	no
102444	0	chr3	+	68691527	68698547	ENSMUST00000195408	6	1242	MSTRG.16526	Il12a	0.302783	0.285749	0.445193	0.199969	0.13341	0.142989	2.17001	1.1177	0.0079335	0.227816	up	no
132433	0	chr6	+	83101658	83103854	ENSMUST00000203533	1	2197	MSTRG.21595	Ccdc142	0.915229	0.973933	0.872454	0.592914	0.689284	0.57182	1.48953	0.574857	0.00794239	0.227968	up	no
41618	0	chr12	+	98629970	98632743	ENSMUST00000221273	1	2774	ENSMUSG00000021007	Spata7	0.218458	0.172951	0.175569	0.113421	0.086777	0.116974	1.7876	0.838027	0.00795573	0.228238	up	no
80073	0	chr18	+	60526218	60551062	ENSMUST00000223794	9	1724	MSTRG.12938	Dctn4	1.4008	1.31328	1.08025	0.891912	0.793641	0.724803	1.57417	0.654596	0.00796251	0.228262	up	no
62067	0	chr15	+	92344359	92378103	ENSMUST00000181901	4	1619	ENSMUSG00000097068	Gm26760	0.072283	0.063786	0.016188	0.226184	0.122272	0.357684	0.215619	-2.21345	0.00799183	0.228866	down	no
15784	0	chr1	-	156267026	156274390	ENSMUST00000148277	3	3673	ENSMUSG00000060985	Tdrd5	0.009063	0.016634	0.006756	0	0	0	108.177	6.75725	0.00802667	0.229674	up	no
166549	0	chr9	-	107254935	107289877	ENSMUST00000143487	9	3859	MSTRG.26874	Mapkapk3	1.54661	0.604538	1.14203	0.520395	0.485995	0.497171	2.19025	1.1311	0.00803208	0.229774	up	no
159102	0	chr8	+	128359397	128462081	ENSMUST00000212933	8	2770	MSTRG.25535	Nrp1	0.999361	0.675451	0.71069	0.507317	0.509708	0.489859	1.58307	0.662725	0.00807227	0.230662	up	no
35201	0	chr11	+	105340832	105343193	ENSMUST00000151135	3	592	MSTRG.5425	Mrc2	0.11789	0.054254	0.169789	0	0.001229	0.010598	28.9112	4.85356	0.00807774	0.230753	up	no
26458	0	chr11	-	3144881	3149741	ENSMUST00000146888	3	3752	MSTRG.3945	Sfi1	0.133596	0.055287	0.169891	0.016472	0.055054	0.023284	3.78414	1.91996	0.00808235	0.230831	up	no
155153	0	chr8	+	71602351	71610187	ENSMUST00000127285	10	3824	MSTRG.24906	Fam129c	0.013026	0.14997	0.017433	0.004942	0.005865	0.003707	12.4314	3.63591	0.00809784	0.231109	up	no
131928	0	chr6	-	71543192	71544114	ENSMUST00000205011	2	541	MSTRG.21526	1700040L08Rik	0.486027	0.341412	0.402702	0.227135	0.098362	0.092152	2.94539	1.55846	0.00813133	0.231956	up	no
98185	0	chr2	+	158781408	158786637	ENSMUST00000151801	2	3328	MSTRG.15779	Fam83d	0.197839	0.041659	0.142389	0.2432	1.70185	0.418597	0.161567	-2.62979	0.00821097	0.233677	down	no
93793	0	chr2	-	93813143	93822568	ENSMUST00000157046	2	1004	MSTRG.15071	Ext2	0.311748	0.189823	0.096485	0.021389	0.075921	0.021599	5.02953	2.33042	0.00822326	0.233971	up	no
104275	0	chr3	+	94362503	94363164	ENSMUST00000197526	1	662	ENSMUSG00000091648	C2cd4d	0.018463	0.07034	0.185472	0	0	0	914.25	9.83644	0.00824908	0.23443	up	no
119681	0	chr5	+	34543365	34557721	ENSMUST00000153750	6	1481	MSTRG.19439	Sh3bp2	1.15005	0.940379	1.0905	0.808005	0.545673	0.600753	1.62755	0.702699	0.00831728	0.236036	up	no
23239	0	chr10	+	81183069	81193197	ENSMUST00000220076	8	1748	MSTRG.3411	Dapk3	0.155752	0.325504	0.587049	1.15949	0.976528	1.02872	0.337565	-1.56676	0.00836039	0.237037	down	no
39527	0	chr12	+	59168988	59172524	ENSMUST00000176223	3	1677	MSTRG.6282	Mia2	0.015617	0.006733	0.007688	0.119889	0.164346	0.01516	0.100329	-3.31719	0.0083737	0.237192	down	no
162066	0	chr9	+	45059249	45065653	ENSMUST00000187113	2	3679	MSTRG.26194	Mpzl3	0	0.000759	0	0.017649	0.004733	0.040013	0.0121644	-6.36119	0.00837901	0.237287	down	no
100340	0	chr3	+	14863512	14865550	ENSMUST00000195575	2	1395	MSTRG.16149	Car3	0.007679	0.012736	0.00461	0.073663	0.019196	0.21878	0.0803012	-3.63843	0.00839064	0.237407	down	no
42401	0	chr12	+	108806239	108823032	ENSMUST00000126912	4	8183	MSTRG.6789	Yy1	0.031725	0.030677	0.027232	0.036108	0.114736	0.215045	0.244976	-2.02929	0.00839111	0.237407	down	no
148606	0	chr7	-	122038821	122067263	ENSMUST00000147397	8	3415	MSTRG.23911	Ears2	0.207011	0.735595	0.363561	0.133036	0.104062	0.164854	3.24956	1.70024	0.00844125	0.238603	up	no
90019	0	chr2	+	33805828	33812956	ENSMUST00000151761	3	3006	MSTRG.14589	Nron	0	0	0	0.129842	0	0.67943	0.000370704	-11.3974	0.00848122	0.23935	down	no
49829	0	chr13	-	104166550	104178469	ENSMUST00000142745	4	919	MSTRG.8147	Trappc13	0.305972	0.206976	0.359123	0.902927	0.544414	0.527535	0.441583	-1.17924	0.0084835	0.23935	down	no
87916	0	chr2	-	19634034	19636986	ENSMUST00000147324	6	690	ENSMUSG00000086621	Gm13348	0	0	0	0.066742	0.039813	0.043931	0.00199354	-8.97045	0.00848868	0.23944	down	no
34942	0	chr11	-	102849194	102860221	ENSMUST00000131678	5	629	MSTRG.5385	Eftud2	0.50069	0.587879	0.415984	0.215398	0.267841	0.21973	2.14028	1.0978	0.00850014	0.239708	up	no
167116	0	chr9	+	108569914	108570695	ENSMUST00000193044	2	664	MSTRG.26952	Dalrd3	0.709152	1.46249	0.821688	0.102853	0.299106	0.422549	3.63044	1.86015	0.0085348	0.240374	up	no
123172	0	chr5	-	106688768	106695054	ENSMUST00000200481	1	6287	MSTRG.20017	Zfp644	5.74994	0.070221	0.060534	0.128408	0.076187	0.084489	20.3425	4.34643	0.00853569	0.240374	up	no
135921	0	chr6	-	128429735	128438677	ENSMUST00000139448	9	2678	MSTRG.22152	Fkbp4	2.16436	10.8977	6.11593	2.03768	1.53925	1.78722	3.57522	1.83803	0.00857599	0.241284	up	no
84245	0	chr19	-	15905130	15909712	ENSMUST00000161707	3	1572	MSTRG.13506	Psat1	0.263332	0.568101	0.321937	1.83794	2.06209	0.545307	0.259456	-1.94644	0.00863667	0.242484	down	no
145312	0	chr7	+	84152140	84153673	ENSMUST00000208101	3	605	ENSMUSG00000097016	Gm26708	0.024949	0.089381	0.117583	0	0	0	773.043	9.59441	0.00872177	0.244307	up	no
83762	0	chr19	-	10873928	10882001	ENSMUST00000129052	2	909	MSTRG.13459	Tmem109	0.056636	0.007585	0.108409	0.458946	0.149147	0.410742	0.169439	-2.56117	0.00874554	0.244746	down	no
74803	0	chr17	+	46405855	46409628	ENSMUST00000123733	2	840	MSTRG.12021	Zfp318	0.081933	0.059425	0.086221	0.226382	0.164431	0.23816	0.361826	-1.46663	0.008751	0.244842	down	no
38763	0	chr12	+	36157158	36188226	ENSMUST00000220580	7	1522	MSTRG.6140	Ankmy2	1.04949	0.62378	0.886507	0.175234	0.293262	0.511513	2.61199	1.38515	0.00876612	0.245095	up	no
18324	0	chr1	-	190419333	190444855	ENSMUST00000195170	3	1419	ENSMUSG00000103510	Gm30725	0	0	0	0.061128	0.033174	0.007953	0.00293384	-8.41299	0.00876893	0.245117	down	no
18739	0	chr10	+	3903582	3919422	ENSMUST00000131525	2	363	MSTRG.2683	Plekhg1	0.00252	0.019576	0.00805	0.198411	0.110692	0.267986	0.052238	-4.25876	0.00881908	0.246007	down	no
142806	0	chr7	-	45211003	45212147	ENSMUST00000210454	2	960	MSTRG.23102	Dkkl1	0.021079	0.053235	0.032749	0	0	0	356.877	8.47928	0.0088342	0.246166	up	no
165653	0	chr9	-	97047444	97070284	ENSMUST00000186238	3	6359	MSTRG.26735	Gm19325	1.52986	1.42846	1.43412	0.972654	1.20777	1.09568	1.34075	0.423042	0.00885326	0.246506	up	no
165888	0	chr9	+	100955769	100959935	ENSMUST00000191345	1	4167	MSTRG.26774	Stag1	0.301539	0.283564	0.3059	0.462044	0.455891	0.385178	0.68375	-0.54846	0.00888647	0.24726	down	no
11024	0	chr1	+	63117118	63128157	ENSMUST00000185480	1	11040	MSTRG.1380	Gm20342	0.026296	0.014335	0.025776	0.098665	0.329966	0.019722	0.148113	-2.75523	0.00892336	0.248058	down	no
11929	0	chr1	-	75496337	75503680	ENSMUST00000127507	6	2404	MSTRG.1505	Obsl1	0.440479	0.2323	0.204393	0.143358	0.092954	0.120222	2.46028	1.29882	0.00895387	0.248455	up	no
82516	0	chr19	+	5641146	5649671	ENSMUST00000237361	5	3381	MSTRG.13296	Rela	1.73463	2.48207	3.57679	0.530263	1.42957	0.485784	3.18672	1.67207	0.00897807	0.24895	up	no
79203	0	chr18	-	37962964	37964169	ENSMUST00000166727	3	530	MSTRG.12794	Fchsd1	0.049468	0.005459	0.014034	0.173978	0.107951	0.171469	0.152098	-2.71693	0.00907572	0.25091	down	no
78739	0	chr18	+	35553408	35559342	ENSMUST00000235750	3	3136	MSTRG.12709	Snhg4	0.169542	0.049289	0.072372	0.204989	0.34663	0.333563	0.328975	-1.60395	0.00912001	0.25179	down	no
136115	0	chr6	-	129620602	129624367	ENSMUST00000204694	1	3766	MSTRG.22200	Klrk1	0.63124	0.548611	0.915866	0.452466	0.306052	0.394602	1.81743	0.861901	0.00930044	0.255199	up	no
34765	0	chr11	-	102195749	102198079	ENSMUST00000150965	6	1219	MSTRG.5367	Hdac5	0.939863	0.864176	1.07312	0.709971	0.515927	0.473324	1.69322	0.759772	0.00934148	0.256093	up	no
127009	0	chr5	-	139342016	139345233	ENSMUST00000152715	2	821	MSTRG.20621	Cox19	0.438166	0.472861	0.518238	0.76406	1.01753	0.763429	0.561593	-0.832403	0.00937378	0.256571	down	no
37058	0	chr11	+	120831029	120834244	ENSMUST00000138256	2	497	MSTRG.5745	Gm11773	0.076657	0.209045	0.077672	0	0	0.01901	19.1149	4.25662	0.00938922	0.256878	up	no
51211	0	chr14	-	15797715	15934903	ENSMUST00000225517	4	24363	MSTRG.8392	Gm47782	0.028059	0.01584	0.04492	0.0131	0.010294	0.011851	2.52005	1.33345	0.00939782	0.257055	up	no
122929	0	chr5	+	103692374	103817253	ENSMUST00000126335	7	2438	MSTRG.19968	Aff1	0.079376	0.264514	0.263191	0.043615	0.016405	0.073944	4.53167	2.18004	0.00940707	0.25725	up	no
138881	0	chr7	+	16098638	16109309	ENSMUST00000132828	3	476	MSTRG.22593	Napa	0.559007	0.603721	0.802985	1.18867	1.26158	1.08392	0.556202	-0.846319	0.00947367	0.258545	down	no
49424	0	chr13	+	97751112	97760965	ENSMUST00000180396	3	1073	MSTRG.8073	Rps18-ps4	0	0	79.3018	0.087345	0	0	907.915	9.82641	0.00960042	0.261092	up	no
107616	0	chr3	-	144523229	144524001	ENSMUST00000198100	1	773	MSTRG.17374	Gm43560	1.38843	1.01436	1.2575	1.65373	1.93693	2.18344	0.633914	-0.657641	0.00962583	0.261401	down	no
12786	0	chr1	-	87985755	88008551	ENSMUST00000186315	11	1748	MSTRG.1650	Usp40	0.384754	1.67646	1.21786	0.402287	0.299252	0.204438	3.61938	1.85574	0.00962831	0.26141	up	no
124529	0	chr5	-	118236927	118242985	ENSMUST00000144213	3	865	MSTRG.20246	Rnft2	0.010341	0	0	0.062011	0.055119	0.039593	0.0659827	-3.92177	0.00963661	0.261443	down	no
53427	0	chr14	+	47001365	47001747	ENSMUST00000226684	1	383	MSTRG.8721	Samd4	0.032124	0.394155	0.086955	0	0	0	1710.78	10.7404	0.00976354	0.263935	up	no
52529	0	chr14	+	32100818	32102660	ENSMUST00000164396	2	681	MSTRG.8594	Oxnad1	0.119544	0.017242	0.087891	0.535121	0.444428	0.156741	0.197729	-2.33841	0.00978202	0.26416	down	no
1456	0	X	+	47930178	47931575	ENSMUST00000146486	2	982	MSTRG.196	Ocrl	2.60451	1.48762	1.46967	1.08964	0.847731	0.928167	1.94093	0.956748	0.0098101	0.2648	up	no
158127	0	chr8	+	116921730	116922720	ENSMUST00000212578	2	447	MSTRG.25472	Cenpn	0.256745	0.153989	0.107322	0.586587	0.662066	0.338513	0.326403	-1.61527	0.0098235	0.264879	down	no
155470	0	chr8	+	77517056	77518579	ENSMUST00000184762	1	1524	MSTRG.24988	0610038B21Rik	0.475325	0.451939	0.480095	0.175019	0.326976	0.165648	2.10795	1.07584	0.00983754	0.26507	up	no
113290	0	chr4	-	117891078	117892032	ENSMUST00000126554	2	673	MSTRG.18358	Dph2	0.499223	0.428614	0.760787	0.244036	0.279266	0.269306	2.13047	1.09117	0.00991476	0.266608	up	no
132006	0	chr6	-	71887254	71908750	ENSMUST00000205761	17	2686	MSTRG.21532	Ptcd3	0.082541	0.110043	0.22216	0.293375	0.517315	0.32736	0.364434	-1.45627	0.00992496	0.266636	down	no
51773	0	chr14	+	24082121	24156210	ENSMUST00000238857	4	1190	ENSMUSG00000118519	AC163638	0.092441	0.179558	0.116305	0	0.026101	0	14.877	3.89501	0.0100414	0.269003	up	no
20838	0	chr10	+	51490963	51496613	ENSMUST00000219175	7	2430	MSTRG.3080	Lilrb4a	0.19191	0.419206	0.245581	0.070721	0.070517	0.152417	2.91736	1.54466	0.0101862	0.27234	up	no
65705	0	chr16	+	30008667	30021430	ENSMUST00000181485	3	2428	MSTRG.10660	4632428C04Rik	0.01172	0.041593	0.010379	0	0	0	212.307	7.73001	0.0101923	0.272443	up	no
8602	0	chr1	+	11140691	11160596	ENSMUST00000187694	5	2949	MSTRG.931	Prex2	0.513571	0.42527	0.825641	0.279013	0.210554	0.356106	2.08648	1.06107	0.0102268	0.273132	up	no
127498	0	chr5	+	144819798	144823110	ENSMUST00000143357	4	796	MSTRG.20736	Trrap	0.757621	0.915822	0.929519	0.543818	0.523046	0.495258	1.6663	0.736647	0.0103248	0.274981	up	no
22940	0	chr10	-	80340841	80348412	ENSMUST00000137576	13	2464	ENSMUSG00000043822	Adamtsl5	0.320885	0.215075	0.218176	0.149274	0.05793	0.049314	2.9399	1.55576	0.0103259	0.274981	up	no
33807	0	chr11	-	97224391	97226868	ENSMUST00000109294	2	543	MSTRG.5218	Npepps	1.02334	0.863045	1.10499	0.626787	0.440215	0.625801	1.76711	0.821395	0.0103398	0.275085	up	no
61668	0	chr15	+	85894881	85897394	ENSMUST00000159730	3	2077	MSTRG.10098	Trmu	0.98761	0.921707	1.07168	0.666474	0.770954	0.754049	1.36027	0.443893	0.0104074	0.27612	up	no
57778	0	chr15	+	10714836	10790123	ENSMUST00000180604	7	2468	MSTRG.9486	4930556M19Rik	0.080399	0.03685	0.057454	0.009495	0.025081	0.003444	4.59503	2.20007	0.0104352	0.27672	up	no
157159	0	chr8	+	104340528	104341283	ENSMUST00000211996	2	630	MSTRG.25298	Cmtm3	0.857207	1.11084	1.08499	0.547667	0.644838	0.575381	1.72694	0.78822	0.0105555	0.278948	up	no
17812	0	chr1	+	180729857	180734517	ENSMUST00000192420	2	3592	MSTRG.2527	Acbd3	0.016025	0.023351	0.059713	0.13164	0.065584	0.218244	0.2385	-2.06794	0.0105818	0.27946	down	no
105390	0	chr3	-	103781914	103785896	ENSMUST00000196896	1	3983	MSTRG.17005	Gm43387	4.28187	3.09283	4.82927	6.46548	10.2726	6.27271	0.530358	-0.914961	0.0106607	0.28093	down	no
5560	0	X	-	162778919	162818048	ENSMUST00000131463	8	10966	MSTRG.774	Txlng	0.580888	0.349476	0.285199	0.151284	0.217255	0.081729	2.69964	1.43277	0.0106786	0.281213	up	no
163808	0	chr9	+	65587213	65595967	ENSMUST00000152529	10	3897	MSTRG.26451	Pif1	0	0.020769	0	0.464005	0.444451	0.015143	0.022487	-5.47476	0.0107068	0.281504	down	no
20416	0	chr10	+	41455211	41456615	ENSMUST00000214159	2	630	MSTRG.2990	Zbtb24	0.022865	0.016206	0.050099	0.164313	0.418711	0.082807	0.133923	-2.90053	0.0107325	0.28184	down	no
163741	0	chr9	+	65101535	65130282	ENSMUST00000214978	11	4130	ENSMUSG00000032816	Igdcc4	0.026176	0.024471	0.036934	0.05237	0.091381	0.062632	0.424362	-1.23663	0.0107335	0.28184	down	no
140856	0	chr7	+	29872524	29877292	ENSMUST00000130272	2	3524	MSTRG.22874	Zfp420	0.39917	0.486999	0.695531	1.86281	1.27536	0.766632	0.405066	-1.30377	0.0107364	0.28184	down	no
95386	0	chr2	+	121449368	121453289	ENSMUST00000134412	2	3389	MSTRG.15310	Serf2	3.82129	3.56498	4.55142	2.91555	3.09472	2.50342	1.40218	0.487669	0.0108114	0.283298	up	no
99414	0	chr2	+	175869286	175873522	ENSMUST00000149549	2	570	MSTRG.15984	Gm6710	0.427453	0.335202	0.609871	0.169182	0.238229	0.128092	2.56306	1.35787	0.0108325	0.283667	up	no
137497	0	chr7	-	3689910	3693523	ENSMUST00000150684	3	2888	MSTRG.22459	Mboat7	0.290817	0.112136	0.210708	0.52679	0.35897	0.510128	0.439621	-1.18567	0.0108525	0.284018	down	no
148312	0	chr7	+	118752195	118755582	ENSMUST00000208483	1	3388	MSTRG.23866	Vps35l	0.812331	0.726683	0.898586	1.14621	1.11747	1.02838	0.740448	-0.43353	0.0110408	0.287468	down	no
76693	0	chr17	-	79848392	79856135	ENSMUST00000223273	4	3973	MSTRG.12344	Atl2	0.350266	0.35655	0.127039	0.055409	0.09054	0.127906	3.04488	1.60638	0.0110759	0.288052	up	no
94071	0	chr2	-	103724192	103761403	ENSMUST00000144590	27	3696	MSTRG.15116	Nat10	0.116604	0.106289	0.111859	0.217149	0.299049	0.157788	0.496675	-1.00963	0.0111065	0.288456	down	no
52203	0	chr14	+	30567999	30574720	ENSMUST00000225039	8	2497	MSTRG.8545	Tkt	1.03006	2.32607	3.06613	0.927292	0.902836	0.616905	2.62451	1.39205	0.0111634	0.289449	up	no
42538	0	chr12	+	109644935	109655934	ENSMUST00000238341	9	1876	MSTRG.6810	Rian	0.008091	0.018534	0.137461	0.003488	0	0	47.043	5.55591	0.0112072	0.290379	up	no
51696	0	chr14	+	21847578	21851040	ENSMUST00000170150	3	2176	MSTRG.8459	A430057M04Rik	0.40022	0.453667	0.388104	0.246558	0.237487	0.298464	1.58719	0.666475	0.0112087	0.290379	up	no
21308	0	chr10	-	61496600	61498097	ENSMUST00000220094	2	723	MSTRG.3153	Gm47593	0.309425	0.305477	0.204529	0.407508	0.823355	0.711143	0.421951	-1.24485	0.0112109	0.290379	down	no
165662	0	chr9	+	97085326	97089490	ENSMUST00000125071	2	4087	MSTRG.26738	Gm16185	0.460397	0.269817	0.382798	0.23471	0.176046	0.117203	2.10814	1.07597	0.0112332	0.290697	up	no
137694	0	chr7	-	4481523	4484072	ENSMUST00000127329	5	594	MSTRG.22490	Ppp1r12c	1.04051	0.767287	1.08303	0.500797	0.554328	0.638187	1.7072	0.771635	0.0112697	0.291332	up	no
126947	0	chr5	+	138995056	139000577	ENSMUST00000100518	1	5522	MSTRG.20616	6330403L08Rik	0.633274	0.496847	0.531936	0.370009	0.361115	0.44433	1.41397	0.499752	0.0113002	0.291747	up	no
55875	0	chr14	-	68638977	68655842	ENSMUST00000224131	6	3773	MSTRG.9133	Adam28	0.232869	0.155883	0.204208	0.129286	0.097278	0.067273	2.01799	1.01292	0.0113037	0.291774	up	no
109474	0	chr4	+	41182920	41194316	ENSMUST00000129874	3	4270	MSTRG.17712	Ube2r2	1.09515	1.1249	2.07516	2.70169	2.62278	2.85233	0.525293	-0.928807	0.0113353	0.292403	down	no
159236	0	chr9	+	3579659	3582891	ENSMUST00000212705	1	3233	MSTRG.25557	Gucy1a2	0.726067	0.607007	0.57909	0.484701	0.383536	0.353879	1.56463	0.645825	0.0113504	0.292729	up	no
139389	0	chr7	-	19581038	19604486	ENSMUST00000208464	20	4572	MSTRG.22663	Clasrp	0.356742	0	0.067342	0	0	0	1413.61	10.4652	0.0114151	0.293794	up	no
154692	0	chr8	+	70176845	70177608	ENSMUST00000126268	2	449	MSTRG.24845	Tmem161a	0.115615	0.028572	0.159184	0.237915	0.447817	0.562696	0.243002	-2.04096	0.0114759	0.294584	down	no
3622	0	X	-	103460496	103467643	ENSMUST00000153883	2	1480	MSTRG.527	Xist	0.015048	0.181424	0.014042	0.500307	0.605892	0.419383	0.137989	-2.85737	0.0115109	0.295009	down	no
114345	0	chr4	+	129471873	129474245	ENSMUST00000145168	4	789	MSTRG.18532	Bsdc1	0.19406	0.164389	0.341234	0.516241	1.96885	0.449293	0.238443	-2.06828	0.0115348	0.295344	down	no
12195	0	chr1	+	82741978	82746922	ENSMUST00000188333	1	4945	MSTRG.1548	Mff	0.250406	0.403734	0.396415	0.087206	0.033876	0.181778	3.46878	1.79443	0.0115924	0.296642	up	no
47852	0	chr13	+	65302406	65304305	ENSMUST00000222364	1	1900	MSTRG.7795	Zfp369	0.223496	0.163971	0.008627	0.011316	0.020378	0.005107	10.7631	3.42803	0.0115934	0.296642	up	no
117626	0	chr5	+	3812778	3818683	ENSMUST00000197742	3	722	MSTRG.19102	Krit1	0.130031	0.151946	0.036916	0.682357	1.25911	0.124975	0.15432	-2.696	0.0115952	0.296642	down	no
70395	0	chr17	+	24352070	24367510	ENSMUST00000234109	7	1703	MSTRG.11439	Abca3	0.270698	0.183224	0.339993	0.396757	0.685213	0.556462	0.484558	-1.04526	0.0116135	0.296963	down	no
145701	0	chr7	+	90387359	90389036	ENSMUST00000207872	1	1678	ENSMUSG00000030616	Sytl2	0.09396	0.136838	0.229146	0.367124	0.296878	0.370264	0.444706	-1.16908	0.0116356	0.297234	down	no
16898	0	chr1	-	171280109	171281186	ENSMUST00000151442	3	823	MSTRG.2385	Ppox	0.906025	0.086811	0.001169	0.012383	0.0017	0.012549	37.3237	5.22202	0.0116815	0.297905	up	no
63132	0	chr15	+	102322372	102323270	ENSMUST00000231207	3	622	MSTRG.10313	Espl1	0	0.013294	0	0.025133	0.362053	0.058925	0.0297998	-5.06856	0.0117677	0.299408	down	no
58525	0	chr15	-	37968338	37970615	ENSMUST00000228804	2	522	MSTRG.9628	Ubr5	0.581926	0.556914	0.378992	0.974157	1.05239	0.869601	0.524087	-0.932122	0.011803	0.299833	down	no
102158	0	chr3	+	60529549	60621422	ENSMUST00000192394	5	6689	MSTRG.16467	Mbnl1	1.40474	1.06665	1.53722	2.251	1.77771	1.94886	0.670608	-0.576458	0.0118067	0.299833	down	no
72465	0	chr17	+	32048285	32063595	ENSMUST00000147076	13	5226	MSTRG.11692	Rrp1b	0	0	0	0	0.063887	0.260834	0.00092387	-10.08	0.0118133	0.299875	down	no
65692	0	chr16	+	29579392	29654884	ENSMUST00000160153	28	7022	MSTRG.10663	Opa1	2.36834	2.27538	2.86077	1.91806	1.32512	1.69751	1.51891	0.603041	0.0118231	0.299999	up	no
99778	0	chr2	+	180973503	180978042	ENSMUST00000150507	4	922	MSTRG.16068	Arfgap1	0.444431	0.416031	0.454225	0.282547	0.101035	0.139768	2.51206	1.32887	0.0118274	0.300045	up	no
52625	0	chr14	+	32834321	32836786	ENSMUST00000227787	1	2466	ENSMUSG00000078127	Fam170b	0.053994	0.081064	0.094343	0.014271	0.040529	0.014793	3.29632	1.72086	0.0118367	0.300218	up	no
16115	0	chr1	+	161035172	161036681	ENSMUST00000065709	4	582	MSTRG.2239	Gas5	0.096265	0.241022	0.023817	0.011052	0	0	32.6732	5.03004	0.0118948	0.301185	up	no
134048	0	chr6	-	108144313	108152341	ENSMUST00000171697	2	507	MSTRG.21867	Sumf1	0.763975	0.531916	0.696333	1.24726	0.956883	1.43737	0.547086	-0.870159	0.0119102	0.301387	down	no
161549	0	chr9	+	41587769	41590198	ENSMUST00000232959	2	618	MSTRG.26104	Mir100hg	1.53327	0	0.893804	0	0	0	8090.25	12.982	0.0119224	0.301632	up	no
105464	0	chr3	-	104078435	104079502	ENSMUST00000197819	1	1068	MSTRG.17018	9530097N15Rik	0.163266	0.122026	0.304997	0.475054	0.369415	0.551926	0.422724	-1.24221	0.011956	0.302068	down	no
88165	0	chr2	+	24405629	24414954	ENSMUST00000132924	2	8180	MSTRG.14332	Psd4	0.073424	0.113023	0.276836	0.055453	0.047614	0.050064	3.0254	1.59713	0.0119775	0.302311	up	no
42837	0	chr12	+	111538216	111541845	ENSMUST00000220918	4	2498	MSTRG.6842	Eif5	2.3601	2.62334	2.86137	3.61334	3.7019	3.43786	0.72954	-0.45494	0.0120107	0.302852	down	no
53308	0	chr14	+	45563834	45598512	ENSMUST00000226558	3	3856	MSTRG.8710	Gm15601	0.011152	0.016705	0.003479	0	0	0	104.453	6.70671	0.0120507	0.303608	up	no
166971	0	chr9	+	108347897	108358136	ENSMUST00000193093	3	1976	MSTRG.26939	Usp4	0.931212	1.94145	1.12546	2.50294	3.23284	3.46688	0.434454	-1.20273	0.0120534	0.303613	down	no
152085	0	chr8	+	13105740	13121310	ENSMUST00000135371	3	6121	MSTRG.24420	Cul4a	0.054434	0.16923	0.242182	0.270388	2.23818	0.440611	0.157958	-2.66239	0.012271	0.308004	down	no
54788	0	chr14	+	55497011	55508264	ENSMUST00000226388	22	3833	ENSMUSG00000022211	Carmil3	0.002572	0	0	0.008162	0.03543	0.020493	0.0401342	-4.63902	0.012278	0.308116	down	no
161968	0	chr9	-	44718332	44727350	ENSMUST00000126818	3	539	MSTRG.26177	Phldb1	0.015942	0.005001	0.01785	0.089882	0.120828	0.111913	0.120243	-3.05598	0.0123315	0.309202	down	no
63846	0	chr16	-	8697476	8698586	ENSMUST00000173939	2	654	MSTRG.10403	Usp7	0.007645	0.008753	0.003724	0.120836	0.0583	0.096981	0.0728749	-3.77843	0.0123427	0.30929	down	no
36143	0	chr11	+	116053295	116056082	ENSMUST00000175702	4	739	MSTRG.5605	Unk	0.025741	0.002893	0.011925	0.101067	0.083547	0.088018	0.148768	-2.74886	0.0123477	0.309353	down	no
150598	0	chr7	+	140861173	140863197	ENSMUST00000152212	3	1275	MSTRG.24221	Ric8a	0.085823	0.252481	0.1153	0.047572	0.03227	0.043333	3.6826	1.88072	0.0124585	0.31142	up	no
3360	0	X	+	100767995	100818410	ENSMUST00000147863	19	5017	MSTRG.489	Dlg3	0	0.088155	0.2026	0	0	0	969.183	9.92063	0.0125636	0.313528	up	no
39628	0	chr12	+	65019958	65022573	ENSMUST00000222473	2	1577	MSTRG.6285	Togaram1	0.293651	0.256181	0.287793	0.140854	0.178234	0.082155	2.08758	1.06183	0.0125685	0.313586	up	no
56363	0	chr14	+	75845355	75847088	ENSMUST00000154533	4	762	MSTRG.9239	Tpt1	0.588524	0.242046	0.908562	2.17012	3.56263	0.882734	0.262888	-1.92748	0.0126787	0.315359	down	no
124869	0	chr5	+	121810664	121811612	ENSMUST00000161836	2	561	MSTRG.20306	Atxn2	7.7e-05	0.002884	0.004242	0.06969	0.901724	0.005816	0.00737083	-7.08396	0.0128036	0.317682	down	no
160408	0	chr9	-	22334153	22351875	ENSMUST00000217010	4	1173	MSTRG.25955	Anln	0.04445	0.059946	0.114039	0.002847	0.022575	0.002084	7.94136	2.98939	0.0128793	0.319234	up	no
64008	0	chr16	-	11150292	11151283	ENSMUST00000155343	2	610	MSTRG.10425	Zc3h7a	0.182999	0.181491	0.212738	0.420648	0.991884	0.349904	0.327517	-1.61036	0.0129949	0.321111	down	no
107817	0	chr3	-	146809518	146812990	ENSMUST00000196344	1	3473	MSTRG.17399	Prkacb	0.110726	0.111937	0.036599	0.108588	1.88484	0.207968	0.117772	-3.08594	0.0130175	0.321539	down	no
82852	0	chr19	+	6338915	6339846	ENSMUST00000238038	2	749	MSTRG.13344	Men1	0.142154	0.245183	0.188237	0.394609	0.578559	0.373178	0.427508	-1.22598	0.0130322	0.321772	down	no
162350	0	chr9	+	48389851	48401334	ENSMUST00000217002	4	6146	MSTRG.26230	Nxpe4	0.477941	0.653356	0.332907	0.891797	1.54619	0.973883	0.42915	-1.22045	0.0130414	0.321867	down	no
75510	0	chr17	+	56099511	56100086	ENSMUST00000224701	1	576	MSTRG.12147	Hdgfl2	0.055898	0.09006	0.183534	0.567218	0.45629	0.204265	0.268366	-1.89773	0.0130569	0.321922	down	no
86728	0	chr19	+	57452939	57487264	ENSMUST00000237166	6	2760	MSTRG.13947	Trub1	0	0	0	0.052497	0	0.688789	0.000404702	-11.2709	0.0130907	0.322493	down	no
8841	0	chr1	-	17724984	17727646	ENSMUST00000149914	2	2537	MSTRG.981	Gm16070	0.306908	0.375624	0.377034	0.230956	0.192433	0.239675	1.59798	0.676253	0.0131697	0.323771	up	no
47414	0	chr13	-	60934773	60935957	ENSMUST00000225498	3	790	MSTRG.7695	Ctla2a	0.14852	0.233909	0.128429	0.294342	0.560158	0.475679	0.384052	-1.38063	0.0132026	0.324274	down	no
62940	0	chr15	-	101222025	101224777	ENSMUST00000229239	3	484	ENSMUSG00000097915	A330009N23Rik	0	0	0	0.101006	0.046695	0.054635	0.00148268	-9.39757	0.0132381	0.324668	down	no
135509	0	chr6	+	124931405	124932776	ENSMUST00000204815	2	860	MSTRG.22107	Mlf2	0.131057	0.129558	0.193631	0.306781	0.309253	0.332941	0.47867	-1.0629	0.0132416	0.324688	down	no
126280	0	chr5	-	135434439	135545120	ENSMUST00000200898	13	3253	MSTRG.20510	Hip1	0.317579	0.197759	0.406788	1.17161	0.484895	0.64228	0.401136	-1.31784	0.0133238	0.325824	down	no
81379	0	chr18	+	82702432	82706174	ENSMUST00000236517	2	1385	ENSMUSG00000117824	Gm50350	0	0	0	0.061967	0.065186	0.003411	0.00229772	-8.76558	0.0133256	0.325824	down	no
82795	0	chr19	-	6121492	6123829	ENSMUST00000150718	3	1969	MSTRG.13331	Snx15	1.02106	1.11442	1.4182	1.64948	2.13975	1.80644	0.635076	-0.655	0.013399	0.327089	down	no
87536	0	chr2	+	11723164	11733968	ENSMUST00000139774	4	1375	ENSMUSG00000023206	Il15ra	0.781569	0.420925	0.249069	1.26323	1.21461	1.16404	0.398576	-1.32707	0.013474	0.328259	down	no
60003	0	chr15	+	76331350	76332814	ENSMUST00000163798	4	871	MSTRG.9862	Gpaa1	0.141842	0.273316	0.154152	0.543808	0.400843	0.421068	0.416857	-1.26237	0.0135352	0.329154	down	no
96919	0	chr2	+	147061440	147074884	ENSMUST00000137358	3	6319	MSTRG.15573	Xrn2	0.019181	0.028615	0.024641	0.058225	0.039786	0.060776	0.45619	-1.13229	0.0135744	0.329974	down	no
43921	0	chr13	-	6619061	6648777	ENSMUST00000137327	7	983	MSTRG.7128	Pfkp	0.254683	0.27792	0.124074	0.085503	0.050231	0.084317	2.9842	1.57735	0.01363	0.330804	up	no
140002	0	chr7	-	25120618	25179726	ENSMUST00000175754	5	455	MSTRG.22726	Pou2f2	0.656277	0.236981	0.691096	1.26442	1.07628	1.37613	0.426265	-1.23018	0.013725	0.332447	down	no
108683	0	chr4	-	11611139	11615007	ENSMUST00000148576	3	432	MSTRG.17559	Gm11832	0.378397	0.271789	0.3958	0.540338	0.79085	1.15342	0.420987	-1.24815	0.0137537	0.332795	down	no
168503	0	chr9	+	123013711	123017244	ENSMUST00000213945	2	3078	MSTRG.27161	Kif15	0.620796	0.480427	0.80323	1.0368	1.02447	0.946691	0.633136	-0.659412	0.01381	0.333995	down	no
136943	0	chr6	+	144672868	144693834	ENSMUST00000139351	3	906	MSTRG.22359	Sox5os3	0.205891	0.588913	0.312279	0.150156	0.115073	0.053885	3.46924	1.79462	0.0138116	0.333995	up	no
107443	0	chr3	-	138957137	139006136	ENSMUST00000200262	7	22766	MSTRG.17349	Rap1gds1	0.137766	0.726759	0.562366	2.30477	1.00479	2.54662	0.243656	-2.03708	0.0138351	0.334341	down	no
133176	0	chr6	-	88353142	88355482	ENSMUST00000203631	1	2341	MSTRG.21714	Gm44265	0.951692	0.594114	1.03269	1.22464	1.52446	1.63993	0.587487	-0.767372	0.0139004	0.335338	down	no
144951	0	chr7	-	80344082	80347993	ENSMUST00000206494	1	3912	MSTRG.23364	Unc45a	0.014793	0.014807	0.024845	0.030305	0.047986	0.232064	0.175428	-2.51105	0.0139088	0.335408	down	no
143585	0	chr7	-	55942128	55944958	ENSMUST00000205773	1	2831	MSTRG.23195	Nipa2	2.42389	2.06093	2.55638	1.88529	1.91727	1.90941	1.23271	0.301838	0.0141484	0.340182	up	no
120891	0	chr5	+	65199700	65205314	ENSMUST00000204582	3	2516	MSTRG.19657	Wdr19	0.019801	0.014926	0.055206	0.106575	0.104437	0.071464	0.318374	-1.65121	0.0141535	0.340223	down	no
40988	0	chr12	-	84601464	84604052	ENSMUST00000222942	1	2589	MSTRG.6549	Abcd4	0.239263	0.115432	0.195542	0.433348	0.302417	0.350746	0.506426	-0.981578	0.0142055	0.341014	down	no
127769	0	chr5	+	147450656	147491999	ENSMUST00000177327	4	4146	MSTRG.20781	Pan3	2.22093	1.75896	3.22237	3.63641	4.50505	4.18319	0.584379	-0.775024	0.0142543	0.341833	down	no
38115	0	chr12	+	21417911	21419803	ENSMUST00000180671	2	1729	MSTRG.5966	Gm4419	0.199931	0.217135	0.183245	0.433652	0.280971	0.388632	0.544127	-0.877984	0.0143448	0.343255	down	no
108744	0	chr4	+	12271399	12314583	ENSMUST00000155156	3	515	ENSMUSG00000085909	Gm11846	0.03055	0.139759	0.063927	0	0	0	780.787	9.60878	0.0144722	0.345005	up	no
128492	0	chr6	+	12041518	12047826	ENSMUST00000204150	1	6309	MSTRG.20887	Phf14	3.3358	2.50952	2.95422	2.20063	2.34078	1.98086	1.34915	0.432055	0.0145183	0.345766	up	no
101940	0	chr3	-	56018021	56021178	ENSMUST00000197395	1	3158	MSTRG.16419	Nbea	0.28714	0.136633	0.215539	0.111358	0.088733	0.11555	2.02544	1.01824	0.0146728	0.348348	up	no
157779	0	chr8	+	109614702	109622013	ENSMUST00000212609	4	701	MSTRG.25405	Pkd1l3	0.043197	0.124925	0.111184	0	0	0.02686	10.3986	3.37832	0.0147921	0.350647	up	no
20607	0	chr10	+	43593426	43606160	ENSMUST00000216878	3	1309	MSTRG.3036	F930017D23Rik	0	0.009863	0.005025	0.052854	0.035825	0.045901	0.110626	-3.17624	0.0148541	0.351553	down	no
76969	0	chr17	-	84954962	84957710	ENSMUST00000234932	2	905	MSTRG.12403	1110020A21Rik	0.085919	0.068265	0.180346	0.014403	0.034137	0	6.89184	2.78489	0.0148814	0.352118	up	no
165519	0	chr9	-	95942931	95955399	ENSMUST00000188854	3	2168	MSTRG.26715	Gm16794	0.234637	0.303438	0	0	0	0	1793.58	10.8086	0.014891	0.352214	up	no
109475	0	chr4	+	41188888	41194316	ENSMUST00000123642	2	4111	MSTRG.17712	Ube2r2	0.369012	0.402335	0.397247	0.642656	0.704775	0.498756	0.632977	-0.659775	0.0149357	0.352977	down	no
152639	0	chr8	+	22757727	22776195	ENSMUST00000210960	6	4042	ENSMUSG00000031538	Plat	0.036767	0.030592	0.035274	0.01614	0.000786	0.010404	3.75532	1.90894	0.0149867	0.353926	up	no
73722	0	chr17	+	35470097	35474563	ENSMUST00000174589	2	4340	MSTRG.11881	H2-Q10	1.91495	1.1482	1.70184	1.08745	0.955578	1.03656	1.54728	0.629736	0.0150088	0.35427	up	no
137460	0	chr7	+	3636095	3638630	ENSMUST00000134047	2	2233	MSTRG.22453	Prpf31	0.012864	0.098223	0.329285	0.001529	0.007875	0.027897	11.8059	3.56144	0.0150101	0.35427	up	no
141026	0	chr7	-	30442328	30444596	ENSMUST00000209054	4	811	ENSMUSG00000006651	Aplp1	0.152806	0.033218	0.022914	0	0	0	696.46	9.4439	0.0151001	0.355979	up	no
2145	0	X	+	71439714	71469851	ENSMUST00000123707	4	997	MSTRG.306	Gm16189	0.314964	0.159455	0.289831	0.619508	0.668999	0.391555	0.454894	-1.1364	0.0152266	0.357775	down	no
150798	0	chr7	+	141338956	141363020	ENSMUST00000140025	20	3341	ENSMUSG00000025504	Eps8l2	0	0.016598	0	0.065904	0.086298	0.066347	0.0759464	-3.71888	0.0152341	0.357881	down	no
161734	0	chr9	+	44118122	44121960	ENSMUST00000213646	2	1979	MSTRG.26138	Gm26737	0	0	0	0.216309	0.366704	0	0.000514568	-10.9243	0.0152482	0.357962	down	no
136624	0	chr6	-	137567140	137571017	ENSMUST00000205037	1	3878	MSTRG.22301	Eps8	0.711136	0.532785	0.66581	0.862842	0.83714	0.865222	0.744475	-0.425704	0.0152523	0.357962	down	no
103980	0	chr3	-	90385239	90391387	ENSMUST00000144572	8	3936	MSTRG.16769	Slc27a3	0.602282	0.061894	0.058801	0.058224	0.014551	0.019677	7.82003	2.96717	0.0152603	0.35808	up	no
87656	0	chr2	+	13579369	13582826	ENSMUST00000148248	5	883	MSTRG.14233	Vim	0.906163	2.32241	1.57002	0.608511	0.59713	0.825848	2.36211	1.24008	0.0152999	0.3588	up	no
128295	0	chr6	-	5270173	5298632	ENSMUST00000123838	5	2993	MSTRG.20855	Pon2	0.864421	0.850933	1.02291	1.25538	1.66435	1.24954	0.656774	-0.606531	0.0153558	0.359902	down	no
48354	0	chr13	+	73467423	73501609	ENSMUST00000133791	7	940	MSTRG.7870	Lpcat1	0.135483	0.632346	0.028655	0.013665	0.012479	0.044549	11.2668	3.49401	0.0153715	0.360187	up	no
29070	0	chr11	+	52232037	52242404	ENSMUST00000093121	3	4333	MSTRG.4431	Skp1a	0	0.115205	0.147281	0	0	0	874.953	9.77306	0.0154184	0.361088	up	no
23407	0	chr10	+	81564605	81566362	ENSMUST00000217807	4	1142	MSTRG.3437	Tle5	1.30018	0.619689	0.076016	0.091663	0.097616	0.153514	5.82243	2.54162	0.0155116	0.362991	up	no
127917	0	chr5	+	149186253	149191335	ENSMUST00000200759	1	5083	MSTRG.20802	Uspl1	2.92569	2.52552	2.95419	3.30233	3.26561	3.57008	0.829096	-0.270388	0.0155425	0.363557	down	no
104276	0	chr3	-	94368612	94377245	ENSMUST00000197971	3	941	ENSMUSG00000104669	Gm38411	0.138872	0.033123	0.061741	0	0	0.015061	15.5193	3.95599	0.0155448	0.363557	up	no
42913	0	chr12	+	111795180	111803379	ENSMUST00000238980	3	2751	MSTRG.6852	Klc1	0	0	0.180575	2.51345	2.74671	1.56083	0.0264734	-5.23931	0.015554	0.363631	down	no
160114	0	chr9	+	21265306	21266592	ENSMUST00000215767	1	1287	MSTRG.25900	Atg4d	0.713665	0.396661	0.943236	0.343462	0.058185	0.084358	4.22539	2.07909	0.0156139	0.364611	up	no
127402	0	chr5	-	143906088	143909847	ENSMUST00000128440	2	815	MSTRG.20719	Aimp2	0.500609	0.285384	0.326876	0.624799	0.725055	0.679098	0.548494	-0.866451	0.0156776	0.365673	down	no
2515	0	X	+	74270986	74273135	ENSMUST00000125775	5	810	MSTRG.349	Rpl10	95.3883	113.874	7.0581	12.0646	18.285	7.37622	5.734	2.51954	0.0157212	0.366549	up	no
147819	0	chr7	-	110277782	110281527	ENSMUST00000210796	4	2141	MSTRG.23788	Gm45515	12.6424	7.82734	10.4648	7.35105	4.38063	5.85947	1.75853	0.814372	0.0158041	0.367845	up	no
57633	0	chr15	+	8194301	8202606	ENSMUST00000130748	4	989	MSTRG.9468	Cplane1	0.05105	0.057227	0.100096	0.174144	0.162987	0.210438	0.380542	-1.39387	0.0158163	0.368046	down	no
62459	0	chr15	-	98725730	98728198	ENSMUST00000229562	1	2469	MSTRG.10212	Fkbp11	0.065559	0.096649	0.061083	0.163682	0.123078	0.205336	0.453755	-1.14001	0.0159045	0.369348	down	no
51693	0	chr14	-	21847179	21848977	ENSMUST00000022295	6	1064	MSTRG.8458	Comtd1	0.657042	0.3589	0.41176	0.140944	0.194879	0.021607	3.99435	1.99796	0.0159256	0.36962	up	no
52106	0	chr14	-	29717467	29721864	ENSMUST00000224128	2	3706	MSTRG.8527	Cacna2d3	0.022841	0.085353	0.044866	0	0.001651	0.015438	8.95664	3.16296	0.0159308	0.36962	up	no
21632	0	chr10	+	66824169	66827403	ENSMUST00000217783	3	426	ENSMUSG00000112514	Gm47897	0.444723	0.408729	0.578254	0.105032	0.078096	0.290171	3.02495	1.59691	0.0159432	0.36962	up	no
40319	0	chr12	+	76571550	76580488	ENSMUST00000218427	6	4815	MSTRG.6409	Plekhg3	0	0	0	0.156394	0.078786	0	0.00127562	-9.61459	0.0159518	0.36962	down	no
132389	0	chr6	-	83051486	83053920	ENSMUST00000144058	6	1191	MSTRG.21593	Htra2	2.22392	0.24568	0.877196	0.179176	0.217577	0.35379	4.45917	2.15677	0.0159573	0.36962	up	no
8570	0	chr1	+	10125984	10130032	ENSMUST00000128164	3	684	MSTRG.935	Cspp1	0.583728	0.438716	0.523646	0.72815	1.03164	0.890275	0.583415	-0.777406	0.0161044	0.372114	down	no
41222	0	chr12	+	86947396	86953165	ENSMUST00000188901	2	526	MSTRG.6603	Cipc	1.79986	1.52148	2.25554	1.12538	0.921274	1.32995	1.65162	0.723886	0.0161186	0.372371	up	no
62314	0	chr15	+	97964585	97968674	ENSMUST00000230005	6	927	MSTRG.10194	Tmem106c	0.164342	0.145521	0.080797	0.017889	0.036215	0.052801	3.65427	1.86958	0.0161663	0.373118	up	no
94847	0	chr2	-	118829874	118834122	ENSMUST00000133534	2	874	MSTRG.15223	Gm14091	0.445881	0.486209	0.591375	0.889682	1.47265	0.766486	0.486914	-1.03826	0.016227	0.374167	down	no
162067	0	chr9	+	45070605	45077436	ENSMUST00000186268	2	2798	MSTRG.26194	Mpzl3	0.010084	0.008766	0.013971	0.107221	0.058582	0.014689	0.181842	-2.45924	0.0162423	0.374372	down	no
129424	0	chr6	-	34302434	34307457	ENSMUST00000201392	1	5024	MSTRG.21044	Akr1b3	0.839914	0.874209	1.06284	0.519666	0.63304	0.728077	1.47649	0.562173	0.01627	0.374932	up	no
23231	0	chr10	-	81163043	81167923	ENSMUST00000129549	2	1387	MSTRG.3408	Pias4	0.103258	0.034238	0.091456	0.027413	0.018923	0.000165	4.92359	2.29971	0.0164076	0.37724	up	no
145073	0	chr7	+	81037739	81038351	ENSMUST00000149508	2	514	MSTRG.23387	Zfp592	0.225067	0.211417	0.118883	0.409077	0.387275	0.478522	0.435625	-1.19884	0.01643	0.377509	down	no
57580	0	chr15	-	6836758	6874969	ENSMUST00000175862	8	2837	MSTRG.9460	Osmr	0.419941	0.549423	0.606081	0.353101	0.268156	0.342002	1.63554	0.709764	0.0164671	0.377873	up	no
102908	0	chr3	-	84177251	84190661	ENSMUST00000140568	3	802	MSTRG.16591	Trim2	0.045052	0	0.027161	0.14199	0.121203	0.107038	0.195048	-2.3581	0.0164697	0.377873	down	no
96237	0	chr2	+	130982785	130994575	ENSMUST00000132557	3	637	MSTRG.15458	Atrn	0.426105	0.428095	0.41012	0.643652	0.705301	0.965101	0.546366	-0.872061	0.0164956	0.378263	down	no
104791	0	chr3	+	96186671	96188458	ENSMUST00000133665	3	769	MSTRG.16875	Sv2a	0.193251	0.414539	0.451505	0.108254	0.119337	0.178474	2.60868	1.38332	0.0165162	0.378557	up	no
67899	0	chr16	+	87699004	87722920	ENSMUST00000156958	4	2210	MSTRG.11062	Bach1	0.744157	1.76379	0.580569	0.364962	0.436295	0.332688	2.72369	1.44556	0.0165322	0.378745	up	no
148929	0	chr7	+	126444800	126450241	ENSMUST00000133300	3	3334	MSTRG.23967	Rabep2	0	0	0	0.109619	0.214397	0	0.00092588	-10.0769	0.0165804	0.379275	down	no
13807	0	chr1	+	118510237	118531977	ENSMUST00000189216	3	6929	MSTRG.1831	Clasp1	0.10102	0.030242	0.179441	0.151056	0.437727	0.838541	0.217682	-2.1997	0.0168286	0.383502	down	no
65943	0	chr16	+	32462940	32470714	ENSMUST00000231920	4	1129	MSTRG.10716	Pcyt1a	0.62837	0.792756	0.669721	1.11974	2.10671	1.1447	0.478329	-1.06393	0.01687	0.38424	down	no
53412	0	chr14	+	46844813	46845740	ENSMUST00000228424	1	928	MSTRG.8719	Gm48949	1.73395	1.71428	1.51534	1.0926	1.26235	1.12176	1.42766	0.513654	0.016918	0.384959	up	no
29798	0	chr11	-	60112219	60125577	ENSMUST00000130746	2	11458	MSTRG.4557	4930412M03Rik	0	0	0	0	0.027554	0.069447	0.00309275	-8.33689	0.0169591	0.385533	down	no
158227	0	chr8	-	119537911	119541584	ENSMUST00000212244	2	3025	MSTRG.25497	Mbtps1	1.08613	0.855603	1.1388	0.746391	0.730296	0.819881	1.34137	0.423702	0.0170587	0.386924	up	no
73166	0	chr17	+	34204567	34216321	ENSMUST00000127543	11	2564	MSTRG.11792	Tap2	7.05149	4.16333	1.63228	1.72787	1.50254	1.17236	2.91796	1.54496	0.0170664	0.386954	up	no
8903	0	chr1	-	20803165	20804933	ENSMUST00000191061	2	607	MSTRG.989	Mcm3	0.073686	0.070554	0.091359	0.194311	0.220207	0.220735	0.370874	-1.431	0.0170976	0.387146	down	no
127431	0	chr5	-	144012495	144014877	ENSMUST00000199922	2	2286	MSTRG.20711	Ccz1	0.927847	0.91063	1.10981	1.35614	1.30148	1.30033	0.744903	-0.424876	0.0170998	0.387146	down	no
36144	0	chr11	+	116055898	116059246	ENSMUST00000140683	2	740	MSTRG.5605	Unk	0.126527	0.03138	0.082114	0.213881	0.244825	0.217647	0.354875	-1.49462	0.0171008	0.387146	down	no
35326	0	chr11	-	106381045	106383077	ENSMUST00000106809	3	705	MSTRG.5457	Icam2	0	0	0	0.02554	0.05169	0.059273	0.00219775	-8.82975	0.0171449	0.387571	down	no
28898	0	chr11	-	50851332	50852582	ENSMUST00000123764	2	664	ENSMUSG00000086226	Gm12660	0	0	0	0.017695	0.047973	0.067043	0.00226055	-8.78911	0.0171449	0.387571	down	no
149443	0	chr7	-	127583387	127585722	ENSMUST00000206891	4	935	MSTRG.24041	Ccdc189	0.102216	0.0397	0	0.191675	0.427766	0.305672	0.153404	-2.70459	0.017222	0.388879	down	no
88312	0	chr2	-	25122603	25145396	ENSMUST00000123483	3	638	MSTRG.14342	Gm13387	0.641548	0.447647	0.682961	0.397256	0.200324	0.23604	2.12586	1.08804	0.017228	0.388941	up	no
83452	0	chr19	+	8944034	8947136	ENSMUST00000132463	5	839	MSTRG.13417	Mta2	0.579932	0.284287	0.766155	1.13128	1.03594	1.24731	0.477482	-1.06648	0.0172833	0.38991	down	no
145876	0	chr7	+	96209663	96438966	ENSMUST00000144263	3	2385	MSTRG.23531	Tenm4	0	0	0	0.301941	0.14274	0	0.000674641	-10.5336	0.0173095	0.390344	down	no
107076	0	chr3	-	133307518	133310008	ENSMUST00000199187	1	2491	MSTRG.17288	Gm43254	1.25383	0.810448	1.07059	0.720955	0.655317	0.747148	1.47633	0.562013	0.0173191	0.390488	up	no
39772	0	chr12	-	69201773	69204961	ENSMUST00000221986	3	1049	MSTRG.6307	Pole2	0.505284	0.310372	0.471738	0.845653	0.965209	0.60528	0.53283	-0.908252	0.017357	0.390979	down	no
44617	0	chr13	+	20499888	20504794	ENSMUST00000222966	1	4907	MSTRG.7258	Gm47664	0.003451	0.002492	0.003859	0.04465	0.020403	0.005758	0.138425	-2.85283	0.0173687	0.391023	down	no
66037	0	chr16	+	32914123	32989559	ENSMUST00000156928	13	2678	MSTRG.10733	Lrch3	2.20365	1.50173	2.10137	3.33413	3.21523	2.49439	0.642072	-0.639192	0.0173919	0.391137	down	no
130736	0	chr6	+	52158432	52162119	ENSMUST00000132559	3	713	ENSMUSG00000087658	Hotairm1	0.280539	0.233285	0.551814	0.117544	0.101324	0.171411	2.73045	1.44914	0.0174009	0.391167	up	no
10702	0	chr1	-	58666895	58695989	ENSMUST00000185953	10	2008	MSTRG.1289	Flacc1	0.057804	0.057999	0.041957	0.121531	0.109245	0.103629	0.471763	-1.08386	0.0174412	0.391784	down	no
56826	0	chr14	+	100213142	100248111	ENSMUST00000140320	5	3375	MSTRG.9334	4930517O19Rik	0.269909	0.272272	0.216311	0.054241	0.081649	0.171668	2.46618	1.30228	0.0175254	0.393308	up	no
48666	0	chr13	+	76825207	76828840	ENSMUST00000155275	3	1335	MSTRG.7918	Mctp1	0.32995	0.121232	0.15738	0.092435	0.067801	0.045625	2.95618	1.56373	0.0176785	0.395716	up	no
82635	0	chr19	+	5845623	5851388	ENSMUST00000187697	2	516	MSTRG.13309	Frmd8os	0.22341	0.086429	0.142035	0.455439	0.638983	0.252951	0.335374	-1.57616	0.0177792	0.397309	down	no
14482	0	chr1	+	132454575	132457639	ENSMUST00000188006	3	2279	MSTRG.1950	Dstyk	0.763461	0.574664	0.852861	0.516953	0.499609	0.483755	1.46035	0.546313	0.0179182	0.399404	up	no
16810	0	chr1	-	171051174	171058054	ENSMUST00000168817	3	1298	MSTRG.2367	Fcgr3	1.34992	0.667693	2.64093	0.429115	0.199687	0.71386	3.46963	1.79478	0.0179317	0.399404	up	no
121413	0	chr5	-	73053894	73054877	ENSMUST00000143665	3	573	MSTRG.19754	Fryl	0.288322	0.18831	0.204338	0.348999	0.664016	0.524975	0.442766	-1.17538	0.0179825	0.400071	down	no
143019	0	chr7	+	45641776	45645741	ENSMUST00000210957	5	2491	ENSMUSG00000042918	Mamstr	0.002006	0.035441	0.04095	0.003176	0	0	24.6842	4.62552	0.0179922	0.400081	up	no
10794	0	chr1	-	59216344	59219126	ENSMUST00000188469	1	2783	MSTRG.1320	Als2	0.276617	0.222557	0.348148	0.186242	0.147385	0.179298	1.65194	0.724162	0.0181105	0.401817	up	no
71934	0	chr17	+	29318877	29328895	ENSMUST00000135754	5	2932	ENSMUSG00000024011	Pi16	0.492727	0.395748	0.543508	0.340684	0.341855	0.333164	1.40984	0.495536	0.0181343	0.402109	up	no
1822	0	X	-	57231485	57241805	ENSMUST00000151768	5	3612	MSTRG.250	Arhgef6	0.027798	0.134366	0.154411	0.217905	0.248389	1.42077	0.16776	-2.57553	0.0181369	0.402109	down	no
14601	0	chr1	-	133384537	133386434	ENSMUST00000126530	4	628	ENSMUSG00000070643	Sox13	0.24895	0.068849	0.182085	0.053333	0.001148	0.030552	5.87871	2.5555	0.0181659	0.402604	up	no
158597	0	chr8	-	122724986	122738511	ENSMUST00000212334	7	3306	MSTRG.25683	C230057M02Rik	0	0.01387	0.010397	0.078237	0.075544	0.018894	0.140536	-2.83099	0.0183558	0.405255	down	no
44648	0	chr13	+	21179958	21181983	ENSMUST00000124052	1	2026	MSTRG.7263	Trim27	1.7018	1.22671	1.83239	1.03532	1.0852	1.19295	1.43683	0.522891	0.018435	0.406188	up	no
160086	0	chr9	-	21104068	21131243	ENSMUST00000213717	20	4507	MSTRG.25893	Tyk2	0.391268	0.268762	2.58399	0.114869	0.253177	0.24115	5.32509	2.4128	0.0185537	0.407986	up	no
20822	0	chr10	+	51480677	51486759	ENSMUST00000219151	6	3454	MSTRG.3080	Lilr4b	0.10028	0.353453	0.121763	0.289132	0.878015	1.34529	0.229059	-2.12621	0.0185642	0.408068	down	no
75885	0	chr17	-	64295807	64331934	ENSMUST00000232842	5	3606	MSTRG.12217	Pja2	2.34323	1.79025	2.11574	1.72379	1.43762	1.42508	1.36253	0.446288	0.0186455	0.409277	up	no
127387	0	chr5	+	143758354	143765810	ENSMUST00000180951	2	2573	MSTRG.20716	D130017N08Rik	0.191786	0.091528	0.158692	0.049064	0.056861	0.088323	2.27547	1.18617	0.0187188	0.410646	up	no
107672	0	chr3	+	145118588	145124210	ENSMUST00000199435	1	5623	MSTRG.17386	Odf2l	0.801093	0.127137	0.149684	0.110253	0.065965	0.071802	4.34608	2.11971	0.0187224	0.41065	up	no
156020	0	chr8	-	84842596	84844965	ENSMUST00000154774	5	992	MSTRG.25103	Calr	1.14873	1.12217	1.43237	2.2392	1.84964	6.53611	0.348544	-1.52059	0.0187375	0.410833	down	no
68456	0	chr16	+	93904693	93906115	ENSMUST00000128316	2	616	MSTRG.11132	Chaf1b	0.180482	0.079077	0.278283	0.38251	0.635297	0.411497	0.376296	-1.41006	0.0187709	0.411191	down	no
83467	0	chr19	+	8972404	8981222	ENSMUST00000135025	5	4015	MSTRG.13419	Eef1g	0.270328	0.219669	0.32694	0.049224	0.032674	0.166556	3.28808	1.71725	0.0188079	0.411791	up	no
154473	0	chr8	+	69103128	69108387	ENSMUST00000129797	5	813	MSTRG.24810	Atp6v1b2	0.312556	0.229392	0.406356	0.605886	0.534603	0.586026	0.549259	-0.864441	0.0189165	0.413261	down	no
105150	0	chr3	-	100582314	100587717	ENSMUST00000197836	1	5404	MSTRG.16968	Gm43466	0.036393	0.030206	0.02488	0.011286	0.012021	0.01389	2.45931	1.29825	0.0190244	0.415318	up	no
162637	0	chr9	-	52399274	52401968	ENSMUST00000216696	2	991	ENSMUSG00000111780	Gm47960	0.074002	0.03562	0.073087	0	0	0.016155	11.3097	3.4995	0.0190879	0.415953	up	no
80082	0	chr18	+	60570599	60573706	ENSMUST00000160353	3	2287	MSTRG.12938	Rbm22	0.004684	0.017261	0.013958	0.029871	0.287101	0.030019	0.10347	-3.27272	0.0191682	0.417	down	no
90587	0	chr2	-	39106709	39108763	ENSMUST00000131225	3	920	MSTRG.14680	Scai	0.630456	0.505902	0.533086	0.828887	0.859204	0.842678	0.659659	-0.600208	0.019179	0.417011	down	no
157032	0	chr8	-	95869472	95872392	ENSMUST00000147040	4	639	MSTRG.25262	Got2	0.06265	1.56322	0.034365	0.039268	0.036656	0.048532	13.3399	3.73768	0.0191837	0.417011	up	no
94575	0	chr2	+	112379226	112407518	ENSMUST00000151257	4	1734	MSTRG.15182	Katnbl1	2.73352	2.60736	2.75342	2.26876	1.93373	1.74112	1.36185	0.445568	0.0192224	0.417471	up	no
107391	0	chr3	+	138443111	138446836	ENSMUST00000162024	2	1630	MSTRG.17339	Adh5	0.162421	0.075034	0.303358	1.01366	0.355677	0.456064	0.29627	-1.75501	0.0192529	0.417894	down	no
72782	0	chr17	+	33537336	33554716	ENSMUST00000174104	17	3727	MSTRG.11741	Adamts10	0.017481	0.03583	0.062452	0.122849	0.076073	0.134797	0.346888	-1.52746	0.0193151	0.419018	down	no
167228	0	chr9	+	108975336	108977189	ENSMUST00000149142	5	654	MSTRG.26966	Col7a1	0	0	0	0.207553	0.021002	0.015635	0.00122855	-9.66883	0.0193806	0.4199	down	no
68441	0	chr16	+	93832267	93871252	ENSMUST00000232425	14	2664	MSTRG.11137	Morc3	1.32526	1.36648	1.00364	2.08218	2.44042	1.69813	0.594043	-0.75136	0.0193835	0.4199	down	no
150049	0	chr7	-	132850106	132852673	ENSMUST00000154914	3	845	MSTRG.24180	Eef1akmt2	9.5e-05	0.002643	0.089173	0.454786	0.201565	0.088016	0.123475	-3.0177	0.0194289	0.420621	down	no
19633	0	chr10	+	22402883	22407712	ENSMUST00000180537	2	4720	MSTRG.2859	Gm10825	0.226984	0.918491	0.186024	0.134452	0.130393	0.094062	3.70987	1.89137	0.0194375	0.420621	up	no
116827	0	chr4	+	151969815	151973479	ENSMUST00000138738	2	2777	MSTRG.18996	Dnajc11	0.137836	0.041317	0.099655	0.006503	0.020659	0.040558	4.11707	2.04162	0.0194446	0.420621	up	no
102147	0	chr3	+	60501265	60535750	ENSMUST00000195839	2	7154	MSTRG.16467	Mbnl1	0.003398	0.010479	0.001832	0.09418	0.030755	0.004405	0.121455	-3.04151	0.0195247	0.421375	down	no
148533	0	chr7	+	120891855	120904994	ENSMUST00000128813	4	2216	MSTRG.23892	Eef2k	0.017762	0.242835	0.019074	0.006048	0.012514	0.010185	9.7287	3.28225	0.0196176	0.422607	up	no
30305	0	chr11	+	65159959	65171224	ENSMUST00000239306	3	814	MSTRG.4645	AL663045	0.023162	0.036753	0.048217	0	0	0	360.44	8.49362	0.0196554	0.423013	up	no
132961	0	chr6	-	86737655	86745057	ENSMUST00000135921	4	784	MSTRG.21673	Anxa4	0.11735	0.05314	0.210123	0.048691	0.000969	0.009836	6.39729	2.67746	0.0196587	0.423013	up	no
141625	0	chr7	+	35040482	35044708	ENSMUST00000160320	3	1044	MSTRG.22962	Pepd	0.309802	0.415216	0.2499	0.521601	0.719909	0.67332	0.509141	-0.973864	0.0196946	0.423529	down	no
53517	0	chr14	+	47526079	47534394	ENSMUST00000228634	2	5456	MSTRG.8743	Fbxo34	0.126426	0.016866	0.106786	0.014039	0.015681	0.027292	4.38641	2.13304	0.0198184	0.424916	up	no
19443	0	chr10	+	20170988	20233858	ENSMUST00000217251	3	923	MSTRG.2824	Map7	0	0	0.016325	0.034133	0.089535	0.064567	0.0867267	-3.52738	0.0198187	0.424916	down	no
46838	0	chr13	-	55075136	55100300	ENSMUST00000133187	4	2736	MSTRG.7628	Uimc1	0.107175	0.183234	0.087467	0.341791	0.206325	0.362729	0.414863	-1.26929	0.019837	0.425083	down	no
80959	0	chr18	+	74217871	74221496	ENSMUST00000238176	11	2085	MSTRG.13069	Cxxc1	2.72542	0.621654	0.564887	0.167417	0.157497	0.542968	4.50748	2.17232	0.0198918	0.425838	up	no
192	0	X	-	7667960	7671390	ENSMUST00000136155	4	1230	MSTRG.22	Plp2	0.933626	0.331826	0.363695	0.101812	0.012448	0.209483	5.03222	2.3312	0.019924	0.426143	up	no
149926	0	chr7	+	131371156	131373034	ENSMUST00000207419	1	1879	MSTRG.24145	Pstk	0.362785	0.30139	0.123845	0.505572	0.815926	0.650375	0.39963	-1.32326	0.0199288	0.426143	down	no
149299	0	chr7	+	127213114	127213522	ENSMUST00000143222	2	232	MSTRG.24017	Mylpf	0.447222	0.559914	0.651156	0.156781	0.233662	0.199558	2.81066	1.49091	0.019951	0.426433	up	no
84544	0	chr19	-	23213755	23215154	ENSMUST00000224008	3	731	MSTRG.13573	Smc5	0.884404	0.907609	0.877118	1.14845	1.94508	1.55362	0.574359	-0.799976	0.0199803	0.426944	down	no
105470	0	chr3	-	104144199	104145855	ENSMUST00000196117	1	1657	MSTRG.17024	Gm42701	1.31551	0.948598	1.08732	0.697496	0.650241	0.890927	1.49707	0.582138	0.0199899	0.427041	up	no
80820	0	chr18	+	69522181	69633791	ENSMUST00000201747	4	755	MSTRG.13052	Tcf4	0.040184	0	0	0.28447	0.148341	0.094	0.0762778	-3.71259	0.0200137	0.427279	down	no
64764	0	chr16	-	18271246	18284591	ENSMUST00000128856	8	3438	MSTRG.10530	Dgcr8	0.81321	0.751379	0.855012	0.953472	1.61563	1.42442	0.605881	-0.722894	0.0200418	0.427316	down	no
143207	0	chr7	-	46689269	46708977	ENSMUST00000210791	10	3446	MSTRG.23146	Saal1	1.25704	0.823104	0.937832	1.32252	1.61714	1.79509	0.637411	-0.649705	0.0200437	0.427316	down	no
140513	0	chr7	-	28306428	28308018	ENSMUST00000134263	4	632	MSTRG.22812	Timm50	1.3943	1.47138	1.58263	0.772993	1.01455	1.10628	1.53717	0.62028	0.0200909	0.427795	up	no
113658	0	chr4	-	120931307	120934686	ENSMUST00000132839	2	554	MSTRG.18410	Zfp69	0.271014	0.361845	0.395734	0.188201	0.085474	0.150688	2.42385	1.2773	0.0201427	0.428747	up	no
165329	0	chr9	-	90094178	90095902	ENSMUST00000189089	2	1536	MSTRG.26688	Morf4l1	5.0801	4.52408	5.14355	3.68363	4.30237	3.79981	1.25131	0.323442	0.0201466	0.428754	up	no
51290	0	chr14	-	18214536	18239127	ENSMUST00000143308	5	1776	MSTRG.8406	Nr1d2	0.02852	0.024844	0.020921	0.316755	0.168947	0.014266	0.14858	-2.75069	0.0201898	0.42939	down	no
71734	0	chr17	+	28769336	28778219	ENSMUST00000124099	10	1177	ENSMUSG00000004864	Mapk13	0.277171	0.16806	0.198603	0.017626	0.094759	0.100352	3.02643	1.59762	0.0201907	0.42939	up	no
112306	0	chr4	-	107064396	107066449	ENSMUST00000138788	2	1968	MSTRG.18201	Mrpl37	0.194163	0.047328	0.279858	1.3607	0.103392	1.9187	0.154118	-2.69789	0.0202522	0.430484	down	no
40301	0	chr12	+	76444497	76448660	ENSMUST00000219367	2	855	MSTRG.6407	Gm10451	0.789601	0.555456	1.08218	0.411157	0.499244	0.393518	1.86149	0.896459	0.0203103	0.43148	up	no
160312	0	chr9	-	21974467	21977421	ENSMUST00000213130	7	705	ENSMUSG00000040146	Rgl3	0.075664	0.092289	0.02695	0	0.01121	0	17.3865	4.1199	0.0203576	0.432256	up	no
58940	0	chr15	-	55045120	55072890	ENSMUST00000226864	16	3704	MSTRG.9685	Taf2	0.548445	0.539208	0.712652	0.865248	0.824483	1.25117	0.612161	-0.708017	0.0204011	0.432801	down	no
108348	0	chr4	+	3246005	3258092	ENSMUST00000133960	2	2953	MSTRG.17495	AI838599	0.799266	0.635673	0.634311	0.350484	0.432631	0.543216	1.56013	0.641667	0.0204386	0.433465	up	no
46023	0	chr13	-	41543005	41559913	ENSMUST00000225451	2	846	MSTRG.7513	Gm32184	0.262909	0.356463	0.447474	0.208513	0.163514	0.102988	2.24592	1.16731	0.0206098	0.435472	up	no
60886	0	chr15	+	80133127	80148668	ENSMUST00000230479	2	504	MSTRG.9989	Tab1	0.370819	0.509567	0.705311	0.997131	0.876438	1.18271	0.518833	-0.946657	0.0206288	0.435722	down	no
2491	0	X	-	74226448	74227757	ENSMUST00000124950	3	934	MSTRG.348	Flna	3.43952	2.82923	2.2451	1.8857	1.32845	1.88869	1.66845	0.738512	0.0206324	0.435722	up	no
151456	0	chr8	+	3393006	3450640	ENSMUST00000131773	12	3843	MSTRG.24328	Arhgef18	0.01017	0	0.455564	0	0	0	1552.45	10.6003	0.020704	0.436911	up	no
44063	0	chr13	-	9684841	9693429	ENSMUST00000137932	2	6511	MSTRG.7163	Zmynd11	0.063712	0.091013	0.029886	0.020658	0.02961	0.014054	2.87011	1.5211	0.0207099	0.436911	up	no
82075	0	chr19	-	4286001	4306222	ENSMUST00000113837	18	3668	MSTRG.13235	Grk2	5.44949	3.09354	2.86957	10.4177	4.98865	10.198	0.445728	-1.16576	0.0207464	0.437107	down	no
72790	0	chr17	+	33598141	33601847	ENSMUST00000235099	3	507	MSTRG.11742	Myo1f	0.388364	0.323689	0.232725	0.153953	0.062192	0.147872	2.59542	1.37597	0.0207486	0.437107	up	no
149710	0	chr7	+	128462068	128475571	ENSMUST00000206497	4	496	ENSMUSG00000108668	Gm32816	0	0	0	0.035609	0.055942	0.115085	0.00145183	-9.42791	0.020795	0.437663	down	no
79060	0	chr18	+	37010712	37014034	ENSMUST00000194050	1	3323	MSTRG.12742	Pcdha11	0	0	0	0.016609	0.003891	0.007146	0.0108515	-6.52596	0.0207967	0.437663	down	no
115343	0	chr4	-	135976394	135979114	ENSMUST00000123737	3	530	MSTRG.18694	Pithd1	0.523796	0.385543	0.420522	0.599048	0.933405	1.15386	0.49505	-1.01435	0.0208035	0.437673	down	no
33920	0	chr11	+	97833183	97839247	ENSMUST00000127575	3	3800	MSTRG.5235	Lasp1	5.7909	0.26479	0.176895	0.268352	0.272608	0.144441	9.09334	3.18481	0.0208044	0.437673	up	no
40303	0	chr12	+	76449698	76451336	ENSMUST00000220043	1	1639	MSTRG.6407	Gm10451	1.00723	0.373234	1.21033	0.241384	0.204815	0.476056	2.80919	1.49015	0.020841	0.43829	up	no
32151	0	chr11	-	78507252	78508818	ENSMUST00000132433	2	1054	MSTRG.4920	Tmem199	0.473234	0.585863	0.385704	1.38377	0.689399	0.969242	0.474886	-1.07435	0.0209266	0.439252	down	no
90949	0	chr2	-	52709397	52742281	ENSMUST00000150582	8	1179	MSTRG.14728	Stam2	0.879046	1.06906	0.710254	0.441954	0.543855	0.5804	1.69732	0.763259	0.0209703	0.439864	up	no
75465	0	chr17	-	55997778	56005584	ENSMUST00000233977	7	1517	MSTRG.12139	Stap2	0.490769	0.73019	0.562467	0.413196	0.181818	0.201807	2.23818	1.16232	0.0210038	0.440414	up	no
25990	0	chr10	+	128303363	128321358	ENSMUST00000218496	24	5051	MSTRG.3879	Pan2	1.82748	1.24497	1.49701	3.32866	2.61508	1.94684	0.579102	-0.78811	0.0210247	0.440566	down	no
60036	0	chr15	-	76348612	76351111	ENSMUST00000133993	2	2283	MSTRG.9865	Sharpin	0	0	0	0.21964	0.152308	0	0.000806564	-10.2759	0.0210575	0.440895	down	no
54950	0	chr14	-	55662403	55671794	ENSMUST00000227157	3	8289	MSTRG.8988	Nedd8	0.162189	0.351397	0.67359	1.09678	1.12585	1.00506	0.367809	-1.44297	0.0212621	0.444188	down	no
22463	0	chr10	-	78248880	78264139	ENSMUST00000218143	2	1443	ENSMUSG00000112433	Gm30122	0.23463	0	0.376519	0	0	0	2037.16	10.9923	0.021311	0.444775	up	no
75327	0	chr17	+	52160143	52163976	ENSMUST00000191539	2	1459	MSTRG.12102	Gm19585	0.666394	0.855186	0.722163	0.44587	0.189455	0.427751	2.11061	1.07766	0.0213598	0.445324	up	no
97145	0	chr2	+	151502980	151516437	ENSMUST00000146695	6	6237	MSTRG.15608	Nsfl1c	0.007232	0.002884	0	0.081846	0.029945	0.004378	0.08708	-3.52151	0.0214043	0.445952	down	no
86374	0	chr19	-	52995364	52996633	ENSMUST00000182728	2	541	MSTRG.13895	Xpnpep1	0.300184	0.44285	0.461648	0.619975	0.797891	0.886809	0.522712	-0.935911	0.0214938	0.447201	down	no
11169	0	chr1	-	65029527	65032748	ENSMUST00000160283	2	1325	ENSMUSG00000025955	Akr1cl	0.038926	0.027025	0.015298	0.002278	0	0	35.6668	5.15651	0.0215497	0.447901	up	no
40858	0	chr12	-	83945209	83950611	ENSMUST00000221865	2	588	MSTRG.6527	Gm26571	0.292352	0.468712	0.097928	0	0.060102	0	14.2922	3.83716	0.0215717	0.448162	up	no
128130	0	chr5	-	151642819	151644415	ENSMUST00000127366	2	990	MSTRG.20830	Rfc3	0.396707	0.241258	0.151931	0.115687	0.086184	0.104991	2.57411	1.36407	0.0216468	0.449149	up	no
61667	0	chr15	+	85894751	85897394	ENSMUST00000159362	3	1204	MSTRG.10098	Trmu	0.771552	0.767637	0.766521	0.504399	0.589809	0.52309	1.42566	0.511626	0.0216683	0.449239	up	no
134619	0	chr6	+	116256556	116259256	ENSMUST00000203980	2	888	MSTRG.21965	Washc2	0.48745	0.745414	0.270452	0.216597	0.207604	0.081396	2.97335	1.57209	0.0216697	0.449239	up	no
119933	0	chr5	-	36627119	36696180	ENSMUST00000201720	3	3494	MSTRG.19469	D5Ertd579e	1.60308	1.49685	1.57004	2.01447	2.88592	2.11229	0.665932	-0.586553	0.0216801	0.449378	down	no
120564	0	chr5	-	52646640	52648480	ENSMUST00000199425	1	1841	MSTRG.19590	Sepsecs	0.647274	0.460518	0.591627	0.324384	0.416897	0.38457	1.50945	0.594026	0.0217073	0.449557	up	no
8510	0	chr1	-	9942023	9944019	ENSMUST00000182819	3	1612	MSTRG.923	Snhg6	2.60667	2.89039	2.74819	1.42844	1.12004	2.17881	1.74418	0.802548	0.0217146	0.449631	up	no
74828	0	chr17	-	46501800	46525935	ENSMUST00000182530	25	4330	MSTRG.12025	Cul9	0.453393	0	0.016317	0.002566	0	0	183.051	7.51611	0.0218038	0.45086	up	no
37736	0	chr12	+	13328345	13329664	ENSMUST00000221212	1	1320	MSTRG.5859	Nbas	1.10501	1.25157	1.5465	0.662674	0.845245	0.962715	1.57979	0.659732	0.0218511	0.451306	up	no
81706	0	chr19	-	3483528	3575756	ENSMUST00000225446	13	5172	MSTRG.13192	Ppp6r3	2.35629	1.42015	2.28622	1.28453	0.851654	1.36394	1.73213	0.792543	0.0218961	0.451458	up	no
129576	0	chr6	-	36387381	36390191	ENSMUST00000160156	2	1555	ENSMUSG00000073154	9330158H04Rik	0.078853	0.110766	0.083608	0.033233	0	0.020169	5.11642	2.35513	0.0219187	0.451845	up	no
157865	0	chr8	+	110737117	110741813	ENSMUST00000133848	3	4152	MSTRG.25417	Mtss2	0.60737	0.862579	0.369837	0.021761	0.266894	0.118551	4.51807	2.17571	0.0220393	0.453714	up	no
126886	0	chr5	-	138275528	138278454	ENSMUST00000161055	5	1791	MSTRG.20598	Gpc2	0.060133	0	0.292102	0.00472	0	0	74.6261	6.22161	0.022207	0.456159	up	no
18431	0	chr1	+	191575727	191610363	ENSMUST00000193961	11	3905	MSTRG.2647	Ints7	0.269235	0.198904	0.227753	0.112407	0.149505	0.054973	2.19604	1.1349	0.0222601	0.456707	up	no
14442	0	chr1	-	132114934	132116255	ENSMUST00000189733	3	509	ENSMUSG00000026437	Cdk18	0.14724	0.00026	0.102976	0	0	0	834.92	9.70549	0.0223902	0.458909	up	no
8639	0	chr1	+	12836028	12840497	ENSMUST00000189447	4	747	MSTRG.946	Sulf1	0.082809	0.324898	0.013014	0.010979	0.019174	0.00803	11.0185	3.46186	0.0224492	0.459778	up	no
146596	0	chr7	+	101896408	101898227	ENSMUST00000146286	2	538	MSTRG.23674	Anapc15	0.037523	0.041621	0.004087	0.247344	0.258236	0.063888	0.146156	-2.77442	0.0224516	0.459778	down	no
132311	0	chr6	+	81923680	81944219	ENSMUST00000132301	8	2429	MSTRG.21582	Gcfc2	0.321229	0.515774	0.330408	0.577413	0.871576	0.844577	0.508994	-0.97428	0.0224667	0.460008	down	no
10830	0	chr1	+	59685006	59691933	ENSMUST00000186044	2	1669	MSTRG.1325	Nop58	0.251969	0.203085	0.049157	0.406174	0.492453	0.781375	0.300125	-1.73636	0.0224795	0.460192	down	no
3471	0	X	+	101640062	101652894	ENSMUST00000155713	5	1334	MSTRG.504	Ogt	0.029439	0.063208	0.045152	0.097662	0.188854	0.107404	0.349815	-1.51534	0.0225074	0.46053	down	no
83672	0	chr19	-	10553889	10555756	ENSMUST00000237507	1	1868	MSTRG.13447	Tmem216	0.135115	0.160886	0.204254	0.229045	0.431337	0.349774	0.495225	-1.01384	0.0225397	0.460802	down	no
8794	0	chr1	-	16584158	16619489	ENSMUST00000136455	4	1722	MSTRG.976	Ube2w	4.32428	4.29318	3.96173	3.38994	2.74516	3.30415	1.33265	0.414296	0.0226006	0.461735	up	no
105178	0	chr3	-	101084592	101087393	ENSMUST00000200367	1	2802	MSTRG.16976	Gm43465	0.029019	0.026789	0.01725	0.067501	0.041962	0.072524	0.401446	-1.31672	0.022621	0.461925	down	no
62252	0	chr15	-	97680379	97682199	ENSMUST00000229008	2	724	MSTRG.10187	Rpap3	0.308612	0.186081	0.193576	0.332902	0.730862	0.528023	0.432388	-1.2096	0.0226307	0.462037	down	no
167784	0	chr9	-	114237697	114317028	ENSMUST00000213446	27	3798	MSTRG.27031	4921528I07Rik	0.004867	0.00435	0.032413	0	0	0	138.767	7.11652	0.022635	0.462047	up	no
121736	0	chr5	+	76966157	76967509	ENSMUST00000154688	2	1111	MSTRG.19802	Paics	0.717791	0.799963	0.877783	0.581571	0.511137	0.373672	1.63364	0.70809	0.0226857	0.46277	up	no
127733	0	chr5	+	147101164	147111597	ENSMUST00000201007	2	1090	MSTRG.20773	Polr1d	1.68643	0.359568	0.117629	0.138174	0.10486	0.155955	5.42276	2.43903	0.0228604	0.465299	up	no
129419	0	chr6	-	34156723	34163482	ENSMUST00000146514	5	2320	MSTRG.21042	Slc35b4	0.319873	0.088973	0.110849	0.524716	0.472509	0.408939	0.369583	-1.43603	0.0228885	0.465573	down	no
137804	0	chr7	+	4782951	4783358	ENSMUST00000206395	1	408	MSTRG.22499	Tmem190	0.509915	0.411108	0.69793	0.252983	0.298342	0.133888	2.3627	1.24044	0.0229874	0.466957	up	no
73374	0	chr17	-	34823995	34826551	ENSMUST00000162954	2	2131	MSTRG.11846	Stk19	0.734501	0.644171	0.982792	1.02584	1.3821	1.32017	0.633421	-0.658763	0.0230125	0.467074	down	no
8205	0	Y	+	90785586	90816465	ENSMUST00000179077	3	896	MSTRG.857	Gm47283	0.008212	0.018916	0.020523	0.872342	0	0.12075	0.0479825	-4.38135	0.0230313	0.467299	down	no
58890	0	chr15	-	53089931	53107868	ENSMUST00000140798	5	871	MSTRG.9679	Ext1	0.109338	0.081932	0.10943	0.264054	0.158602	0.245702	0.449909	-1.1523	0.0230651	0.467648	down	no
106411	0	chr3	-	121228378	121235042	ENSMUST00000200402	3	3895	MSTRG.17179	Tlcd4	0.003848	0.016355	0.006491	0.127189	0.049013	0.008085	0.14485	-2.78737	0.0231065	0.468196	down	no
142983	0	chr7	-	45567935	45575327	ENSMUST00000210569	5	1133	MSTRG.23121	0610005C13Rik	0.318698	0	0.389062	0	0	0	2359.2	11.2041	0.0231221	0.468434	up	no
107819	0	chr3	+	146852367	146940256	ENSMUST00000038090	15	2265	ENSMUSG00000036745	Ttll7	0.002797	0	0	0.321537	0.018781	0	0.00821878	-6.92686	0.0231396	0.46871	down	no
77975	0	chr18	-	12928025	12941841	ENSMUST00000141651	4	730	MSTRG.12569	Osbpl1a	0.217969	0.211319	0.166573	0.267717	0.593564	0.574019	0.415147	-1.2683	0.0231646	0.468981	down	no
149936	0	chr7	-	131385513	131385946	ENSMUST00000207934	1	434	MSTRG.24146	Gm44623	3.67586	2.79596	4.51131	2.47672	2.50837	2.1797	1.53293	0.616292	0.0232133	0.469586	up	no
2040	0	X	+	68678582	68708877	ENSMUST00000148348	12	2193	MSTRG.291	Fmr1	0.969829	0.744946	0.972769	0.701689	0.561581	0.663151	1.3951	0.480365	0.0232186	0.469586	up	no
88733	0	chr2	+	26385552	26387794	ENSMUST00000152375	3	613	MSTRG.14402	Gm13563	0.383322	0.574751	0.343531	0.80712	0.741905	1.25237	0.464628	-1.10585	0.0232216	0.469586	down	no
16129	0	chr1	+	161037353	161038539	ENSMUST00000160551	3	553	MSTRG.2239	Gas5	1.52361	0.818527	1.69197	0.867585	0.502747	0.372097	2.31522	1.21115	0.0232438	0.469878	up	no
156291	0	chr8	-	86844319	86853158	ENSMUST00000210029	3	3997	MSTRG.25157	N4bp1	0.004565	0.005255	0.013857	0.044008	0.042664	0.01256	0.238602	-2.06732	0.0233271	0.471325	down	no
16905	0	chr1	-	171281958	171282981	ENSMUST00000144393	2	830	MSTRG.2387	Usp21	0.284579	0.264995	0.280806	0.499764	0.793763	0.414808	0.486076	-1.04075	0.0233532	0.471549	down	no
157189	0	chr8	-	104511037	104518187	ENSMUST00000159330	6	857	MSTRG.25311	Nae1	0.08648	0.089975	0.087167	0.020442	0.025482	0.020469	3.97063	1.98937	0.0233756	0.47191	up	no
25278	0	chr10	-	118502035	118556525	ENSMUST00000220034	5	1121	ENSMUSG00000112230	Ifngas1	0.311434	0.159836	0.099621	0.083944	0.023767	0.05647	3.47721	1.79793	0.0234406	0.472683	up	no
102751	0	chr3	-	80704639	80802650	ENSMUST00000193645	10	4799	ENSMUSG00000033981	Gria2	0.022245	0.022314	0.038929	0.069331	0.108961	0.0424	0.378301	-1.40239	0.0234996	0.473378	down	no
159930	0	chr9	-	20435030	20459979	ENSMUST00000098970	9	5079	MSTRG.25867	Zfp26	2.87297	3.99764	2.78833	6.45042	4.46573	5.93105	0.573326	-0.802573	0.0236264	0.47471	down	no
146520	0	chr7	+	101481285	101481856	ENSMUST00000210348	1	572	MSTRG.23669	Pde2a	0.07832	0.103559	0.187761	0.379167	0.323276	0.273998	0.378558	-1.40141	0.023631	0.47471	down	no
140337	0	chr7	-	27342137	27355771	ENSMUST00000132684	16	2534	MSTRG.22779	Shkbp1	0.78897	0.153295	0.573132	0.20331	0.092058	0.026132	4.71352	2.23681	0.0236554	0.474866	up	no
102033	0	chr3	+	58544233	58551441	ENSMUST00000148251	4	4147	MSTRG.16441	Eif2a	1.1711	1.01188	0.260727	0.249085	0.30638	0.292155	2.88302	1.52758	0.0236716	0.475034	up	no
149650	0	chr7	+	128248018	128255699	ENSMUST00000171888	9	4032	MSTRG.24067	Tgfb1i1	0.35813	0.34054	0.28387	0.252236	0.150901	0.14182	1.80297	0.850374	0.0236853	0.475066	up	no
40510	0	chr12	-	80018415	80081434	ENSMUST00000218323	2	3871	ENSMUSG00000111933	Gm36660	0.037554	0.026613	0.024114	0.063573	0.076565	0.046137	0.473928	-1.07726	0.0236889	0.475066	down	no
142891	0	chr7	-	45386949	45394815	ENSMUST00000209237	5	697	MSTRG.23107	Snrnp70	1.95562	1.47489	2.43508	2.74253	2.95069	3.45812	0.640954	-0.641708	0.0237207	0.47531	down	no
80471	0	chr18	+	65181145	65195985	ENSMUST00000235339	6	786	MSTRG.13001	Nedd4l	0.592089	0.412	1.11216	0.290902	0.296112	0.341951	2.27807	1.18781	0.0237841	0.476076	up	no
24447	0	chr10	+	96310131	96362367	ENSMUST00000218518	3	517	ENSMUSG00000112290	Gm33782	0.546523	0.375041	0.889764	0.320115	0.242982	0.20077	2.37126	1.24565	0.0238195	0.476659	up	no
22221	0	chr10	+	76531607	76548868	ENSMUST00000162475	16	3969	MSTRG.3281	Lss	0.646871	0.712426	0.859215	0.550428	0.512112	0.392717	1.52448	0.608318	0.0240099	0.479811	up	no
161519	0	chr9	+	41474867	41530116	ENSMUST00000232715	3	2356	MSTRG.26104	Mir100hg	0.187175	0	0.143304	0	0	0	1101.6	10.1054	0.0241738	0.482233	up	no
107884	0	chr3	+	151437896	151440189	ENSMUST00000238382	2	1061	MSTRG.17406	Adgrl4	0.687401	0.40228	0.386497	0.291833	0.255573	0.221526	1.91978	0.940939	0.0242857	0.483667	up	no
13025	0	chr1	-	91375832	91398815	ENSMUST00000187105	11	2402	MSTRG.1696	Ilkap	1.07847	2.44303	1.73566	0.715528	1.06931	0.633693	2.17369	1.12015	0.0244409	0.485671	up	no
161794	0	chr9	-	44290044	44296106	ENSMUST00000217413	1	6063	MSTRG.26153	Gm48604	0.689779	0.53979	1.37493	1.55425	2.30679	1.7053	0.467901	-1.09572	0.0246046	0.48809	down	no
157165	0	chr8	-	104362602	104363668	ENSMUST00000212110	2	564	MSTRG.25300	Gm45877	0.273199	0.269437	0.168709	0.349807	0.634669	0.610981	0.445857	-1.16535	0.0247247	0.489703	down	no
132021	0	chr6	+	71931181	71931824	ENSMUST00000206823	2	404	MSTRG.21534	Polr1a	0.485197	0.255868	0.291454	0.009343	0.139623	0.124407	3.77696	1.91723	0.0247421	0.489935	up	no
2810	0	X	+	77511214	77663275	ENSMUST00000133893	13	7143	MSTRG.391	Tbl1x	2.36834	2.08364	1.92445	2.78866	2.88334	2.70558	0.761129	-0.393788	0.0248114	0.490906	down	no
25075	0	chr10	+	116474345	116475319	ENSMUST00000123348	2	843	MSTRG.3726	Kcnmb4os2	0.226195	0.182788	0.26679	0.062838	0	0	10.7542	3.42683	0.0248466	0.4912	up	no
98672	0	chr2	-	165276554	165277841	ENSMUST00000125550	2	1110	MSTRG.15853	Slc35c2	0.38172	0.51935	0.464451	0.190674	0.200757	0.332897	1.88522	0.914736	0.0248526	0.491238	up	no
65484	0	chr16	+	23107779	23110343	ENSMUST00000130483	4	583	MSTRG.10626	Eif4a2	0.304907	0.337709	0.408292	0.203106	0.040785	0.041931	3.67679	1.87845	0.0248657	0.491417	up	no
116794	0	chr4	-	151050409	151057963	ENSMUST00000155446	3	839	MSTRG.18992	Vamp3	0.430558	0.618905	0.470551	0.910195	1.39191	0.770924	0.494631	-1.01558	0.0249327	0.492313	down	no
61939	0	chr15	-	89426360	89429908	ENSMUST00000170334	9	2111	MSTRG.10136	Chkb	0.444833	0.262469	0.52133	0.70876	0.64955	2.20561	0.344742	-1.53641	0.0249449	0.49242	down	no
68012	0	chr16	-	90257685	90258846	ENSMUST00000231776	2	573	MSTRG.11076	Scaf4	0.040036	0.526845	0.097448	0.008971	0.047545	0.015745	9.19347	3.20061	0.0249929	0.492804	up	no
89243	0	chr2	+	29942362	29943837	ENSMUST00000123608	2	518	MSTRG.14475	Gle1	0.430033	0.489233	0.489415	0.243078	0.280015	0.185538	1.98789	0.991238	0.0250944	0.494081	up	no
60256	0	chr15	+	76710673	76717699	ENSMUST00000142506	3	4994	MSTRG.9895	Lrrc14	0.576659	0.35976	0.808232	0.378082	0.223724	0.270054	2.00107	1.00077	0.0251272	0.494404	up	no
25686	0	chr10	+	127165831	127170412	ENSMUST00000218977	7	1420	MSTRG.3827	B4galnt1	2.39079	1.45509	1.99115	1.15321	1.44579	1.15851	1.55343	0.635459	0.0251596	0.49464	up	no
154064	0	chr8	-	57304264	57315834	ENSMUST00000225995	5	1946	ENSMUSG00000100510	Hand2os1	0.016594	0	0.009003	0.03248	0.083071	0.036825	0.167986	-2.57359	0.0252012	0.494975	down	no
38494	0	chr12	-	31340280	31342743	ENSMUST00000219213	3	1612	MSTRG.6075	Dld	0.088667	0.666528	0.203159	0.082408	0.093978	0.04292	4.36994	2.12761	0.0252748	0.495792	up	no
53603	0	chr14	+	48453062	48461217	ENSMUST00000227942	1	8156	MSTRG.8754	Tmem260	2.3199	1.70494	2.34675	1.5854	1.56883	1.72522	1.3058	0.384935	0.025278	0.495792	up	no
158895	0	chr8	+	123952523	123958935	ENSMUST00000212250	2	919	MSTRG.25793	Gm45890	0.002749	2.36118	0	0	0	0	7879.76	12.9439	0.0252936	0.495792	up	no
164862	0	chr9	+	80306914	80311729	ENSMUST00000138650	2	4323	MSTRG.26617	Myo6	0.150759	0.646575	0.590933	0.146955	0.046806	0.188926	3.62768	1.85905	0.0253426	0.496262	up	no
70611	0	chr17	+	24720273	24721332	ENSMUST00000122809	2	823	MSTRG.11462	Rps2	14.4546	15.0246	3.32373	1.41666	4.63999	0.486118	5.01361	2.32585	0.0253663	0.496446	up	no
20384	0	chr10	+	40631604	40637784	ENSMUST00000214618	3	726	ENSMUSG00000063428	Ddo	0.001227	0	0.005744	0.169041	0.008833	0.11223	0.0240293	-5.37906	0.0253771	0.496578	down	no
84863	0	chr19	-	29464750	29520970	ENSMUST00000236439	6	859	MSTRG.13629	A930007I19Rik	1.34518	1.42966	0.994598	0.870417	0.372225	0.576451	2.07215	1.05113	0.0254332	0.497067	up	no
108703	0	chr4	+	12027505	12040894	ENSMUST00000130117	3	556	MSTRG.17569	Gm11842	0	0	0	0.032886	0.031605	0.146301	0.0014232	-9.45664	0.0256716	0.500237	down	no
159987	0	chr9	-	20641563	20644767	ENSMUST00000153154	3	833	MSTRG.25875	Fbxl12	0.293629	0.261546	0.124981	0.065724	0.065612	0.112451	2.78996	1.48024	0.0257115	0.500612	up	no
153653	0	chr8	-	45547377	45605140	ENSMUST00000209660	4	337	MSTRG.24674	Gm16351	0.157227	0.313701	0.496988	0.112172	0.005728	0.113529	4.18235	2.06431	0.0257299	0.500784	up	no
100360	0	chr3	-	15540780	15575065	ENSMUST00000193767	4	2556	MSTRG.16154	Sirpb1b	0.562269	0.148628	0.326423	0.789239	1.05584	0.716092	0.405018	-1.30394	0.0258545	0.502022	down	no
45696	0	chr13	-	36006725	36189723	ENSMUST00000223888	2	2313	MSTRG.7449	Gm48765	0.183424	0.13782	0.18196	0.244574	0.288376	0.257567	0.636551	-0.651653	0.0258908	0.502486	down	no
60227	0	chr15	+	76692808	76694919	ENSMUST00000134449	4	1629	MSTRG.9891	Ppp1r16a	0.124067	0.170428	0.040178	0.257158	0.486433	0.294017	0.322543	-1.63244	0.0259089	0.502755	down	no
30384	0	chr11	+	67279991	67292100	ENSMUST00000139052	12	4999	MSTRG.4659	Myh8	0.198503	0	0.016385	0	0	0	716.293	9.48441	0.0259427	0.502829	up	no
95851	0	chr2	+	127600033	127601245	ENSMUST00000129066	2	443	MSTRG.15397	Mrps5	0.474208	0.417177	0.652131	0.204287	0.11842	0.332611	2.35537	1.23595	0.0259449	0.502829	up	no
102909	0	chr3	-	84188366	84220889	ENSMUST00000137596	6	3885	MSTRG.16591	Trim2	0.02692	0.061926	0.087128	0.119877	0.199684	0.128599	0.392659	-1.34865	0.0259717	0.503167	down	no
105326	0	chr3	+	103140968	103169781	ENSMUST00000173037	14	3628	MSTRG.16997	Dennd2c	0	0.037486	0.016977	0.011593	0.944422	0.093804	0.0518785	-4.26872	0.0260247	0.503692	down	no
73157	0	chr17	+	34198370	34201454	ENSMUST00000236557	5	1238	MSTRG.11790	Psmb8	7.42049	8.02582	8.14854	4.95732	3.13128	5.98471	1.67657	0.74551	0.0261004	0.504126	up	no
147828	0	chr7	-	110377256	110614922	ENSMUST00000165449	18	2969	MSTRG.23789	Sbf2	0.73988	0.812946	0.750463	0.305461	0.382543	0.61655	1.76558	0.820139	0.0261435	0.504432	up	no
82244	0	chr19	-	4908883	4928287	ENSMUST00000235191	13	4548	MSTRG.13257	Dpp3	1.38907	2.46421	2.42186	1.41558	0.999118	0.892184	1.8976	0.924175	0.0262363	0.50546	up	no
157785	0	chr8	-	109671329	109693260	ENSMUST00000212973	9	3633	MSTRG.25406	Ist1	0.804835	1.52234	0.751118	2.38843	1.72603	2.5731	0.460301	-1.11935	0.0262983	0.506094	down	no
21964	0	chr10	+	74631409	74636680	ENSMUST00000194729	1	5272	ENSMUSG00000052613	Pcdh15	0.07187	0.057832	0.10335	0.004446	0.035393	0.029072	3.38193	1.75785	0.0263026	0.506094	up	no
44613	0	chr13	-	20445286	20473490	ENSMUST00000221484	3	2638	MSTRG.7257	Gm32036	1.9775	1.97308	1.96226	1.48629	1.69785	1.49882	1.26263	0.336433	0.0263536	0.506994	up	no
34837	0	chr11	-	102403145	102407544	ENSMUST00000153395	11	1602	MSTRG.5374	Slc25a39	2.84817	6.10585	2.76449	5.8802	11.0309	14.1111	0.377745	-1.40451	0.0264406	0.508264	down	no
16103	0	chr1	+	161035163	161038539	ENSMUST00000162558	12	504	MSTRG.2239	Gas5	0.178944	0.132313	0.047391	0.020841	0	0	17.2088	4.10507	0.0264722	0.508579	up	no
22706	0	chr10	+	79854633	79864771	ENSMUST00000165153	13	3322	MSTRG.3342	Ptbp1	8.19934	7.57031	8.43183	6.5474	6.75335	7.45706	1.1659	0.221441	0.026478	0.508579	up	no
63544	0	chr16	+	4037098	4040024	ENSMUST00000144792	2	2783	MSTRG.10350	Dnase1	1.75757	1.32628	1.49428	2.17356	1.89649	2.03387	0.750032	-0.414975	0.0264928	0.508711	down	no
73523	0	chr17	-	35043975	35045011	ENSMUST00000173928	2	855	MSTRG.11833	Msh5	0.144919	0.177741	0.289681	0.595037	0.748673	0.272944	0.378771	-1.4006	0.0265076	0.508824	down	no
38252	0	chr12	+	24831615	24926865	ENSMUST00000220497	2	2827	MSTRG.6039	Mboat2	0.080306	0.265509	0.136525	0.282302	0.976186	0.408221	0.289397	-1.78888	0.0265606	0.509509	down	no
89708	0	chr2	-	32257847	32259739	ENSMUST00000142797	4	738	MSTRG.14543	Uck1	1.58738	1.28374	1.03147	0.810662	0.555247	0.888998	1.73071	0.791364	0.0265631	0.509509	up	no
70511	0	chr17	+	24528267	24528744	ENSMUST00000176215	1	478	MSTRG.11450	Rab26os	1.51779	1.15002	0.739817	0.539482	0.588702	0.217253	2.53273	1.34069	0.0265643	0.509509	up	no
15410	0	chr1	-	151339604	151344368	ENSMUST00000185848	2	761	MSTRG.2105	Gm10138	0.382558	0.310239	0.477317	0.100917	0.25707	0.062579	2.78224	1.47624	0.0266202	0.510258	up	no
70613	0	chr17	+	24720823	24721952	ENSMUST00000129580	3	722	MSTRG.11462	Rps2	0	0	0.187557	0.116304	0.325415	6.61375	0.0265832	-5.23334	0.0266868	0.510816	down	no
148911	0	chr7	-	126408450	126415155	ENSMUST00000205997	13	3215	MSTRG.23966	Cd19	3.43139	0.262478	1.41373	28.821	3.95057	2.69356	0.144017	-2.79569	0.0267932	0.512113	down	no
98403	0	chr2	-	163685004	163693617	ENSMUST00000154065	2	4731	MSTRG.15815	Gm16316	2.39388	1.9406	2.7874	2.749	4.95828	4.67069	0.575367	-0.797445	0.0268514	0.512902	down	no
86451	0	chr19	+	53390789	53391795	ENSMUST00000238029	1	1007	MSTRG.13907	8030456M14Rik	0.957073	0.655709	0.700408	0.442768	0.555748	0.38911	1.66701	0.737265	0.0268905	0.513324	up	no
29506	0	chr11	-	58327215	58330339	ENSMUST00000185661	1	3125	MSTRG.4508	Zfp672	1.28641	0.9557	0.471044	0.517717	0.216012	0.125215	3.1587	1.65933	0.0269563	0.514205	up	no
126889	0	chr5	+	138280509	138312393	ENSMUST00000161113	33	4669	MSTRG.20599	Stag3	0.143341	0.076914	0.282225	0.535086	0.482994	0.286484	0.385171	-1.37643	0.0269826	0.514399	down	no
18362	0	chr1	-	191005850	191008455	ENSMUST00000194589	2	2449	MSTRG.2632	Flvcr1	0.174655	0.012914	0.160264	0.021843	0.013873	0.028603	5.40794	2.43508	0.0269912	0.514399	up	no
72698	0	chr17	-	32939822	32947452	ENSMUST00000146718	3	1718	MSTRG.11723	Cyp4f13	0.271498	0	0.149793	0	0	0	1404.3	10.4556	0.0270283	0.514508	up	no
89432	0	chr2	+	30416196	30448766	ENSMUST00000125743	9	4700	MSTRG.14500	Ptpa	3.73956	4.96229	4.13737	5.81159	9.10978	6.74068	0.592706	-0.754612	0.027068	0.514846	down	no
153486	0	chr8	+	40511803	40543423	ENSMUST00000238249	8	3687	MSTRG.24644	Vps37a	0.031807	0.227418	0.028373	0.79002	0.171831	0.770223	0.166043	-2.59038	0.0271026	0.515026	down	no
127273	0	chr5	-	143015373	143016774	ENSMUST00000199044	1	1402	MSTRG.20689	Rnf216	1.26349	1.32218	1.38644	1.871	1.83003	1.64839	0.74253	-0.429479	0.0271057	0.515026	down	no
19719	0	chr10	+	24447490	24452657	ENSMUST00000134627	3	2110	ENSMUSG00000086148	Gm15271	0.086583	0.153236	0.102123	0.067151	0.024731	0.017538	3.12504	1.64388	0.0271235	0.515253	up	no
35917	0	chr11	-	115406586	115408314	ENSMUST00000125653	2	1052	MSTRG.5572	Ict1os	0.699632	0.580452	0.728887	0.940751	1.07073	0.913871	0.686745	-0.542153	0.0271441	0.515482	down	no
112939	0	chr4	-	115998714	116000048	ENSMUST00000156126	2	803	MSTRG.18301	Faah	0.730418	0.438564	0.081584	0.145847	0.048314	0.076012	4.62876	2.21063	0.0272288	0.516766	up	no
79435	0	chr18	-	42274382	42275197	ENSMUST00000236263	2	414	MSTRG.12828	Gm4013	0.253637	0.093873	0.091235	0	0	0.046568	9.4216	3.23597	0.0272665	0.517138	up	no
16041	0	chr1	-	160321686	160327078	ENSMUST00000195618	2	4321	MSTRG.2220	Gm37529	0.957207	0.573476	1.00137	0.30377	0.605647	0.403752	1.9282	0.947252	0.027274	0.517138	up	no
94827	0	chr2	-	118708699	118709741	ENSMUST00000126907	2	708	MSTRG.15221	Plcb2	0.13397	0.137455	0.142071	0.300759	0.215815	0.446821	0.429207	-1.22025	0.0273082	0.517462	down	no
44164	0	chr13	+	12434408	12435592	ENSMUST00000221616	2	681	MSTRG.7170	Heatr1	0.583024	0.517761	0.638327	0.801343	1.16026	0.887547	0.610396	-0.712182	0.0273724	0.518192	down	no
74708	0	chr17	+	46125275	46127723	ENSMUST00000147672	2	2220	MSTRG.12007	Mrps18a	0.102834	0.199634	0.074671	0.19996	0.41522	0.41894	0.364696	-1.45524	0.0276355	0.521134	down	no
127	0	X	-	7160177	7188714	ENSMUST00000154382	10	4772	MSTRG.10	Clcn5	0.589453	1.02893	0.326045	0.220863	0.199994	0.354294	2.50845	1.32679	0.0276748	0.521517	up	no
103555	0	chr3	-	89095056	89095983	ENSMUST00000200433	3	555	MSTRG.16700	Fdps	0.238728	0.258436	0.478406	0.614421	0.646205	0.689377	0.500292	-0.999159	0.0277111	0.521747	down	no
53882	0	chr14	-	50929258	50930856	ENSMUST00000162935	3	847	MSTRG.8785	Pip4p1	0.022073	0.000452	0.009788	0.067314	0.011744	0.363655	0.0729886	-3.77619	0.0277357	0.522034	down	no
146557	0	chr7	-	101823321	101824559	ENSMUST00000211436	1	1239	MSTRG.23664	Inppl1	0.332209	0.216669	0.2568	0.060534	0.172512	0.038563	2.96632	1.56867	0.0277393	0.522034	up	no
163563	0	chr9	+	63398601	63493535	ENSMUST00000191455	4	4272	MSTRG.26408	Gm16759	0.083002	0.051195	0.070344	0.124786	0.107402	0.112498	0.593413	-0.752893	0.0277661	0.522376	down	no
95086	0	chr2	-	120325868	120333519	ENSMUST00000132476	3	555	MSTRG.15273	Vps39	0.584337	0.665645	0.679501	0.383548	0.378835	0.176287	2.05555	1.03952	0.0277715	0.522396	up	no
79180	0	chr18	-	37935844	37945567	ENSMUST00000143660	8	3588	MSTRG.12792	Hdac3	1.2004	0.803295	0.837388	1.41947	1.81511	1.30759	0.62549	-0.676941	0.0277861	0.522469	down	no
88212	0	chr2	-	24835102	24919614	ENSMUST00000139000	15	3686	MSTRG.14334	Ehmt1	0.94095	1.29738	1.22466	0.774018	0.591214	0.848905	1.56403	0.645271	0.0277883	0.522469	up	no
19661	0	chr10	-	23112594	23115196	ENSMUST00000218867	1	2603	ENSMUSG00000010461	Eya4	0	0.00012	6.6e-05	0.039922	0.039069	4.9e-05	0.00235324	-8.73114	0.0278014	0.522537	down	no
77905	0	chr18	-	12189692	12195407	ENSMUST00000234044	5	2219	MSTRG.12565	Npc1	0.274819	0.209566	0.22506	0.30675	0.378255	0.463591	0.617663	-0.695109	0.0278131	0.522537	down	no
139193	0	chr7	+	18991969	18993100	ENSMUST00000130268	1	1132	MSTRG.22633	Mypop	0.018602	0.036533	0.010344	0	0	0	218.263	7.76993	0.0278135	0.522537	up	no
42679	0	chr12	-	110478447	110492473	ENSMUST00000222803	3	6689	MSTRG.6801	Gm19605	1.87158	0.439747	0.511263	0.014067	0.16772	0	15.5269	3.9567	0.0278507	0.523057	up	no
77825	0	chr18	-	10987944	11047637	ENSMUST00000232314	4	854	ENSMUSG00000097222	Gata6os	0.198459	0.14512	0.210446	0.019159	0.048601	0.10618	3.18515	1.67136	0.0278542	0.523057	up	no
88674	0	chr2	+	26206702	26209283	ENSMUST00000184787	1	2582	MSTRG.14393	Gm27196	0.013761	0.041127	0.031666	0.003403	0.008898	0.000235	6.90444	2.78752	0.0279094	0.52342	up	no
157700	0	chr8	-	107416238	107425051	ENSMUST00000163757	7	928	MSTRG.25395	Nob1	0.045754	0.052473	0.027583	0.200179	0.067077	0.167255	0.289544	-1.78815	0.0279118	0.52342	down	no
67485	0	chr16	+	70314063	70361650	ENSMUST00000099628	2	1026	MSTRG.11005	Gbe1	0.271924	0.22995	0.216164	0.345473	0.395569	0.546797	0.557553	-0.84282	0.0279125	0.52342	down	no
22292	0	chr10	-	77325529	77418217	ENSMUST00000156583	3	704	ENSMUSG00000020262	Adarb1	0.214959	0.525446	0.210962	0.132223	0.04764	0.120867	3.16353	1.66153	0.0279826	0.524249	up	no
118887	0	chr5	+	29764181	29765647	ENSMUST00000149396	2	492	MSTRG.19328	Dnajb6	0.061154	0.012234	0.005855	0.173168	0.174958	0.118616	0.169779	-2.55827	0.0279882	0.524272	down	no
62457	0	chr15	-	98724366	98728198	ENSMUST00000230743	4	1360	MSTRG.10212	Fkbp11	0.268701	0.014903	0.131396	0	0	0.026198	15.8409	3.98558	0.0280275	0.524845	up	no
146464	0	chr7	-	101317724	101326231	ENSMUST00000172644	4	492	MSTRG.23649	Gm20476	0.396429	0.510877	0.776216	0.82327	1.8263	1.16421	0.441431	-1.17974	0.0280743	0.525385	down	no
76732	0	chr17	-	80201312	80207307	ENSMUST00000235036	7	1923	MSTRG.12352	Srsf7	2.30872	2.57968	1.76052	3.47222	3.29048	3.56163	0.644005	-0.634856	0.0281362	0.525991	down	no
82345	0	chr19	-	5287269	5291662	ENSMUST00000236695	5	673	MSTRG.13271	Sf3b2	0.502418	0.351794	0.399669	0.613941	0.821776	0.681744	0.592163	-0.755935	0.0282158	0.527067	down	no
19874	0	chr10	-	27344251	27616942	ENSMUST00000186965	10	1763	MSTRG.2897	Lama2	0.355783	0.1172	0.281388	0.071889	0.142187	0.051758	2.83775	1.50475	0.0283159	0.527968	up	no
83327	0	chr19	+	8748533	8757023	ENSMUST00000176404	5	2623	MSTRG.13403	Stx5a	0.030215	0.042875	0.046773	0.220637	0.034691	0.188583	0.270016	-1.88888	0.0283272	0.528087	down	no
62965	0	chr15	+	101373352	101405834	ENSMUST00000230887	3	1933	MSTRG.10296	Gm35853	0.03767	0.024961	0.002009	0.026106	1.01652	0.009006	0.0614663	-4.02406	0.0283324	0.528103	down	no
133282	0	chr6	+	88908188	88909580	ENSMUST00000153885	2	420	MSTRG.21730	Tpra1	0.932759	0.539008	1.11812	1.35531	1.63757	1.61644	0.561881	-0.831662	0.0284084	0.529023	down	no
140728	0	chr7	-	29152512	29156234	ENSMUST00000123545	7	1390	MSTRG.22856	Fam98c	0.011172	0.559789	0.029231	0.015443	0	0.017726	18.095	4.17752	0.0284101	0.529023	up	no
99612	0	chr2	-	180038069	180041638	ENSMUST00000132431	3	2530	MSTRG.16051	Psma7	0.180419	0.074051	1.2527	0.055856	0.04652	0.143109	6.13956	2.61814	0.0284264	0.529147	up	no
107039	0	chr3	-	132679879	132684028	ENSMUST00000199638	1	4150	MSTRG.17276	Aimp1	1.63336	1.33804	1.58543	0.89699	1.11658	1.27983	1.38363	0.468453	0.0284796	0.529542	up	no
99616	0	chr2	+	180070592	180080607	ENSMUST00000142608	5	2339	MSTRG.16053	Mtg2	0.459694	0.191702	0.430031	0.571633	0.818559	0.743504	0.506833	-0.980418	0.028498	0.529623	down	no
167120	0	chr9	+	108571237	108572774	ENSMUST00000191897	5	1154	MSTRG.26952	Dalrd3	2.51266	2.7441	2.31288	1.91319	1.72329	1.93518	1.3586	0.442118	0.0285059	0.529623	up	no
74842	0	chr17	-	46550689	46553146	ENSMUST00000233797	2	1948	MSTRG.12023	Srf	0.431262	0.303591	0.554348	0.178413	0.196515	0.312452	1.87553	0.907297	0.0285329	0.529755	up	no
133441	0	chr6	+	90478466	90479686	ENSMUST00000205064	1	1221	ENSMUSG00000107451	Gm44421	0.058997	0.015173	0.014909	0.124079	0.114869	0.07652	0.282371	-1.82434	0.028603	0.53045	down	no
84429	0	chr19	+	20922392	20947009	ENSMUST00000238088	5	520	ENSMUSG00000118293	Gm32750	0	0	0	0.044029	0.024158	0.067126	0.00221708	-8.81712	0.0287551	0.532331	down	no
48599	0	chr13	+	75761983	75771388	ENSMUST00000221979	5	5819	MSTRG.7908	Ell2	0.058068	0.044564	0.026736	0.171825	0.106024	0.059733	0.383219	-1.38376	0.0287616	0.532331	down	no
59146	0	chr15	+	59325543	59328958	ENSMUST00000161953	2	3024	MSTRG.9727	Sqle	0.44302	0.30803	0.414044	0.564912	0.556795	0.527074	0.70664	-0.500953	0.0288302	0.533154	down	no
112424	0	chr4	+	107847444	107848979	ENSMUST00000238304	2	822	ENSMUSG00000028613	Lrp8	0.553013	0.26775	0	0	0	0	2735.88	11.4178	0.0288325	0.533154	up	no
120984	0	chr5	-	65637742	65642080	ENSMUST00000201046	2	3685	MSTRG.19673	Pds5a	0.116837	0.106916	0.088932	0.203787	0.576823	0.140457	0.339481	-1.5586	0.0288606	0.53351	down	no
156662	0	chr8	+	93965796	93969388	ENSMUST00000212008	1	3593	MSTRG.25213	Gnao1	0.239251	0.21426	0.213159	0.176501	0.116237	0.139329	1.54298	0.625718	0.0289906	0.535311	up	no
9702	0	chr1	+	38388829	38390244	ENSMUST00000131663	3	872	MSTRG.1112	Gm16152	1.96198	1.79933	1.38653	2.87326	2.23535	3.21554	0.618423	-0.693335	0.0290308	0.535675	down	no
20434	0	chr10	-	41487178	41490369	ENSMUST00000141542	7	2404	MSTRG.2993	Smpd2	0.294689	0.684473	0.22877	0.110778	0.062753	0.215678	3.10356	1.63392	0.029122	0.536786	up	no
65509	0	chr16	+	23175280	23206583	ENSMUST00000232204	3	3286	MSTRG.10629	B630019A10Rik	0	0	0.009125	0.015495	0.045583	0.039246	0.0909553	-3.4587	0.029185	0.537446	down	no
93533	0	chr2	+	91270092	91274125	ENSMUST00000127895	3	700	MSTRG.15023	Arfgap2	1.42569	1.23999	0.969668	1.97351	2.03602	1.71516	0.635029	-0.655105	0.0292106	0.537446	down	no
86162	0	chr19	-	46658967	46666126	ENSMUST00000238131	3	2621	ENSMUSG00000118040	Gm36602	0.627372	0.703627	0.576523	0.975258	0.90728	0.859989	0.695534	-0.523806	0.0292758	0.538056	down	no
144767	0	chr7	-	79463916	79466362	ENSMUST00000201557	1	2447	MSTRG.23333	Polg	0.669168	0.557152	0.54795	0.885446	0.81582	0.760597	0.720702	-0.472525	0.0292799	0.538056	down	no
155919	0	chr8	-	84260396	84262145	ENSMUST00000166285	2	696	MSTRG.25089	Ccdc130	0.959795	0.38069	0.192569	0.156415	0.191153	0.082898	3.56138	1.83244	0.0293057	0.538204	up	no
39508	0	chr12	+	59131481	59146335	ENSMUST00000175803	5	2004	MSTRG.6282	Mia2	0.034243	0.170214	0.18823	0.33055	0.447233	0.402101	0.332818	-1.58719	0.0293249	0.538474	down	no
146673	0	chr7	+	102075917	102080344	ENSMUST00000125197	3	1827	MSTRG.23684	Xndc1	0.079195	0.084699	0.039257	0.074642	0.302526	0.304377	0.298074	-1.74626	0.0294692	0.540292	down	no
129638	0	chr6	-	38137442	38194422	ENSMUST00000149557	16	4433	ENSMUSG00000063455	D630045J12Rik	0.093742	0	0.055347	0	0	0	496.963	8.957	0.0294746	0.540292	up	no
102531	0	chr3	+	69497213	69497974	ENSMUST00000193662	1	762	MSTRG.16540	Ppm1l	0.464274	0.248323	0.429906	0.150185	0.127118	0.247763	2.17592	1.12163	0.0297419	0.543778	up	no
53599	0	chr14	+	48446352	48501512	ENSMUST00000133744	12	2996	MSTRG.8754	Tmem260	0.460797	0.392436	0.394488	0.548154	0.890611	0.610494	0.608864	-0.715807	0.0297535	0.543778	down	no
59224	0	chr15	+	62038061	62250975	ENSMUST00000181657	7	2800	MSTRG.9737	Pvt1	0.079677	0	0.069622	0	8.6e-05	0	1736.03	10.7616	0.0299902	0.546931	up	no
134597	0	chr6	-	116133520	116135122	ENSMUST00000204637	1	1603	MSTRG.21960	Tmcc1	1.22711	1.14755	1.10223	0.863748	0.925441	0.876006	1.30455	0.383557	0.0300189	0.547314	up	no
22059	0	chr10	+	75589340	75617200	ENSMUST00000219247	11	4890	MSTRG.3251	Ggt5	2.68877	1.0284	1.86786	0.44039	0.704688	1.17361	2.4087	1.26826	0.0300309	0.547429	up	no
106275	0	chr3	-	116629173	116630984	ENSMUST00000198035	2	1502	MSTRG.17163	Gm42893	0.008223	0.010374	0.042403	0.001834	0.910308	0.029287	0.0647951	-3.94797	0.0300369	0.547429	down	no
41777	0	chr12	+	100290285	100302315	ENSMUST00000220721	4	1230	MSTRG.6689	Gm10432	0.036519	0.05212	0.066473	0.084893	0.12278	0.298959	0.306163	-1.70763	0.0301013	0.547909	down	no
81603	0	chr18	+	89197498	89252811	ENSMUST00000236450	3	6041	MSTRG.13169	Cd226	3.67495	2.63809	3.239	2.17915	2.51349	2.56212	1.31666	0.396879	0.0301169	0.548111	up	no
10647	0	chr1	-	58414590	58421082	ENSMUST00000186552	5	1408	MSTRG.1287	Clk1	0.044558	0.019264	5.30999	0.134662	0.14919	0.025859	17.3511	4.11695	0.0301923	0.549318	up	no
36827	0	chr11	-	120373026	120380369	ENSMUST00000154826	4	4567	MSTRG.5714	Faap100	0.356515	0.093166	0.344071	0.121663	0.097335	0.089081	2.57646	1.36539	0.0302655	0.549797	up	no
17783	0	chr1	-	180508778	180519727	ENSMUST00000194222	4	681	ENSMUSG00000102608	Gm37267	0.220724	0.136755	0.236412	0.074348	0.057773	0.089409	2.68086	1.4227	0.0303008	0.550057	up	no
86047	0	chr19	+	46269718	46273394	ENSMUST00000176422	6	2383	MSTRG.13847	Gbf1	0.971944	0.740171	1.05755	1.17781	1.25825	1.43175	0.71608	-0.481806	0.0303347	0.550191	down	no
40939	0	chr12	+	84333238	84335867	ENSMUST00000223130	1	2630	MSTRG.6552	Zfp410	0.794973	0.419693	1.02142	1.11241	1.53457	1.70393	0.513936	-0.960339	0.0303509	0.550191	down	no
70804	0	chr17	-	25242659	25244033	ENSMUST00000182126	2	1295	MSTRG.11487	Baiap3	0.003091	0	0	0	0.115798	0.20429	0.00965672	-6.69425	0.0303611	0.550215	down	no
23403	0	chr10	+	81561278	81564538	ENSMUST00000218611	2	483	MSTRG.3437	Tle5	0.173323	0.147573	0.081098	0.003243	0.054473	0.003079	6.61229	2.72515	0.0303718	0.550215	up	no
38289	0	chr12	+	25181768	25189630	ENSMUST00000222804	2	613	MSTRG.6045	Gm47705	0.391783	0.293437	0.320767	0.168179	0.191643	0.158624	1.94039	0.956346	0.0303794	0.55024	up	no
39365	0	chr12	+	55844192	55866077	ENSMUST00000219575	5	688	MSTRG.6252	Brms1l	0.36195	0.337135	0.267661	0.506673	0.525707	0.701122	0.557684	-0.842481	0.0303929	0.550401	down	no
137233	0	chr6	+	148358795	148362113	ENSMUST00000204618	2	664	MSTRG.22426	Gm44020	0.019611	0.035004	0.019718	0.140217	0.075067	0.122454	0.220091	-2.18383	0.0304022	0.550482	down	no
140310	0	chr7	-	27212565	27214580	ENSMUST00000149067	2	702	MSTRG.22774	Itpkc	0.306714	0.289298	0.354248	0.510481	0.490408	0.602793	0.592549	-0.754994	0.0304588	0.550894	down	no
141249	0	chr7	-	30877579	30878107	ENSMUST00000187585	2	375	MSTRG.22927	Cd22	0.073501	0.685987	0.074199	0.045099	0	0.004042	16.9652	4.08451	0.0305828	0.552279	up	no
125018	0	chr5	+	122581469	122584853	ENSMUST00000198918	2	778	ENSMUSG00000105430	Gm43301	0.134541	0.054221	0.120312	0	0.03602	0	8.58062	3.10108	0.0306077	0.552533	up	no
141587	0	chr7	-	34350796	34353561	ENSMUST00000205455	2	894	MSTRG.22957	Lsm14a	1.97892	1.16725	2.01144	2.66617	2.75854	2.57568	0.64467	-0.633368	0.0306712	0.553124	down	no
91812	0	chr2	-	72224688	72232302	ENSMUST00000128165	2	2116	MSTRG.14876	Rapgef4os2	2.96833	1.35888	2.32172	1.35997	1.26015	1.21826	1.73222	0.792626	0.030688	0.553262	up	no
26195	0	chr10	+	128821908	128841948	ENSMUST00000220150	4	2358	MSTRG.3917	Sarnp	0	0.125726	0.023581	0.026412	2.90823	0.28929	0.046312	-4.43247	0.0307847	0.554297	down	no
27151	0	chr11	-	8998739	9011058	ENSMUST00000146002	5	1122	MSTRG.4055	Hus1	0.225027	0.347933	0.222979	0.131878	0.125334	0.039094	2.68621	1.42557	0.0308272	0.554629	up	no
58749	0	chr15	+	44428042	44433159	ENSMUST00000232353	3	1000	MSTRG.9659	Eny2	0	0	0	0	0.232637	0.375151	0.000493593	-10.9844	0.0309039	0.555612	down	no
126401	0	chr5	-	136120966	136121670	ENSMUST00000199799	1	705	MSTRG.20530	Gm43604	1.51995	1.27181	1.3656	1.7778	1.86744	2.06384	0.728203	-0.457587	0.0309184	0.555664	down	no
32417	0	chr11	+	82781142	82796541	ENSMUST00000172609	13	2901	MSTRG.4973	Lig3	0.999786	0.633755	0.699138	0.560023	0.364542	0.497571	1.64026	0.713928	0.0309209	0.555664	up	no
162636	0	chr9	-	52321896	52349311	ENSMUST00000214181	3	636	ENSMUSG00000111561	Gm47957	0.279276	0.198784	0.30267	0	0.081612	0.089339	4.56698	2.19124	0.0309549	0.55586	up	no
26860	0	chr11	+	5521005	5524026	ENSMUST00000145588	3	987	MSTRG.4002	Xbp1	9.68956	8.10512	6.92308	5.4584	4.87033	6.5916	1.46083	0.54679	0.0311281	0.557921	up	no
91818	0	chr2	+	72285764	72399237	ENSMUST00000112073	11	1925	MSTRG.14878	Map3k20	0.171213	0.279174	0.33081	0.49705	0.532593	0.409738	0.542731	-0.88169	0.0311285	0.557921	down	no
101479	0	chr3	-	41627106	41630125	ENSMUST00000142908	2	737	MSTRG.16326	Sclt1	1.48039	1.29297	1.4133	0.605621	0.570703	1.14043	1.80713	0.853696	0.0312907	0.559625	up	no
117685	0	chr5	-	5008851	5380251	ENSMUST00000134867	10	3149	MSTRG.19113	Cdk14	1.28688	0.727745	1.08694	0.724844	0.663965	0.622363	1.54217	0.624959	0.0313852	0.56067	up	no
125783	0	chr5	+	129570717	129572539	ENSMUST00000196873	1	1823	MSTRG.20443	Sfswap	0.110659	0.075451	0.175072	0.235014	0.191628	0.306109	0.492912	-1.0206	0.0315479	0.562729	down	no
157344	0	chr8	+	105303925	105305600	ENSMUST00000212572	3	1381	MSTRG.25329	E2f4	0.184532	0.153906	0.277655	0.248857	0.772792	0.484636	0.409015	-1.28977	0.0316423	0.564163	down	no
95929	0	chr2	-	128345101	128429884	ENSMUST00000239319	3	1737	MSTRG.15402	Morrbid	0	0.053446	0.406076	0	0	0	1531.74	10.581	0.0316961	0.565038	up	no
67395	0	chr16	+	62898149	62900448	ENSMUST00000155940	2	937	MSTRG.10985	Pros1	0.472626	0.148035	0.114514	0.050773	0.059057	0.10025	3.4995	1.80715	0.0317887	0.565939	up	no
135680	0	chr6	+	125265619	125273777	ENSMUST00000205000	4	999	ENSMUSG00000108129	4930417O13Rik	0.573694	0.318643	0.526731	0.2498	0.295642	0.146728	2.05017	1.03575	0.031914	0.567468	up	no
38386	0	chr12	-	28702807	28750472	ENSMUST00000223552	7	2657	MSTRG.6061	Trappc12	0.08196	0.051874	0.082173	0.809151	0.026808	0.368788	0.179297	-2.47958	0.031934	0.567468	down	no
130208	0	chr6	+	43279457	43289316	ENSMUST00000182190	9	3098	ENSMUSG00000033542	Arhgef5	0.475867	0.385139	0.602355	0.344248	0.31705	0.347659	1.45037	0.536421	0.0321108	0.569407	up	no
22453	0	chr10	-	78167256	78169787	ENSMUST00000218286	4	619	MSTRG.3303	Gatd3a	0.233622	0.122583	0.136398	0.049562	0.024138	0.072369	3.3724	1.75378	0.0322899	0.571467	up	no
104811	0	chr3	-	96254621	96255469	ENSMUST00000176143	1	849	ENSMUSG00000093507	Gm20627	0.234177	0.088586	0.107372	0.043456	0.026474	0.060646	3.29414	1.7199	0.0323437	0.571949	up	no
55466	0	chr14	-	61628606	61682373	ENSMUST00000183245	5	685	MSTRG.9075	Dleu2	0	0	0.043015	0.114569	0.202413	0.117937	0.0989035	-3.33783	0.032387	0.572464	down	no
90854	0	chr2	+	50380400	50412610	ENSMUST00000227437	4	631	MSTRG.14716	Gm48908	0.103446	0.149575	0.209313	0.055566	0.043536	0	4.66523	2.22195	0.03243	0.573139	up	no
15144	0	chr1	+	139454773	139474373	ENSMUST00000199998	15	4021	MSTRG.2062	Aspm	0.19506	0.484554	0.321875	0.378417	0.999711	1.89305	0.306155	-1.70767	0.032479	0.573546	down	no
138882	0	chr7	+	16107616	16115271	ENSMUST00000139507	5	519	MSTRG.22593	Napa	0.315738	0.481776	0.316142	0.647744	0.631259	0.866288	0.519117	-0.94587	0.032507	0.573915	down	no
129842	0	chr6	+	40350001	40354807	ENSMUST00000202856	1	4807	MSTRG.21110	Agk	0.851915	0.629842	0.95115	0.595052	0.607323	0.498324	1.43053	0.516553	0.0325353	0.574331	up	no
64005	0	chr16	-	11145396	11147361	ENSMUST00000143926	3	554	MSTRG.10425	Zc3h7a	2.5317	3.38559	2.95349	4.68431	4.519	4.07792	0.667918	-0.582257	0.0325923	0.574629	down	no
119714	0	chr5	+	34619849	34632308	ENSMUST00000137262	4	2381	MSTRG.19440	Add1	0.392564	0.351569	0.634085	0.818239	0.715591	0.729671	0.608888	-0.715752	0.0326067	0.574629	down	no
127458	0	chr5	-	144212188	144223615	ENSMUST00000156129	7	1751	MSTRG.20730	Tecpr1	0.290404	0.217607	0.161615	0.092211	0.138265	0.122717	1.89592	0.922899	0.0326092	0.574629	up	no
19733	0	chr10	-	24668486	24674258	ENSMUST00000142974	3	3638	MSTRG.2875	Enpp1	0.714372	0.592243	0.516027	0.464668	0.360421	0.420088	1.46376	0.54968	0.0327455	0.576024	up	no
744	0	X	-	20164516	20291811	ENSMUST00000130938	7	1582	MSTRG.102	Slc9a7	0.202727	0.030538	0.114408	0.046111	0.000317	0.00924	6.24547	2.64281	0.032768	0.576314	up	no
157794	0	chr8	+	109714472	109718350	ENSMUST00000211918	1	3879	MSTRG.25407	Zfp821	0.753034	0.69973	0.639776	0.844424	1.05656	0.992378	0.723221	-0.467491	0.0327816	0.576323	down	no
36696	0	chr11	-	119488666	119491298	ENSMUST00000208034	2	591	MSTRG.5692	A930037H05Rik	0.067684	0.065926	0.096526	0.022312	0	0	10.3144	3.36659	0.032804	0.576529	up	no
76076	0	chr17	-	68113319	68114386	ENSMUST00000233735	2	166	ENSMUSG00000117208	Gm49945	0.10183	0.125175	0.175772	0	0	0	1342.59	10.3908	0.0329049	0.577452	up	no
8571	0	chr1	+	10129959	10133969	ENSMUST00000136898	3	944	MSTRG.935	Cspp1	1.70199	1.58643	1.56012	2.65575	2.12724	2.07853	0.706627	-0.500979	0.0329078	0.577452	down	no
154129	0	chr8	+	57651757	57663430	ENSMUST00000211284	4	1494	MSTRG.24744	AW046200	0.256321	0.078535	0.289759	0.012426	0.100189	0.01437	4.91881	2.29831	0.0329732	0.578097	up	no
153134	0	chr8	+	31111830	31122728	ENSMUST00000162640	2	4641	MSTRG.24595	Rnf122	0.057676	0.222058	0.013714	0.912609	0.617891	0.188689	0.17069	-2.55055	0.0330466	0.578541	down	no
166048	0	chr9	+	103346228	103350428	ENSMUST00000185972	3	1355	MSTRG.26805	Topbp1	0.854769	0.69268	0.954532	1.25643	1.5231	1.04649	0.653937	-0.612777	0.0330607	0.578541	down	no
117487	0	chr4	+	156237219	156239480	ENSMUST00000238476	3	722	MSTRG.19088	Noc2l	0.162696	0.158403	0.275066	0.316111	0.416579	0.445169	0.506143	-0.982383	0.033106	0.579082	down	no
113568	0	chr4	+	119539692	119609989	ENSMUST00000161196	5	8196	MSTRG.18393	Foxj3	0.102928	0.436199	0.759516	0.179355	0.100168	0.1044	3.38256	1.75812	0.0331249	0.579133	up	no
264	0	X	+	7762697	7775799	ENSMUST00000143680	8	5315	MSTRG.25	Tfe3	0.26794	0.271912	0.605989	0.691276	0.671152	0.998809	0.485271	-1.04314	0.033181	0.57964	down	no
41169	0	chr12	-	85962598	85979021	ENSMUST00000181727	2	1967	MSTRG.6593	Gm26531	0.387045	0.300178	0.362641	0.49146	0.602784	0.470324	0.671025	-0.575562	0.0331929	0.57968	down	no
68388	0	chr16	-	93583460	93589071	ENSMUST00000152520	3	2617	MSTRG.11114	Setd4	0.628541	0.556465	0.824331	0.49935	0.424659	0.470468	1.44093	0.526995	0.0332294	0.580066	up	no
11792	0	chr1	-	75200093	75201287	ENSMUST00000143193	3	510	MSTRG.1496	Glb1l	0.214631	0.246183	0.375681	0.320612	2.92749	0.545733	0.220488	-2.18123	0.0332534	0.580402	down	no
68386	0	chr16	-	93583460	93586631	ENSMUST00000233981	3	744	MSTRG.11114	Setd4	0.577452	0.298084	0.781963	0.278298	0.153125	0.279577	2.33122	1.22109	0.0332896	0.58095	up	no
139407	0	chr7	-	19606217	19629438	ENSMUST00000148040	12	3273	MSTRG.22664	Relb	0.313954	0.43843	0.426836	0.491456	0.742102	1.08219	0.509218	-0.973644	0.0334681	0.582726	down	no
68717	0	chr16	+	96918732	96922160	ENSMUST00000232934	3	1510	ENSMUSG00000117324	Gm32432	0	0	0	0.155956	0	0.204744	0.000831716	-10.2316	0.0335404	0.583392	down	no
41523	0	chr12	+	91684665	91693590	ENSMUST00000151945	4	760	MSTRG.6636	Gm16876	0.315795	0.268951	0.10158	0.320706	0.773001	0.939491	0.33756	-1.56678	0.0337769	0.586105	down	no
142362	0	chr7	-	44491735	44496529	ENSMUST00000150342	6	1058	MSTRG.23061	Emc10	0.164249	0.290769	0.186433	0.354762	0.584853	0.397576	0.4797	-1.05979	0.033798	0.586287	down	no
104702	0	chr3	-	95830622	95833752	ENSMUST00000163059	2	1536	MSTRG.16852	Prpf3	1.5695	1.50374	1.79791	2.51951	2.03862	2.08251	0.733535	-0.447062	0.0338038	0.586287	down	no
56234	0	chr14	+	73590508	73591152	ENSMUST00000161082	2	554	MSTRG.9218	Sucla2	0.966609	0.458954	0.806624	1.30975	2.0724	1.12024	0.495777	-1.01224	0.0338163	0.586365	down	no
99044	0	chr2	-	168667079	168741964	ENSMUST00000140188	14	2648	MSTRG.15911	Atp9a	0.056269	0.103506	0.053856	0.730935	0.132413	0.099963	0.221767	-2.17288	0.0338408	0.586367	down	no
119431	0	chr5	+	32863760	32906757	ENSMUST00000139098	18	3872	MSTRG.19407	Depdc5	0.967072	0.526011	0.687185	1.0401	1.20468	1.20187	0.632576	-0.66069	0.033923	0.58659	down	no
12745	0	chr1	+	87756093	87769438	ENSMUST00000134603	5	3129	MSTRG.1640	Atg16l1	0.376008	0.178482	0.270216	0.049934	0.151195	0.141471	2.4072	1.26735	0.0339734	0.587027	up	no
63751	0	chr16	+	5073430	5084055	ENSMUST00000229355	5	3995	MSTRG.10385	Ubn1	0.088352	0.101605	0.127825	0.17494	0.24429	0.14677	0.561452	-0.832765	0.0339996	0.587156	down	no
38897	0	chr12	+	40446039	40793698	ENSMUST00000222287	32	7257	MSTRG.6157	Dock4	0.948113	0.420211	1.12244	0.288828	0.493978	0.406826	2.09373	1.06608	0.0340531	0.587681	up	no
78648	0	chr18	-	34641383	34646851	ENSMUST00000136943	5	2213	MSTRG.12686	Cdc23	0.220594	0.121309	0.038299	0.331384	0.605156	0.29246	0.309359	-1.69265	0.0340541	0.587681	down	no
87517	0	chr2	+	11679708	11680209	ENSMUST00000195427	1	502	ENSMUSG00000026770	Il2ra	0.242185	0.085029	0.072526	0.24081	0.497736	0.431836	0.341547	-1.54985	0.0340748	0.587955	down	no
125677	0	chr5	+	127578750	127580109	ENSMUST00000200582	2	1028	ENSMUSG00000106015	Gm42980	0	0	0.024365	0.164046	0.030349	0.058081	0.0965042	-3.37326	0.0340885	0.588106	down	no
55530	0	chr14	+	62837714	62927723	ENSMUST00000224948	4	3080	MSTRG.9086	Wdfy2	1.33777	0.977167	1.31483	1.60845	1.60117	1.56056	0.760927	-0.39417	0.0342068	0.589392	down	no
102187	0	chr3	-	62337524	62340532	ENSMUST00000192267	1	3009	MSTRG.16470	9330121J05Rik	0	0	0	0.085221	0.094827	0	0.00166622	-9.2292	0.0342511	0.589751	down	no
60535	0	chr15	-	78574411	78581616	ENSMUST00000229702	2	394	MSTRG.9930	Gm36738	2.2161	0.707208	0.972234	0.630241	0.137696	0.428642	3.25557	1.70291	0.0342569	0.589751	up	no
140461	0	chr7	-	27973473	27975368	ENSMUST00000207098	2	989	MSTRG.22801	Zfp780b	0.293182	0.270465	0.219683	0.374296	0.436551	0.625594	0.545327	-0.874807	0.0342722	0.589931	down	no
48893	0	chr13	-	84220610	84222100	ENSMUST00000185973	1	1491	MSTRG.7971	A230107N01Rik	0.197965	0.424303	0.026939	0.030075	0.075911	0.019339	5.18019	2.373	0.0343237	0.59059	up	no
140847	0	chr7	-	29843250	29853669	ENSMUST00000145098	4	3740	MSTRG.22871	Zfp940	0.641947	0.610745	0.739639	0.511161	0.501543	0.55664	1.26953	0.344296	0.0343406	0.590671	up	no
71005	0	chr17	-	25841568	25843160	ENSMUST00000176583	5	651	MSTRG.11501	Rhot2	0.017937	0.022771	0.025643	0.088054	0.05883	0.214234	0.183738	-2.44428	0.0343952	0.591123	down	no
149708	0	chr7	-	128446763	128448620	ENSMUST00000205774	1	1858	MSTRG.24073	Tial1	1.18788	1.33189	1.49603	0.613075	0.658511	1.11402	1.68334	0.751328	0.0344027	0.591162	up	no
1347	0	X	-	41823408	41831072	ENSMUST00000151802	7	1356	MSTRG.178	Thoc2	0.556616	0.406081	0.22382	0.086883	0.219034	0.182151	2.43105	1.28158	0.0344073	0.591162	up	no
71627	0	chr17	+	28329278	28331033	ENSMUST00000141049	2	1624	MSTRG.11587	Rpl10a	9.70539	9.24638	3.98472	4.40774	3.5379	2.11436	2.27997	1.18901	0.0344363	0.591408	up	no
41793	0	chr12	-	100499794	100520826	ENSMUST00000220614	2	693	MSTRG.6690	Ttc7b	0.505999	0.129299	0.368315	0.119523	0.136296	0.078756	2.99967	1.5848	0.0345021	0.592014	up	no
15643	0	chr1	-	154037597	154116153	ENSMUST00000185465	3	545	ENSMUSG00000100627	A830008E24Rik	0.044377	0.181906	0.168856	0	0.032675	0.018058	7.7886	2.96136	0.0345235	0.592234	up	no
159660	0	chr9	+	15306260	15308524	ENSMUST00000216256	1	2265	MSTRG.25854	Taf1d	0.058118	0.063841	0.034343	0.144212	0.071381	0.170775	0.404542	-1.30564	0.0345633	0.592664	down	no
130749	0	chr6	+	52175217	52193020	ENSMUST00000139055	2	575	ENSMUSG00000085696	Hoxaas3	0.487099	0.391934	0.668725	0.251648	0.297459	0.301432	1.81974	0.863731	0.0346065	0.593238	up	no
63290	0	chr15	+	102657568	102660213	ENSMUST00000231102	2	870	ENSMUSG00000116056	Gm4544	0	0	0	0.244817	0	0.377985	0.000481694	-11.0196	0.0346629	0.593616	down	no
64182	0	chr16	-	13887154	13903154	ENSMUST00000137715	2	857	MSTRG.10453	Pdxdc1	0.474631	0.754305	0.483497	0.142068	0.125428	0.396524	2.57889	1.36675	0.0348369	0.595248	up	no
83744	0	chr19	-	10789346	10798744	ENSMUST00000025572	9	2173	MSTRG.13455	Cd6	1.284	0.628915	0.683032	0.516066	0.203267	0.087462	3.21761	1.68599	0.034866	0.595503	up	no
102505	0	chr3	-	69043562	69044755	ENSMUST00000142560	2	424	MSTRG.16536	Trim59	0.188049	0.442383	0.345402	0.584936	1.28259	0.644403	0.38848	-1.36409	0.0349285	0.595836	down	no
46437	0	chr13	+	49504869	49536855	ENSMUST00000222592	9	9684	MSTRG.7582	Ecm2	0.087194	0.004073	0	0	0	0	304.223	8.24899	0.0349934	0.596406	up	no
27435	0	chr11	-	20241523	20249429	ENSMUST00000161218	2	839	MSTRG.4115	Cep68	2.42023	1.63302	2.54562	1.50179	1.32487	1.65043	1.47392	0.559658	0.0350596	0.597114	up	no
85711	0	chr19	+	43675178	43677176	ENSMUST00000238165	1	1999	ENSMUSG00000117698	BC037704	1.08532	0.774686	0.865365	0.718717	0.541537	0.445833	1.59744	0.675759	0.0352073	0.598871	up	no
41699	0	chr12	-	99292608	99296620	ENSMUST00000176552	2	3517	MSTRG.6666	Gm20682	0.75444	0.294413	0.706472	0.912237	1.24614	1.33369	0.50266	-0.992345	0.0353382	0.600169	down	no
15723	0	chr1	-	155776029	155779438	ENSMUST00000195419	1	3410	MSTRG.2154	Qsox1	0.286975	0.244743	0.213049	0.166086	0.167609	0.096757	1.7302	0.790937	0.0355424	0.602027	up	no
11937	0	chr1	+	75521811	75527184	ENSMUST00000129652	7	778	MSTRG.1509	Stk11ip	0.538921	0.352077	0.271266	0.238617	0.162867	0.099033	2.32213	1.21545	0.0355689	0.602227	up	no
102489	0	chr3	+	69016490	69018211	ENSMUST00000128134	2	431	MSTRG.16534	Smc4	0.476054	0.449063	0.433443	0.598004	0.976581	0.92106	0.544372	-0.877334	0.0356345	0.603254	down	no
93676	0	chr2	+	92348911	92357019	ENSMUST00000161044	3	858	MSTRG.15058	Phf21a	2.07701	1.82969	1.89576	2.72505	2.46184	2.42807	0.761982	-0.39217	0.0357455	0.604189	down	no
94603	0	chr2	-	112636628	112640559	ENSMUST00000142537	3	612	MSTRG.15193	Ryr3	0.418176	0.362749	0.376037	0.110901	0.232363	0.238195	1.98976	0.992592	0.0358209	0.604803	up	no
32081	0	chr11	-	78207028	78223686	ENSMUST00000108314	19	3856	MSTRG.4910	Supt6	0.725523	3.93301	0.393373	0.403881	0.353556	0.481701	4.07695	2.02749	0.0358535	0.604966	up	no
26400	0	chr10	+	130322870	130325180	ENSMUST00000219450	1	2311	MSTRG.3926	Tespa1	5.27776	3.56961	4.19215	3.53314	2.60906	2.76889	1.46329	0.549216	0.0358722	0.604966	up	no
49439	0	chr13	-	98254711	98263041	ENSMUST00000224842	6	2356	MSTRG.8083	Utp15	1.68457	1.41036	1.7534	1.24231	0.979973	1.34161	1.3604	0.444035	0.0358787	0.604966	up	no
56821	0	chr14	-	99874488	99900391	ENSMUST00000228612	2	1137	MSTRG.9332	Klf12	0.088089	0.067323	0.105251	0.048661	0.021027	0.00313	3.57965	1.83982	0.0360062	0.606408	up	no
117835	0	chr5	+	8430126	8430547	ENSMUST00000199532	1	422	MSTRG.19147	Slc25a40	1.48114	1.78063	1.49689	1.1476	1.03438	0.902702	1.54268	0.625436	0.0360225	0.606449	up	no
60771	0	chr15	-	79625378	79627390	ENSMUST00000230429	1	2013	MSTRG.9966	Fam227a	0.261103	0.199859	0.241214	0.13676	0.169392	0.146663	1.55069	0.632911	0.0360237	0.606449	up	no
54631	0	chr14	-	54651400	54663805	ENSMUST00000129700	3	794	MSTRG.8962	Acin1	0.000774	0.003199	0.039906	0.061252	0.140964	0.087587	0.15141	-2.72347	0.0360537	0.606532	down	no
87507	0	chr2	-	11585439	11586389	ENSMUST00000125808	2	846	MSTRG.14093	Rbm17	0.005604	0.005123	0.030784	0.123524	0.101073	0.034803	0.160027	-2.64361	0.0361078	0.606699	down	no
82681	0	chr19	-	5946276	5964202	ENSMUST00000238075	13	1736	MSTRG.13316	Pola2	0.18951	0.263225	0.170882	0.281607	0.988818	0.408914	0.371347	-1.42916	0.0361088	0.606699	down	no
125081	0	chr5	-	122800095	122806435	ENSMUST00000200219	4	901	MSTRG.20335	Anapc5	0.626332	1.19942	0.436654	0.417625	0.09919	0.219691	3.07181	1.61909	0.0361494	0.607298	up	no
158450	0	chr8	+	121833653	121843183	ENSMUST00000212899	4	6993	MSTRG.25643	Gm42047	0	0	0.000337	0.393671	0	0	0.000856045	-10.19	0.0362294	0.608224	down	no
126052	0	chr5	-	134239655	134241045	ENSMUST00000173509	2	803	MSTRG.20476	Gtf2i	1.88493	2.5023	1.7668	1.29154	1.29865	1.44958	1.52336	0.607256	0.0362962	0.608582	up	no
2495	0	X	-	74228086	74228921	ENSMUST00000133174	2	754	MSTRG.348	Flna	0.377461	0.505261	0.616877	0.729757	0.926046	0.862321	0.595522	-0.747773	0.0363096	0.608612	down	no
146420	0	chr7	-	100963736	100964391	ENSMUST00000208653	1	656	MSTRG.23631	P2ry6	0.688137	0.313403	0.731884	0.13296	0.180811	0.366498	2.54814	1.34945	0.0363407	0.608642	up	no
115367	0	chr4	+	136143864	136144716	ENSMUST00000151001	2	738	MSTRG.18699	Id3	3.75151	4.37987	1.84992	2.12599	1.29982	1.10305	2.20393	1.14008	0.0363691	0.608876	up	no
125307	0	chr5	-	123734889	123741948	ENSMUST00000182968	3	3274	MSTRG.20376	Rsrc2	0.892453	0.012248	0.43332	0.100878	0.064231	0.032988	6.75437	2.75582	0.0364182	0.609252	up	no
61097	0	chr15	-	81709256	81710553	ENSMUST00000229705	2	544	MSTRG.10020	Rangap1	0.2651	0.373007	0.463481	0.550705	0.778864	0.764797	0.525977	-0.926929	0.0364218	0.609252	down	no
91819	0	chr2	+	72285777	72389839	ENSMUST00000150126	10	1227	MSTRG.14878	Map3k20	0.182691	0.139538	0.149353	0.219804	0.464902	0.274231	0.491776	-1.02393	0.0364373	0.609296	down	no
75042	0	chr17	-	47699971	47701996	ENSMUST00000136531	3	978	MSTRG.12073	Frs3os	0.040056	0	0	0.15209	0.166126	0.082125	0.100055	-3.32114	0.0364496	0.609296	down	no
12740	0	chr1	+	87756056	87769438	ENSMUST00000133072	4	3789	MSTRG.1640	Atg16l1	0.368362	0.403331	0.361248	0.090884	0.240008	0.233309	2.00805	1.00579	0.0364986	0.609863	up	no
72629	0	chr17	+	32542954	32550651	ENSMUST00000168346	6	1040	MSTRG.11708	Cyp4f16	0.519224	0.16478	0.280388	0.099213	0.114425	0.174364	2.48553	1.31356	0.0366648	0.612048	up	no
77086	0	chr17	+	86970372	86976377	ENSMUST00000234698	2	2967	MSTRG.12432	Gm50012	2.30436	2.08296	2.9403	3.12973	3.42485	3.28059	0.745043	-0.424603	0.03672	0.612463	down	no
131872	0	chr6	+	70896764	70900333	ENSMUST00000161316	2	422	MSTRG.21506	Eif2ak3	0.402547	0.388285	0.466918	0.743904	0.608571	0.999706	0.534717	-0.903154	0.036777	0.61299	down	no
66842	0	chr16	+	45945606	45971370	ENSMUST00000154775	3	2945	MSTRG.10893	Gm15638	0.746131	0.688612	0.649086	0.543888	0.320248	0.474811	1.55632	0.638138	0.0368434	0.613505	up	no
70082	0	chr17	+	22739945	22751509	ENSMUST00000182063	5	1951	ENSMUSG00000098164	Gm5493	0.076311	0.079109	0.106277	0.035406	0.016486	0	5.04311	2.33431	0.0370496	0.61578	up	no
18160	0	chr1	-	185361409	185362865	ENSMUST00000195314	1	1457	MSTRG.2593	4930532G15Rik	0.041737	0.06306	0.052235	0.019485	0.013075	0.017563	3.13293	1.64751	0.0370808	0.615796	up	no
67807	0	chr16	-	84954438	84963381	ENSMUST00000227654	2	1655	MSTRG.11048	App	0.509562	0.431933	0.266254	0.261983	0.140975	0.203703	1.99081	0.993358	0.0370815	0.615796	up	no
145727	0	chr7	+	90476672	90479068	ENSMUST00000207095	1	2397	MSTRG.23476	Dlg2	0.037918	0.026842	0.077615	0.015392	0.016183	0.013038	3.19133	1.67416	0.0371499	0.616489	up	no
60952	0	chr15	+	80798642	80882672	ENSMUST00000226857	5	4424	MSTRG.9999	Tnrc6b	0.198125	0.199445	0.09928	0.38941	0.245452	0.360588	0.499121	-1.00254	0.0372366	0.617671	down	no
2516	0	X	+	74271409	74273135	ENSMUST00000134330	4	1021	MSTRG.349	Rpl10	54.0291	71.3678	20.1611	24.9565	19.8788	11.9859	2.56169	1.35709	0.0372723	0.617842	up	no
34947	0	chr11	-	102876964	102880985	ENSMUST00000148209	2	846	MSTRG.5385	Eftud2	0.124064	0.104158	0.00331	0.00802	0.003795	0.001093	17.9371	4.16487	0.0372874	0.618007	up	no
78033	0	chr18	-	14655091	14675478	ENSMUST00000234737	2	5260	MSTRG.12577	Ss18	0.166856	0.071556	4.00211	0.172541	0.166943	0.1908	7.99671	2.99941	0.037306	0.618147	up	no
19498	0	chr10	-	20616813	20725032	ENSMUST00000166147	2	2735	ENSMUSG00000019990	Pde7b	0.440819	0.788059	0.443853	0.318844	0.291633	0.317912	1.80176	0.849404	0.0373341	0.618443	up	no
163508	0	chr9	-	62428263	62429333	ENSMUST00000151604	2	899	MSTRG.26396	Coro2b	0.109217	0.128626	0.036821	0.029897	0.001542	0.025292	4.84152	2.27546	0.0373891	0.619269	up	no
11320	0	chr1	-	67019609	67022218	ENSMUST00000189210	1	2610	MSTRG.1421	Lancl1	0.735542	0.916949	1.06106	0.669907	0.62111	0.58994	1.44264	0.528714	0.0374261	0.619627	up	no
25983	0	chr10	+	128282817	128283979	ENSMUST00000217727	3	478	MSTRG.3878	Stat2	0.44291	0.6462	0.507537	0.257828	0.266235	0.317077	1.89819	0.924628	0.0375702	0.621163	up	no
55043	0	chr14	-	55897913	55900026	ENSMUST00000228209	4	892	MSTRG.9005	Sdr39u1	0.361057	0.451931	0.212262	0.189324	0.117449	0.165276	2.17191	1.11897	0.0376152	0.621653	up	no
53318	0	chr14	-	45594722	45624348	ENSMUST00000129599	12	3960	MSTRG.8712	Ddhd1	0.119607	0.074642	0.136727	0.25957	0.113444	0.613539	0.335487	-1.57567	0.0376426	0.62202	down	no
51289	0	chr14	-	18208037	18214535	ENSMUST00000225308	2	2850	MSTRG.8406	Nr1d2	0.020577	0.025392	0.022523	0.046914	0.159634	0.036072	0.282302	-1.82469	0.0376782	0.622354	down	no
142924	0	chr7	-	45457965	45459529	ENSMUST00000211500	3	891	MSTRG.23112	Ftl1	5.18185	13.4115	3.03284	2.229	2.42104	3.2709	2.73026	1.44904	0.037698	0.622425	up	no
65699	0	chr16	-	29829456	29834728	ENSMUST00000232318	2	503	ENSMUSG00000116891	Gm32679	0.50357	1.13728	0.669662	0.418759	0.331255	0.191487	2.45407	1.29518	0.037747	0.622724	up	no
142849	0	chr7	-	45303504	45305204	ENSMUST00000210639	4	625	MSTRG.23105	Trpm4	0.061916	0.044303	0.028032	0.115288	0.086272	0.215815	0.321656	-1.63641	0.0378705	0.624423	down	no
23513	0	chr10	+	82178372	82193325	ENSMUST00000217860	2	540	ENSMUSG00000112110	Gm15608	0.050255	0.062588	0.056664	0.251726	0.283761	0.07679	0.276847	-1.85284	0.0378809	0.624462	down	no
39840	0	chr12	-	69614446	69617509	ENSMUST00000183306	3	1051	MSTRG.6319	Sos2	0.539516	0.271581	0.528514	1.14233	0.851357	0.618886	0.512756	-0.963657	0.0379371	0.624839	down	no
18652	0	chr1	-	194989062	194995345	ENSMUST00000191885	2	322	MSTRG.2697	Gm32250	1.03487	1.01455	1.57496	2.66978	1.70882	1.98444	0.569598	-0.811983	0.0380696	0.626424	down	no
55892	0	chr14	+	69259146	69262037	ENSMUST00000183398	2	427	MSTRG.9141	Gm27222	1.35439	2.33304	2.56831	2.9178	11.9264	3.7971	0.335585	-1.57525	0.0380916	0.626546	down	no
61443	0	chr15	-	83357560	83367282	ENSMUST00000100370	4	2275	MSTRG.10070	1700001L05Rik	0.014479	0.156952	0.167977	0.389286	0.801625	0.264943	0.233133	-2.10077	0.0381272	0.627032	down	no
126050	0	chr5	-	134238843	134242411	ENSMUST00000172553	5	490	MSTRG.20476	Gtf2i	0.141966	0.283275	0.234423	0.796089	0.284003	0.619734	0.388077	-1.36558	0.0381406	0.627166	down	no
152315	0	chr8	-	17214756	17535516	ENSMUST00000133933	2	2695	MSTRG.24457	Csmd1	1.44858	1.0313	1.39132	0.866616	0.917593	1.07016	1.35623	0.439606	0.0381675	0.627321	up	no
109133	0	chr4	-	32559680	32571708	ENSMUST00000126225	5	1707	MSTRG.17648	Bach2os	0.815324	0.789168	1.06251	1.51161	1.04777	1.66302	0.631632	-0.662843	0.0381763	0.627327	down	no
12504	0	chr1	+	85928886	85931754	ENSMUST00000188949	1	2869	ENSMUSG00000026224	4933407L21Rik	0.045682	0.061519	0.00846	0.011583	0	0.002607	8.15088	3.02696	0.0382513	0.62775	up	no
106429	0	chr3	+	121451005	121457595	ENSMUST00000196671	4	1294	MSTRG.17185	Cnn3	0.505173	0.353105	0.365438	0.682714	0.52401	0.968367	0.562605	-0.829807	0.038508	0.630126	down	no
121054	0	chr5	+	66151212	66174945	ENSMUST00000180652	6	1113	MSTRG.19681	Gm26725	0.085533	0.157509	0.133631	0.042199	0.038496	0.070321	2.49426	1.31861	0.038539	0.630347	up	no
62251	0	chr15	-	97677793	97680378	ENSMUST00000229109	3	836	MSTRG.10187	Rpap3	0.19181	0.155492	0.266395	0.318825	0.45333	0.352624	0.545616	-0.874043	0.03862	0.630801	down	no
86260	0	chr19	+	47512982	47516578	ENSMUST00000182109	3	2765	MSTRG.13883	Gm19557	1.26855	1.08427	1.27128	1.61173	1.56957	1.41561	0.788377	-0.343043	0.0386226	0.630801	down	no
120429	0	chr5	+	48248643	48262665	ENSMUST00000173671	5	1945	ENSMUSG00000031558	Slit2	0.055506	0.058979	0.03878	0.018946	0.021418	0.013599	2.84019	1.50599	0.03869	0.631032	up	no
37276	0	chr12	-	3752543	3762146	ENSMUST00000173847	3	1662	MSTRG.5783	Dtnbos	0.873039	0.566903	0.804937	0.909747	1.29889	1.28358	0.642823	-0.637506	0.0387072	0.631032	down	no
127713	0	chr5	+	146950007	146955614	ENSMUST00000133296	7	1689	MSTRG.20769	Gtf3a	0.031576	0.020846	0.022296	0.075776	0.146743	0.032177	0.293361	-1.76925	0.0387407	0.631116	down	no
157877	0	chr8	-	110824435	110846787	ENSMUST00000212515	13	2957	MSTRG.25421	Sf3b3	5.98698	5.96403	7.52378	5.38787	5.03714	4.67623	1.28962	0.366941	0.0387658	0.631331	up	no
136028	0	chr6	-	129208412	129238435	ENSMUST00000181238	3	2724	MSTRG.22188	2310001H17Rik	0	0	0	0	0.076079	0.104186	0.00166422	-9.23094	0.038774	0.631331	down	no
10250	0	chr1	-	52108121	52113751	ENSMUST00000210323	2	1170	MSTRG.1226	Gm31812	1.30162	1.22597	1.3085	1.07526	0.856593	0.742592	1.43435	0.520396	0.0387747	0.631331	up	no
139283	0	chr7	-	19278817	19279601	ENSMUST00000206782	1	785	ENSMUSG00000030402	Ppm1n	0.039461	0.064514	0.065382	0.120047	0.464991	0.112373	0.242837	-2.04194	0.0388442	0.631902	down	no
19441	0	chr10	+	20148998	20257538	ENSMUST00000214823	7	1008	MSTRG.2824	Map7	0.062784	0.19281	0.117116	0	0.041353	0.02845	5.33946	2.41669	0.038898	0.632572	up	no
121166	0	chr5	+	67427680	67437990	ENSMUST00000181689	3	1294	ENSMUSG00000097840	Gm26756	0	0.036082	0.014088	0.09423	0.078091	0.057195	0.21859	-2.1937	0.0389414	0.632874	down	no
46698	0	chr13	-	54219453	54223023	ENSMUST00000160797	3	784	ENSMUSG00000090016	Gm16578	0.477238	0.290587	0.496202	0.300248	0.188235	0.160678	1.94717	0.961379	0.0389427	0.632874	up	no
96646	0	chr2	-	140156886	140160496	ENSMUST00000137005	4	652	MSTRG.15521	Esf1	0.156952	0.190609	0.053261	0.481838	0.386724	0.249298	0.358562	-1.47971	0.03895	0.632908	down	no
65138	0	chr16	+	20550577	20559290	ENSMUST00000154660	10	1305	MSTRG.10584	Abcf3	1.49083	1.52167	1.28684	1.89684	1.874	2.0917	0.733359	-0.447409	0.0389566	0.63293	down	no
57220	0	chr14	+	120275707	120395711	ENSMUST00000227484	5	7996	MSTRG.9387	Mbnl2	1.76181	0.161686	0.10447	0.131992	0.166237	0.056354	5.71931	2.51584	0.0390378	0.633824	up	no
100064	0	chr2	+	181851563	181857992	ENSMUST00000137893	2	3202	MSTRG.16091	Pcmtd2	0.099747	0.019296	0.678757	0.022335	0.061254	0.039969	6.45689	2.69084	0.0390813	0.634081	up	no
73276	0	chr17	+	34597894	34600936	ENSMUST00000172757	7	1952	MSTRG.11814	Ager	0.286904	0.348141	0.470123	0.100755	0.07888	0	6.1523	2.62113	0.039108	0.634081	up	no
155607	0	chr8	-	80511842	80514473	ENSMUST00000142188	2	1758	ENSMUSG00000086912	4930505O20Rik	0.145117	0.133577	0.233979	0.3078	1.81833	0.165634	0.223702	-2.16035	0.0391625	0.634656	down	no
31028	0	chr11	+	70436903	70438785	ENSMUST00000125441	5	819	MSTRG.4743	Arrb2	0.025048	0.015084	0.006609	0.003745	0.014114	0.794895	0.0575094	-4.12006	0.0393235	0.636158	down	no
23272	0	chr10	+	81258215	81263365	ENSMUST00000151660	11	2213	MSTRG.3413	Matk	0	0	0	0.086086	0.134226	0	0.00136171	-9.52037	0.0394878	0.638221	down	no
100782	0	chr3	+	30613511	30622825	ENSMUST00000193736	2	6403	MSTRG.16230	Mynn	0.043847	0.019343	0.009096	0.008307	0	0.004492	5.64778	2.49769	0.0394904	0.638221	up	no
153733	0	chr8	-	46033272	46116702	ENSMUST00000176410	17	3275	MSTRG.24680	Snx25	2.05652	1.752	2.36021	0.825544	1.4506	1.50237	1.63258	0.707158	0.0395452	0.638515	up	no
124672	0	chr5	-	120680249	120682079	ENSMUST00000201264	1	1831	MSTRG.20270	Dtx1	2.44225	3.8633	2.97473	1.70469	1.66179	2.34307	1.6254	0.700791	0.0395484	0.638515	up	no
142887	0	chr7	-	45383540	45394815	ENSMUST00000210495	6	749	MSTRG.23107	Snrnp70	0.390989	0.193988	0.745524	1.16579	1.21567	0.78379	0.420346	-1.25035	0.0398662	0.641465	down	no
124439	0	chr5	-	117105294	117112809	ENSMUST00000201287	4	3162	MSTRG.20227	Suds3	0.003	0.001299	0.004842	0.010185	0.008731	0.045658	0.141559	-2.82053	0.0398795	0.641465	down	no
5830	0	X	-	169985801	169986939	ENSMUST00000124513	2	403	MSTRG.811	Gm15247	0.317746	0.383026	1.68059	0.316506	0.088543	0.211004	3.86552	1.95066	0.0399731	0.642287	up	no
82412	0	chr19	+	5460885	5463850	ENSMUST00000224944	6	810	MSTRG.13285	Fibp	0.074507	0.780523	0.285159	0.031541	0.137637	0.073468	4.69898	2.23235	0.0401322	0.643988	up	no
46861	0	chr13	+	55122016	55135594	ENSMUST00000160310	3	3882	MSTRG.7630	Zfp346	0.108585	0.287679	0.054377	0.026465	0.022794	0.074772	3.63329	1.86128	0.0401819	0.644515	up	no
89778	0	chr2	+	32374209	32378303	ENSMUST00000134141	4	3473	MSTRG.14554	Ciz1	0.809075	1.08637	0.900959	0.698615	0.647263	0.534364	1.48726	0.572657	0.040285	0.645167	up	no
99153	0	chr2	+	172440602	172466654	ENSMUST00000109132	8	944	MSTRG.15927	Rtf2	0.135832	0.213645	0.091369	0.266435	0.353271	0.344179	0.457364	-1.12859	0.0403066	0.645247	down	no
69686	0	chr17	+	17262350	17266063	ENSMUST00000231376	3	2168	MSTRG.11337	Gm5165	0.327842	0.114009	0.201879	0.651575	0.300674	0.510172	0.440181	-1.18383	0.0403122	0.645252	down	no
137319	0	chr6	-	149157267	149183393	ENSMUST00000127743	4	13295	MSTRG.22441	Amn1	0.733301	1.24616	0.727594	0.38054	0.431193	0.649251	1.8529	0.889784	0.0403995	0.646306	up	no
60175	0	chr15	-	76599759	76600792	ENSMUST00000229437	4	801	MSTRG.9882	Cpsf1	0.493438	0.656935	0.534443	0.363101	0.288683	0.375115	1.64068	0.714297	0.0405263	0.64737	up	no
158660	0	chr8	+	123102651	123103641	ENSMUST00000152444	3	713	MSTRG.25701	Rpl13	3.09926	5.62276	2.51947	1.59638	1.87587	2.23814	1.9686	0.97717	0.0405302	0.64737	up	no
117601	0	chr5	-	3693469	3702132	ENSMUST00000199043	5	639	MSTRG.19100	Ankib1	0.344128	0.290876	0.558917	0.164244	0.255531	0.097693	2.30724	1.20617	0.0405665	0.647864	up	no
38295	0	chr12	+	25304445	25344645	ENSMUST00000222356	5	643	ENSMUSG00000113669	Gm36723	0.359916	0.445747	0.229523	0.147424	0.191887	0.159499	2.07531	1.05333	0.0406296	0.648515	up	no
122562	0	chr5	+	96811066	96834906	ENSMUST00000199656	9	831	MSTRG.19911	Anxa3	0.071302	0.04986	0.080224	0.074387	0.093764	1.04157	0.166473	-2.58664	0.0406487	0.648515	down	no
17869	0	chr1	-	181095982	181105171	ENSMUST00000191728	4	1527	MSTRG.2544	Nvl	0.027319	0.949883	0.918919	0.082633	0.132544	0.142108	5.30703	2.4079	0.0407002	0.648802	up	no
79894	0	chr18	+	54990310	55079414	ENSMUST00000181538	5	3309	MSTRG.12900	Gm4221	0.030517	0.011887	0.021461	0.097805	0.026219	0.070013	0.329138	-1.60323	0.0407368	0.649129	down	no
112413	0	chr4	-	107806033	107823022	ENSMUST00000188737	3	3078	ENSMUSG00000073779	Lrp8os2	0.118116	0.113524	0.146046	0.154207	0.353258	0.232194	0.510622	-0.969673	0.0407546	0.649241	down	no
82834	0	chr19	+	6276925	6281392	ENSMUST00000165797	2	629	MSTRG.13340	Ehd1	0.359055	0.310191	0.343792	0.568241	0.543805	0.533271	0.61571	-0.699677	0.0409524	0.650929	down	no
156661	0	chr8	+	93962844	93967083	ENSMUST00000155245	2	910	MSTRG.25213	Gnao1	0.07495	0.153501	0.055705	0	0.00875	0.042694	5.5236	2.46561	0.0409823	0.651028	up	no
126149	0	chr5	+	134676490	134680145	ENSMUST00000100641	2	1148	MSTRG.20491	Gm10369	0.231515	0.245116	0.296451	0.620074	0.395018	0.370238	0.558049	-0.841536	0.0409857	0.651028	down	no
66893	0	chr16	-	48924232	48938674	ENSMUST00000147358	10	3021	MSTRG.10900	Dzip3	0.070514	0.037832	0.121732	0.065356	0.409996	0.298365	0.297367	-1.74968	0.0410147	0.651157	down	no
126871	0	chr5	+	138264054	138266661	ENSMUST00000141454	2	953	MSTRG.20597	6330418K02Rik	0	0	0	0	0.257758	0.233873	0.000610214	-10.6784	0.0411037	0.652055	down	no
13035	0	chr1	-	91390234	91398815	ENSMUST00000189651	3	661	MSTRG.1696	Ilkap	0.08162	0.061876	0.150257	0.024214	0.030821	0.018118	4.0156	2.00561	0.0411249	0.652221	up	no
15586	0	chr1	-	153482371	153487676	ENSMUST00000189425	2	1646	MSTRG.2136	Dhx9	7.22253	7.63162	7.52815	6.35851	6.23623	5.88868	1.21094	0.276127	0.0411429	0.652335	up	no
102547	0	chr3	+	69746432	69756373	ENSMUST00000150210	3	8077	MSTRG.16548	Nmd3	0.479054	0.241581	0.235717	0.142945	0.140954	0.218969	1.9018	0.927362	0.0411695	0.6525	up	no
14723	0	chr1	+	134415564	134426917	ENSMUST00000148822	4	2231	MSTRG.1980	Adipor1	2.84165	3.17608	3.36643	3.82989	5.585	4.36715	0.680897	-0.554491	0.0412518	0.653431	down	no
160144	0	chr9	+	21346984	21351060	ENSMUST00000217453	1	4077	MSTRG.25903	Slc44a2	2.06998	1.75287	1.97252	1.70824	1.30523	1.4556	1.29678	0.37493	0.0412661	0.653431	up	no
80238	0	chr18	+	61726433	61735917	ENSMUST00000184678	2	890	MSTRG.12963	1500015A07Rik	0.245537	0.284875	0.232294	0.004647	0.134978	0.07815	3.50227	1.80829	0.0412959	0.653732	up	no
83710	0	chr19	+	10610421	10614968	ENSMUST00000237138	5	854	MSTRG.13452	Ddb1	0.702811	0.72602	0.963362	1.01235	1.44495	1.24995	0.645275	-0.632014	0.0413184	0.653823	down	no
97927	0	chr2	-	156837822	156839892	ENSMUST00000149275	3	388	MSTRG.15739	Gm14230	0	0	0	0.116242	0.086979	0.013531	0.00138407	-9.49687	0.0413232	0.653823	down	no
138499	0	chr7	+	12489513	12496235	ENSMUST00000133515	3	4159	MSTRG.22546	Zfp606	0.347528	0.022729	0.035531	0.014212	0.020157	0.037296	5.66229	2.50139	0.0413402	0.653985	up	no
138883	0	chr7	+	16113644	16117975	ENSMUST00000150208	4	2214	MSTRG.22593	Napa	1.21213	1.40531	1.64272	1.84245	2.61632	1.99827	0.65977	-0.599965	0.0413457	0.653985	down	no
32318	0	chr11	+	80209147	80246403	ENSMUST00000134148	11	1326	MSTRG.4957	Rhot1	0.125183	0.142334	0.218569	0.488951	0.21213	0.331648	0.470681	-1.08718	0.0413497	0.653985	down	no
25964	0	chr10	+	128240401	128241739	ENSMUST00000135538	3	510	MSTRG.3876	Timeless	0.025976	0.070252	0.08087	0.238997	0.169831	0.148876	0.317548	-1.65495	0.0413842	0.654231	down	no
49556	0	chr13	-	99958491	99975316	ENSMUST00000223013	7	836	MSTRG.8103	Mccc2	0.306603	0.181203	0.617214	0.174428	0.055938	0.157324	2.85027	1.5111	0.0413906	0.654231	up	no
44529	0	chr13	-	19162036	19193558	ENSMUST00000197661	4	501	ENSMUSG00000105715	Gm31887	0.092578	0.116388	0.062504	0	0.034846	0	7.79056	2.96173	0.0413993	0.654231	up	no
2542	0	X	+	74282760	74288339	ENSMUST00000156072	5	939	MSTRG.352	Taz	0.486847	0.403825	0.452905	0.841816	0.517248	1.00027	0.569473	-0.812302	0.0414938	0.654593	down	no
60490	0	chr15	-	78403220	78405907	ENSMUST00000231525	1	2688	MSTRG.9921	Tst	0.551277	0.764749	0.731962	0.992659	1.97943	1.0112	0.514145	-0.959754	0.0415342	0.654593	down	no
117415	0	chr4	-	156022008	156023837	ENSMUST00000181389	3	493	MSTRG.19069	Gm16008	0.148402	0.160663	0.203833	0.070278	0.054453	0	4.11203	2.03985	0.0415609	0.654925	up	no
73608	0	chr17	-	35150333	35150952	ENSMUST00000172899	2	512	MSTRG.11860	Prrc2a	2.76439	1.88138	2.04545	1.52095	1.60454	1.50847	1.44395	0.530026	0.0416041	0.655268	up	no
48477	0	chr13	-	74303722	74308865	ENSMUST00000222993	2	3652	MSTRG.7888	Pdcd6	1.98767	2.08226	2.04567	1.66179	1.05284	1.48585	1.45593	0.541941	0.041699	0.655861	up	no
129065	0	chr6	-	29564877	29610100	ENSMUST00000169302	12	3092	MSTRG.20976	Tnpo3	0.523115	0.64621	0.973198	1.13341	1.04138	1.48336	0.585686	-0.771801	0.0417133	0.655964	down	no
8720	0	chr1	-	14301204	14310051	ENSMUST00000185329	2	3677	ENSMUSG00000025932	Eya1	0.464182	0.455785	0.487696	0.393593	0.35387	0.312555	1.32796	0.409213	0.041829	0.657186	up	no
140894	0	chr7	-	30056036	30061307	ENSMUST00000182483	2	3516	MSTRG.22884	Zfp82	0.116268	0.194219	0.166126	0.210747	0.299902	0.506109	0.468758	-1.09309	0.041843	0.657235	down	no
18932	0	chr10	+	7667514	7668291	ENSMUST00000162346	2	458	MSTRG.2738	Nup43	0.636973	0.808618	0.554872	0.26407	0.331449	0.461488	1.89257	0.920349	0.041905	0.657867	up	no
105450	0	chr3	+	103968372	104007879	ENSMUST00000150090	18	4570	MSTRG.17014	Phtf1	0.918275	1.07626	0.687612	0.457861	0.668784	0.339161	1.82981	0.871693	0.0419513	0.658338	up	no
161675	0	chr9	-	43716841	43746100	ENSMUST00000216604	4	1134	ENSMUSG00000111334	Gm30015	0	0	0	0.190274	0.211716	0	0.000746287	-10.388	0.0419863	0.658801	down	no
76557	0	chr17	-	75539031	75541195	ENSMUST00000140729	3	1286	MSTRG.12323	Fam98a	2.27929	2.09522	2.20427	1.77522	0.971714	1.45194	1.5668	0.647817	0.042009	0.658831	up	no
83756	0	chr19	-	10859138	10860508	ENSMUST00000235186	1	1371	MSTRG.13458	Tmem132a	0.56344	0.50486	0.580251	0.707121	0.799503	1.28504	0.590526	-0.759927	0.0420442	0.658856	down	no
101930	0	chr3	-	55779631	55783490	ENSMUST00000196612	1	3860	MSTRG.16419	Nbea	0.198508	0.17894	0.243543	0.04587	0.121844	0.133341	2.06272	1.04455	0.0421299	0.659601	up	no
99821	0	chr2	+	181187536	181190483	ENSMUST00000138800	3	2750	MSTRG.16066	Ppdpf	1.63925	1.06547	0.435674	0.176498	0.015013	0.423895	5.10297	2.35134	0.0421506	0.65984	up	no
63695	0	chr16	-	4943218	4947264	ENSMUST00000230466	3	1386	MSTRG.10381	Anks3	0.01204	0.020254	0.006922	0.031379	0.06701	0.044136	0.275152	-1.8617	0.042286	0.661011	down	no
66546	0	chr16	+	38762891	38766278	ENSMUST00000161010	2	665	MSTRG.10815	B4galt4	0.167764	0.117738	0.311164	0.000791	0.082235	0	7.1865	2.84529	0.0423447	0.661595	up	no
17838	0	chr1	+	180905915	180906953	ENSMUST00000195270	3	828	MSTRG.2535	Pycr2	0.102725	0.156066	0.121292	0.02784	0.059611	0.056293	2.64417	1.40281	0.0423682	0.661753	up	no
166663	0	chr9	+	107594440	107594891	ENSMUST00000192996	1	452	MSTRG.26899	Gm38150	0.475065	0.56645	1.05414	1.41004	3.07484	0.998642	0.382173	-1.3877	0.0423753	0.661753	down	no
113095	0	chr4	-	116805817	116807640	ENSMUST00000146246	3	1001	MSTRG.18326	Toe1	0.666842	0.623534	0.626944	0.443177	0.165529	0.383279	1.93281	0.950701	0.0424569	0.662349	up	no
20784	0	chr10	-	50425044	50425330	ENSMUST00000213811	1	287	MSTRG.3068	Gm48275	0.766407	0.495713	0.497941	1.75689	0.698535	1.43887	0.45196	-1.14573	0.0425816	0.66356	down	no
138102	0	chr7	-	6721933	6730431	ENSMUST00000155910	2	4816	ENSMUSG00000002265	Peg3	0.281405	0.405593	0.300983	0.250916	0.130204	0.16539	1.8078	0.854235	0.0426009	0.663712	up	no
123297	0	chr5	+	107904114	107909005	ENSMUST00000140659	3	1979	MSTRG.20042	Rpl5	0.96328	0.818437	0.773961	1.17758	1.54632	1.08864	0.670336	-0.577043	0.04264	0.664149	down	no
96235	0	chr2	+	130906501	131005443	ENSMUST00000134964	24	4696	MSTRG.15458	Atrn	0.931341	0.92629	1.11065	0.330944	0.371688	0.820772	1.94845	0.962327	0.0426926	0.664679	up	no
165044	0	chr9	+	86467211	86504297	ENSMUST00000187607	8	3443	MSTRG.26645	Dop1a	2.2331	1.90838	1.8723	1.74104	1.3459	1.37107	1.34898	0.431871	0.0427294	0.664679	up	no
17960	0	chr1	+	182124781	182128683	ENSMUST00000191799	1	3903	MSTRG.2551	Srp9	0.067026	0.006242	0.602374	0.003907	0.030212	0.037966	9.37285	3.22849	0.0427314	0.664679	up	no
124476	0	chr5	+	117357305	117366827	ENSMUST00000125522	2	3406	MSTRG.20239	Wsb2	0.284588	0.025946	0.389033	0.067663	0.035742	0.065849	4.13324	2.04727	0.0428557	0.665602	up	no
71158	0	chr17	+	26202965	26203684	ENSMUST00000152299	3	401	MSTRG.11522	Rgs11	0.119068	0.025903	0.029901	0	0	0	582.907	9.18712	0.0428683	0.665602	up	no
76903	0	chr17	+	84078660	84089875	ENSMUST00000234076	6	1789	ENSMUSG00000117571	4933433H22Rik	0.091071	0.095438	0.099013	0.125857	0.253946	0.18741	0.503377	-0.990289	0.0428707	0.665602	down	no
119990	0	chr5	+	37283899	37286662	ENSMUST00000200834	2	595	ENSMUSG00000029121	Crmp1	0.029319	0.018786	0.046917	0.069199	0.13448	0.144287	0.273078	-1.87261	0.0429048	0.665808	down	no
21273	0	chr10	-	61145895	61147615	ENSMUST00000124896	2	530	MSTRG.3141	Sgpl1	2.76341	1.44044	1.86795	1.37972	1.1485	1.1444	1.65327	0.725318	0.0429847	0.666773	up	no
58408	0	chr15	+	36375049	36376090	ENSMUST00000226399	3	332	ENSMUSG00000115278	Gm34150	0	0.062965	0.106941	0.205919	0.238254	0.372723	0.20799	-2.26542	0.043011	0.666942	down	no
18041	0	chr1	-	183287741	183292474	ENSMUST00000194438	2	664	MSTRG.2573	Brox	2.14695	1.83602	2.63573	3.3468	2.70391	3.30782	0.707237	-0.499734	0.0430283	0.667106	down	no
67785	0	chr16	-	84827874	84833522	ENSMUST00000146103	3	2441	MSTRG.11044	Atp5j	0.04581	0.705909	0.097573	0.07359	0.058847	0.037147	5.00809	2.32426	0.0431401	0.667925	up	no
37053	0	chr11	-	120808564	120809701	ENSMUST00000146541	4	762	MSTRG.5743	Fasn	0.271616	0.089477	0.151055	0.085038	0.043493	0.015733	3.55007	1.82785	0.0431453	0.667925	up	no
71732	0	chr17	+	28741619	28750101	ENSMUST00000151613	3	4253	MSTRG.11597	Mapk14	0.518548	0.663382	0.453634	0.574782	1.71448	1.35928	0.448279	-1.15753	0.0431584	0.667925	down	no
104570	0	chr3	-	95307672	95315127	ENSMUST00000098867	2	794	MSTRG.16834	6330562C20Rik	0.452147	0.295223	0.876314	0.190062	0.297093	0.214659	2.31355	1.21011	0.0433236	0.669626	up	no
5656	0	X	+	164425510	164436993	ENSMUST00000155849	4	8259	MSTRG.784	Piga	0.015545	0.03118	0.011904	0.072857	0.030811	0.050623	0.37999	-1.39597	0.043374	0.670148	down	no
95009	0	chr2	+	119803087	119807990	ENSMUST00000130456	4	683	ENSMUSG00000027298	Tyro3	0	0.00666	0	0.151522	0.035229	0.00639	0.0344826	-4.85799	0.0435397	0.671654	down	no
116381	0	chr4	-	147866123	147868816	ENSMUST00000174081	2	745	MSTRG.18914	Miip	0.062823	0.105731	0.065955	0.157709	0.223947	0.196963	0.405291	-1.30297	0.0435436	0.671654	down	no
161483	0	chr9	+	41159424	41188862	ENSMUST00000215869	8	989	MSTRG.26100	Gm35657	0.131343	0.060119	0.163048	0.045109	0.016889	0.058381	2.94495	1.55824	0.0435718	0.671918	up	no
147769	0	chr7	-	109893780	109896699	ENSMUST00000130354	2	1493	MSTRG.23777	Dennd5a	0.47548	0.47814	0.592371	0.929672	0.858031	0.624493	0.640906	-0.641815	0.0436522	0.67237	down	no
55617	0	chr14	+	64116314	64127605	ENSMUST00000225122	4	572	MSTRG.9096	9630015K15Rik	0.023642	0.15822	0.075162	0.200819	0.266921	0.390001	0.299652	-1.73864	0.0436931	0.672417	down	no
40313	0	chr12	-	76546974	76547943	ENSMUST00000217839	1	970	MSTRG.6411	AI463170	0.543346	0.268926	0.450471	0.266245	0.215876	0.195885	1.86244	0.897191	0.0437252	0.672655	up	no
70674	0	chr17	+	24886759	24892152	ENSMUST00000134932	6	1950	MSTRG.11472	Spsb3	0.156423	0.384153	0.054724	0.05561	0.055604	0.067171	3.33716	1.73862	0.043853	0.673899	up	no
4237	0	X	+	129749742	130180471	ENSMUST00000127577	23	4480	MSTRG.605	Diaph2	1.86678	1.01534	1.46238	1.4196	3.91454	4.57991	0.438216	-1.19029	0.0438914	0.673899	down	no
57321	0	chr14	-	122365239	122406743	ENSMUST00000228409	5	1284	MSTRG.9409	Gm5089	0.031596	0.06522	0.042533	0.09313	0.120199	0.113748	0.426043	-1.23093	0.0439298	0.674225	down	no
162809	0	chr9	-	55240700	55283625	ENSMUST00000114306	4	1797	MSTRG.26309	Nrg4	0.064337	0.06621	0.158015	0	0	0.032652	8.8375	3.14364	0.0439701	0.674621	up	no
166618	0	chr9	+	107557942	107560435	ENSMUST00000129320	2	2375	MSTRG.26890	Rassf1	0.034195	0.222833	0.256443	0.056153	0.054406	0.009147	4.28943	2.10079	0.0439957	0.674766	up	no
75031	0	chr17	-	47686740	47688516	ENSMUST00000143156	2	1167	MSTRG.12071	Tomm6	1.35644	1.62464	2.02317	1.06079	1.22941	1.18276	1.44092	0.526991	0.0440959	0.67578	up	no
62686	0	chr15	+	99707880	99711553	ENSMUST00000230748	3	700	MSTRG.10251	Smarcd1	0.487041	0.733273	0.727755	1.00954	1.16674	0.98426	0.616373	-0.698124	0.0442504	0.677289	down	no
1078	0	X	+	36011427	36016907	ENSMUST00000140175	4	687	MSTRG.138	Dock11	0.723625	0.707723	1.16712	0.586814	0.492464	0.422922	1.72978	0.790586	0.0442896	0.677803	up	no
2546	0	X	+	74282766	74284017	ENSMUST00000147844	3	850	MSTRG.352	Taz	0.611248	0.119162	0.233433	0.095723	0.102633	0.111924	3.10637	1.63523	0.0443053	0.677958	up	no
37399	0	chr12	+	4664535	4674167	ENSMUST00000218985	6	1272	MSTRG.5808	Itsn2	3.66208	3.25695	3.7416	4.92621	3.98591	4.74728	0.780461	-0.357601	0.044512	0.680247	down	no
128020	0	chr5	+	150457711	150497753	ENSMUST00000201196	11	3156	MSTRG.20806	Fry	0.013768	0.194552	0.0488	0.00498	0.032503	0.003665	6.24866	2.64355	0.0445167	0.680247	up	no
60978	0	chr15	+	80948542	80955888	ENSMUST00000164371	3	632	MSTRG.9997	Adsl	0.390388	0.402939	0.516193	0.942166	0.52387	0.95384	0.541152	-0.885895	0.0445859	0.680813	down	no
167771	0	chr9	+	113969225	113977202	ENSMUST00000216293	5	2388	MSTRG.27038	Ubp1	1.11758	1.0399	0.355238	0.340483	0.390934	0.08823	3.06562	1.61618	0.0445875	0.680813	up	no
145632	0	chr7	-	89956347	89964158	ENSMUST00000207996	2	1970	MSTRG.23464	Eed	0.604611	1.19071	0.722506	0.445957	0.205417	0.51441	2.15978	1.11088	0.0446171	0.680937	up	no
123379	0	chr5	-	108441603	108448900	ENSMUST00000238630	9	4591	ENSMUSG00000029490	Mfsd7a	0.356403	0.248576	0.303027	0.396094	0.46444	0.400917	0.719811	-0.47431	0.0446181	0.680937	down	no
16117	0	chr1	+	161035184	161038539	ENSMUST00000162163	7	1614	MSTRG.2239	Gas5	4.01249	0.103209	2.09867	0.645774	0.097416	0.262443	6.17956	2.6275	0.0447844	0.682098	up	no
134328	0	chr6	+	113492019	113493343	ENSMUST00000129125	2	897	MSTRG.21917	Creld1	0.728362	0.016244	0.026525	0.013853	0.043003	0.013782	10.9167	3.44846	0.0448073	0.682361	up	no
67838	0	chr16	-	86770227	86806513	ENSMUST00000231875	6	782	ENSMUSG00000116993	Gm32461	0.46208	0.41056	0.491369	0.85851	0.562705	0.77281	0.621693	-0.685727	0.0448189	0.682452	down	no
123705	0	chr5	-	110667534	110669719	ENSMUST00000122901	2	1738	MSTRG.20116	Ep400	3.07172	3.05081	3.32479	3.55404	4.77229	4.39537	0.742615	-0.429315	0.0448394	0.682662	down	no
48936	0	chr13	-	85228672	85233588	ENSMUST00000152466	3	3373	MSTRG.7985	Rasa1	5.35267	5.06831	5.67131	4.68124	3.40291	4.1744	1.31274	0.392581	0.0448565	0.682676	up	no
85241	0	chr19	+	37173843	37205938	ENSMUST00000180609	3	11316	MSTRG.13701	A330032B11Rik	0.406908	0.585502	0.565435	0.634549	2.40697	0.92673	0.392578	-1.34895	0.0448674	0.682676	down	no
25727	0	chr10	+	127277281	127282094	ENSMUST00000218556	5	1393	MSTRG.3834	Dctn2	0.794299	0.934351	0.504727	0.348243	0.337132	0.530469	1.83689	0.877269	0.0449176	0.683095	up	no
104453	0	chr3	-	95032928	95033917	ENSMUST00000147960	2	904	MSTRG.16823	Psmd4	0.102117	0.080279	0.132551	0.005741	0.053623	0.040133	3.16539	1.66238	0.0450284	0.684167	up	no
61209	0	chr15	+	82127978	82131415	ENSMUST00000230582	2	1436	MSTRG.10037	Ccdc134	0.179498	0.101116	0.044997	0.021564	0	0.03458	5.79957	2.53595	0.0450537	0.684288	up	no
155716	0	chr8	+	83259259	83273076	ENSMUST00000142673	7	2870	MSTRG.25043	Tbc1d9	0.04429	0.100222	0.137535	0.046494	0.039621	0.035819	2.31311	1.20984	0.0450582	0.684288	up	no
145322	0	chr7	-	84267926	84275871	ENSMUST00000207459	3	713	MSTRG.23428	Arnt2	0.002936	0.000861	0.011479	0.053214	0.046144	0.077786	0.0862349	-3.53558	0.0450849	0.684521	down	no
124867	0	chr5	+	121805579	121815080	ENSMUST00000159928	4	1814	MSTRG.20306	Atxn2	0	0	0	0.013314	0.382125	0	0.000758651	-10.3643	0.0451189	0.684779	down	no
4590	0	X	-	137031795	137038302	ENSMUST00000132171	2	843	MSTRG.642	Slc25a53	0.891192	0.82016	0.905347	0.548965	0.71254	0.503477	1.48256	0.568095	0.0451523	0.6851	up	no
119708	0	chr5	+	34596340	34599113	ENSMUST00000201368	1	2774	MSTRG.19440	Add1	0.527284	0.418268	0.428451	0.618881	0.883459	0.602672	0.652729	-0.615443	0.0451833	0.685241	down	no
14981	0	chr1	+	136541605	136555873	ENSMUST00000194018	5	547	MSTRG.2028	Gm37799	0.047067	0.079865	0.154126	0.159531	0.914081	0.176564	0.224815	-2.15319	0.0452616	0.685378	down	no
67831	0	chr16	-	85798231	85799668	ENSMUST00000138474	3	767	MSTRG.11055	Adamts1	0.09649	0.305132	0.068663	0.055752	0.026437	0.031451	4.13838	2.04906	0.0452695	0.685378	up	no
51566	0	chr14	+	20716545	20723619	ENSMUST00000225010	13	3362	MSTRG.8442	Zswim8	0.049849	0.174358	0.087799	0.398051	0.231784	0.204881	0.373787	-1.41971	0.0453068	0.685654	down	no
165853	0	chr9	-	100530616	100531071	ENSMUST00000189857	1	456	MSTRG.26771	Gm28586	0.911056	0.412309	0.885345	1.29367	1.20064	1.37411	0.570961	-0.808537	0.0454222	0.686713	down	no
148831	0	chr7	+	125707917	125717995	ENSMUST00000205723	1	10079	MSTRG.23954	D430042O09Rik	0.865966	0.553005	0.831989	0.950376	1.1871	1.09631	0.696077	-0.522682	0.0455318	0.687339	down	no
33484	0	chr11	-	95053225	95056195	ENSMUST00000141693	5	826	MSTRG.5154	Itga3	0.335694	0.116274	0.123473	0.056312	0.096659	0.017893	3.36783	1.75182	0.0456575	0.688668	up	no
159669	0	chr9	+	15307726	15316991	ENSMUST00000213235	8	4894	MSTRG.25854	Taf1d	0.693543	0.53985	0.725988	0.989872	0.622155	6.12141	0.253365	-1.98071	0.0456654	0.688668	down	no
114676	0	chr4	-	131957620	132049091	ENSMUST00000238852	15	2375	MSTRG.18574	Epb41	0.104534	0.202113	0.243146	0.252108	0.654473	0.385622	0.42547	-1.23287	0.04579	0.689689	down	no
68384	0	chr16	-	93583457	93603973	ENSMUST00000123756	12	2590	MSTRG.11114	Setd4	0.660212	0.742229	0.740999	0.408862	0.590349	0.511187	1.41912	0.504999	0.0458301	0.689775	up	no
157014	0	chr8	+	95806744	95810700	ENSMUST00000212647	1	3957	MSTRG.25270	4930513N10Rik	0.340431	0.318512	0.175691	0.108677	0.043506	0.179219	2.51849	1.33256	0.0458528	0.689775	up	no
107185	0	chr3	+	135462458	135474440	ENSMUST00000196878	2	9832	MSTRG.17299	Ube2d3	5.84195	0.285806	0.350053	0.535372	0.214883	0.347604	5.9004	2.56081	0.0458756	0.689947	up	no
70365	0	chr17	+	24208861	24221730	ENSMUST00000148704	3	1011	MSTRG.11433	BC028777	0.111749	0.238296	0.167524	0.208003	0.876871	0.424408	0.342924	-1.54404	0.0458992	0.69013	down	no
36705	0	chr11	+	119491676	119500817	ENSMUST00000143670	4	683	MSTRG.5693	Endov	0.295664	0.126056	0.190455	0.263564	0.513999	0.619208	0.438279	-1.19008	0.0459559	0.690686	down	no
161828	0	chr9	-	44337090	44339725	ENSMUST00000215859	6	509	MSTRG.26158	Hmbs	0.134542	0.659345	0.386659	1.11721	2.20472	0.622798	0.299273	-1.74047	0.045959	0.690686	down	no
54012	0	chr14	-	51908374	51910679	ENSMUST00000226366	5	589	MSTRG.8794	Ndrg2	0.071583	0.006623	0.053845	0.13846	0.118882	0.226369	0.272996	-1.87305	0.0459906	0.690761	down	no
156876	0	chr8	+	95095878	95097896	ENSMUST00000212895	5	672	MSTRG.25246	Katnb1	0.130574	0.331798	0.092367	0.023589	0.04576	0.078006	3.76464	1.91251	0.0460066	0.690887	up	no
164352	0	chr9	-	72480419	72491952	ENSMUST00000184624	6	654	MSTRG.26542	Tex9	0.003111	0	0	0.010069	0.071158	0.087357	0.0184537	-5.75995	0.0461585	0.692738	down	no
156167	0	chr8	+	85084288	85089750	ENSMUST00000211379	4	3459	MSTRG.25134	Man2b1	0.172186	0.124895	0.239965	0.534985	0.271763	0.269516	0.498991	-1.00291	0.0462139	0.693226	down	no
138167	0	chr7	+	7295766	7297137	ENSMUST00000210318	2	1244	MSTRG.22539	Gm45631	0.17831	0.205182	0.205634	0.368721	0.393672	0.260123	0.576153	-0.795475	0.0463148	0.693992	down	no
133260	0	chr6	-	88896897	88898769	ENSMUST00000204217	2	745	MSTRG.21729	Mcm2	0.260321	0.257353	0.289528	0.335576	0.637947	0.517383	0.541417	-0.885188	0.0463152	0.693992	down	no
70372	0	chr17	-	24219179	24220851	ENSMUST00000138818	4	956	MSTRG.11434	Tedc2	0	0.002998	0	0.044274	0.055919	0.003985	0.0287777	-5.11891	0.0463246	0.693992	down	no
39019	0	chr12	-	44961417	44964893	ENSMUST00000219623	1	3477	ENSMUSG00000086012	Gm15902	0.089606	0.05969	0.036041	0.121069	0.139138	0.109749	0.50097	-0.997203	0.0463272	0.693992	down	no
24722	0	chr10	-	105269887	105574451	ENSMUST00000143691	9	4466	ENSMUSG00000036019	Tmtc2	0.130898	0.115632	0.026564	0.350682	0.183962	0.240386	0.352366	-1.50485	0.0464677	0.69518	down	no
125631	0	chr5	+	125506149	125512738	ENSMUST00000144361	5	797	MSTRG.20426	Aacs	0.172078	0.175258	0.085224	0.2879	0.274728	0.302614	0.499929	-1.0002	0.0467531	0.698371	down	no
32513	0	chr11	+	83223576	83240179	ENSMUST00000143673	4	15003	MSTRG.4994	AI662270	0.16362	0.175618	0.25375	0.324406	0.384684	0.249518	0.618593	-0.692938	0.0467826	0.698639	down	no
39351	0	chr12	-	55657165	55694722	ENSMUST00000220017	8	4853	MSTRG.6255	Ralgapa1	0.034388	0.056402	0.067521	0.165142	0.139943	0.062447	0.430741	-1.21511	0.0468173	0.698899	down	no
106522	0	chr3	+	122524646	122525499	ENSMUST00000197959	2	603	MSTRG.17196	Bcar3	1.72586	1.55188	1.05556	0.710722	0.875425	1.03879	1.65082	0.723184	0.0469429	0.699909	up	no
63268	0	chr15	-	102523846	102525945	ENSMUST00000184659	2	1998	MSTRG.10329	Npff	0.128849	0.582463	0.218948	0.143901	0.100819	0.074474	2.9144	1.5432	0.0470065	0.700277	up	no
120894	0	chr5	+	65199740	65224543	ENSMUST00000204375	12	1924	MSTRG.19657	Wdr19	0.093927	0.220971	0.125988	0.030251	0.06003	0.082493	2.55181	1.35152	0.0470177	0.700277	up	no
36936	0	chr11	-	120618372	120625014	ENSMUST00000153532	9	1800	MSTRG.5731	Sirt7	0.361861	0.498954	0.285052	0.889737	0.446075	1.16717	0.457801	-1.12721	0.0470246	0.700277	down	no
89863	0	chr2	-	32682610	32694185	ENSMUST00000130164	13	2454	MSTRG.14564	Fpgs	1.11052	0.910056	0.433799	0.309399	0.418807	0.489757	2.01515	1.01089	0.0470273	0.700277	up	no
98017	0	chr2	+	157316177	157322471	ENSMUST00000141934	4	934	MSTRG.15758	Rpn2	0.234554	0.108739	0.704058	0.934523	0.936174	1.09004	0.353746	-1.49921	0.0470648	0.700501	down	no
160953	0	chr9	-	36713744	36722745	ENSMUST00000174794	6	758	MSTRG.26053	Chek1	0.054345	0.129362	0.046978	0.146655	0.388209	0.192059	0.317344	-1.65588	0.0471939	0.701663	down	no
73852	0	chr17	+	35890733	35892670	ENSMUST00000174308	2	608	MSTRG.11902	Dhx16	0.363908	0.188069	0.459028	0.177181	0.163419	0.135241	2.12467	1.08724	0.0472231	0.701864	up	no
16127	0	chr1	+	161037288	161038539	ENSMUST00000159399	4	429	MSTRG.2239	Gas5	2.22707	1.02701	1.69409	0.836245	1.04701	0.426519	2.14228	1.09915	0.0472507	0.701905	up	no
144847	0	chr7	-	80062710	80075267	ENSMUST00000206111	3	532	MSTRG.23349	Gm21057	0.496248	0.527796	0.795005	0.820229	1.28613	1.03977	0.578187	-0.790393	0.0473308	0.702663	down	no
67238	0	chr16	+	58677856	58680386	ENSMUST00000231492	2	1911	MSTRG.10954	Cpox	0.223042	0.430852	0.558596	0.532803	0.976535	1.21045	0.445803	-1.16552	0.0473862	0.703196	down	no
68142	0	chr16	+	91406320	91420311	ENSMUST00000152729	5	1482	MSTRG.11081	Il10rb	4.80457	3.07911	3.41017	2.45415	2.21947	3.01418	1.46906	0.554894	0.0474976	0.704178	up	no
122399	0	chr5	+	93093438	93094077	ENSMUST00000201377	1	640	MSTRG.19891	Septin11	0.241314	0.132127	0.104249	0.368216	0.428642	0.248064	0.457154	-1.12925	0.0475021	0.704178	down	no
61459	0	chr15	-	83384616	83386837	ENSMUST00000230960	2	668	MSTRG.10071	Pacsin2	2.28524	2.01849	1.71787	2.56184	3.46302	2.872	0.676822	-0.563151	0.0475313	0.70435	down	no
42001	0	chr12	+	102838108	102878090	ENSMUST00000220987	4	3733	MSTRG.6732	Gm47167	3.1203	2.46413	3.29112	3.52124	4.41437	3.82686	0.754566	-0.406282	0.0475978	0.704639	down	no
126407	0	chr5	-	136129401	136136074	ENSMUST00000148475	11	2391	MSTRG.20531	Lrwd1	0.794715	0.727702	0.958514	0.955084	1.32919	1.26873	0.698263	-0.518157	0.0477364	0.70574	down	no
55477	0	chr14	-	61632349	61649539	ENSMUST00000180917	3	4261	MSTRG.9075	Dleu2	1.16498	0.532656	0.659313	1.26869	1.62413	1.27422	0.565618	-0.8221	0.0477837	0.706181	down	no
74754	0	chr17	-	46247299	46248054	ENSMUST00000124126	2	662	MSTRG.12017	Polr1c	0.446426	0.346662	0.50163	0.215737	0.277865	0.269203	1.69731	0.763252	0.0478267	0.70653	up	no
132663	0	chr6	+	83983602	83990625	ENSMUST00000204378	3	4660	MSTRG.21620	Zfp638	0.008386	0.008549	0.004636	0.142374	0.002314	0.021061	0.130143	-2.94184	0.0479692	0.707195	down	no
42850	0	chr12	+	111539643	111540940	ENSMUST00000223135	2	856	MSTRG.6842	Eif5	0.00491	0.006761	0.005951	0.055507	0.030839	0.065563	0.116004	-3.10776	0.0479798	0.707229	down	no
168310	0	chr9	+	121752527	121756843	ENSMUST00000182076	2	3165	MSTRG.27136	Nktr	0.121286	0.017023	0.038824	0.014006	0.013657	0.01637	4.02273	2.00818	0.0479914	0.707263	up	no
145818	0	chr7	-	92737637	92741468	ENSMUST00000182578	1	3832	MSTRG.23512	4632427E13Rik	0.073669	0.105397	0.028446	0.018828	0	0	11.0215	3.46224	0.0480179	0.707568	up	no
104473	0	chr3	+	95116526	95119307	ENSMUST00000152333	3	2144	MSTRG.16824	Vps72	0.131323	0.058534	0.296034	0.205404	0.58422	0.701566	0.325841	-1.61776	0.0480344	0.707725	down	no
162315	0	chr9	+	47530352	47819080	ENSMUST00000124073	8	1371	MSTRG.26223	Cadm1	0.214908	0.128435	0.102664	0.259103	0.301778	0.269934	0.536831	-0.897461	0.048071	0.708092	down	no
94884	0	chr2	+	119118696	119122262	ENSMUST00000141389	2	887	MSTRG.15230	Rad51	0.187144	0.316544	0.298423	0.50104	1.13331	0.36412	0.401363	-1.31702	0.0481424	0.708602	down	no
20193	0	chr10	+	36998172	37001889	ENSMUST00000123010	3	817	MSTRG.2956	Hdac2	0.030215	0.037936	0.006705	0.056963	0.248985	0.074222	0.196901	-2.34445	0.0482155	0.70927	down	no
37216	0	chr12	+	3236611	3250377	ENSMUST00000049684	7	1156	MSTRG.5774	Rab10os	0	0.207618	0	1.37969	0.807998	1.40076	0.0578572	-4.11136	0.0482626	0.709532	down	no
69498	0	chr17	+	14249851	14277755	ENSMUST00000233271	3	2965	ENSMUSG00000117254	Gm34567	0.012367	0.048339	0.026605	0.046199	0.20523	0.079398	0.263917	-1.92184	0.0482748	0.709625	down	no
120691	0	chr5	-	57716140	57720201	ENSMUST00000193156	1	4062	MSTRG.19608	4932441J04Rik	0.031215	0.014002	0.024465	0.0112	0.005397	0.009606	2.65931	1.41105	0.0484561	0.711139	up	no
123112	0	chr5	-	105814773	105818988	ENSMUST00000135958	2	586	MSTRG.20011	Lrrc8dos	0.857129	0.543612	0.577457	0.445943	0.382844	0.283335	1.77876	0.830872	0.0486007	0.711821	up	no
126468	0	chr5	+	136697779	136701094	ENSMUST00000199074	3	522	ENSMUSG00000005474	Myl10	0	0	0	0.059901	0.017063	0.060836	0.00217707	-8.8434	0.0487498	0.712884	down	no
33675	0	chr11	+	96708235	96713202	ENSMUST00000123814	3	706	MSTRG.5188	Skap1	1.36786	0.61056	1.26837	0.444882	0.714654	0.550146	1.89906	0.925288	0.04889	0.713927	up	no
161205	0	chr9	+	38734511	38736184	ENSMUST00000152295	3	685	MSTRG.26077	Vwa5a	1.03234	0.854412	0.754071	0.681017	0.452044	0.542359	1.57621	0.656463	0.0489223	0.713927	up	no
132656	0	chr6	+	83942640	83944887	ENSMUST00000204713	2	777	MSTRG.21620	Zfp638	0.00346	0.015197	0.009845	0.038184	0.054652	0.078719	0.166139	-2.58954	0.0489549	0.714018	down	no
133038	0	chr6	-	87458545	87512098	ENSMUST00000145128	11	19600	MSTRG.21691	Arhgap25	0.11262	0.08347	0.069478	0.138472	0.177424	0.118385	0.611512	-0.709548	0.0489572	0.714018	down	no
104736	0	chr3	-	95901513	95904691	ENSMUST00000149202	2	991	MSTRG.16858	Car14	0.069804	0.058528	0.146434	0.037229	0	0	7.38043	2.8837	0.0490034	0.714434	up	no
138654	0	chr7	-	13273357	13278630	ENSMUST00000137574	2	4359	MSTRG.22575	Zswim9	0.004982	0	0.00292	0	1.06913	0	0.00739106	-7.08	0.0490454	0.71461	down	no
137207	0	chr6	-	148181928	148198957	ENSMUST00000126773	7	3515	MSTRG.22418	Ergic2	1.10886	1.18432	0.61198	0.499307	0.663761	0.488361	1.75918	0.814901	0.0490929	0.714726	up	no
19844	0	chr10	-	26313452	26316274	ENSMUST00000218909	1	2823	MSTRG.2888	L3mbtl3	1.00265	1.13474	1.08289	0.901599	0.787331	0.70497	1.3452	0.427824	0.0490943	0.714726	up	no
23551	0	chr10	-	82651308	82653199	ENSMUST00000128142	2	543	MSTRG.3477	Glt8d2	0.088907	0	0.032965	0.086192	0.236786	0.250863	0.212379	-2.23528	0.0491018	0.714749	down	no
96044	0	chr2	+	129369902	129375748	ENSMUST00000143500	3	1411	MSTRG.15437	Il1bos	0	0	0	0.13546	0.146352	0	0.00106454	-9.87555	0.0492022	0.715462	down	no
143964	0	chr7	-	61943901	61982303	ENSMUST00000207694	4	1836	ENSMUSG00000109321	A330076H08Rik	0	0.04808	0	0.26365	0.240516	0.100385	0.0795301	-3.65236	0.049218	0.715462	down	no
143568	0	chr7	+	55897074	55932602	ENSMUST00000173267	15	7215	MSTRG.23192	Cyfip1	2.56962	2.50124	1.6691	1.30219	1.39322	1.72883	1.52341	0.607308	0.049222	0.715462	up	no
21778	0	chr10	+	69785514	69810465	ENSMUST00000182492	4	1655	ENSMUSG00000069601	Ank3	0.056429	0.099862	0.088158	0.023047	0.047879	0.031053	2.39705	1.26126	0.0492252	0.715462	up	no
68734	0	chr16	-	97457187	97460858	ENSMUST00000231455	2	409	ENSMUSG00000000386	Mx1	0.039874	0.082814	0.09789	0.147207	0.260689	0.256741	0.331877	-1.59128	0.0494212	0.716898	down	no
19713	0	chr10	+	24149353	24179116	ENSMUST00000218643	3	2157	MSTRG.2870	Stx7	0.038379	0.035065	0.032951	0.051411	0.470874	0.034087	0.19123	-2.38662	0.0495199	0.717249	down	no
160103	0	chr9	+	21225403	21233046	ENSMUST00000193429	5	508	MSTRG.25895	Gm16754	0.295776	0.481437	0	0	0	0	2590.71	11.3391	0.0495293	0.717249	up	no
49066	0	chr13	-	91796534	91807705	ENSMUST00000178637	4	3421	MSTRG.8001	Zcchc9	0.374921	0.429264	0.454182	0.217073	0.35371	0.25193	1.52953	0.613092	0.0495319	0.717249	up	no
36995	0	chr11	+	120708760	120709447	ENSMUST00000151531	3	520	MSTRG.5733	Aspscr1	0.402691	0.489215	0.577722	0.965392	0.707903	0.796495	0.595042	-0.748937	0.049736	0.718535	down	no
101702	0	chr3	+	51980941	51990075	ENSMUST00000192391	2	2084	MSTRG.16374	Gm20089	0.459347	0.1686	0.554606	0.762406	1.11166	0.676905	0.463571	-1.10914	0.0497827	0.718867	down	no
25194	0	chr10	+	117559099	117560423	ENSMUST00000218563	3	1024	ENSMUSG00000112399	Gm32235	0.07403	0.094493	0.086365	0.02683	0.020626	0.042545	2.83206	1.50185	0.0498168	0.719113	up	no
11035	0	chr1	-	63150233	63152904	ENSMUST00000186569	1	2672	MSTRG.1381	Ndufs1	1.37573	1.3505	1.41146	1.21201	0.91426	1.04686	1.30397	0.382911	0.0498937	0.719648	up	no
127797	0	chr5	-	147644778	147646807	ENSMUST00000200895	1	2030	MSTRG.20777	Flt1	0.341177	0.15895	0.419914	0.152272	0.186653	0.094412	2.12315	1.08621	0.0499654	0.720244	up	no
147321	0	chr7	-	105612308	105613416	ENSMUST00000154218	3	707	MSTRG.23726	Trim3	0.418446	0.289107	0.460597	0.396622	0.91063	1.44987	0.423684	-1.23894	0.0500597	0.720906	down	no
87139	0	chr2	-	5798361	5804372	ENSMUST00000124662	2	555	MSTRG.14045	Cdc123	3.34924	2.93499	3.35925	2.31208	2.55929	2.7452	1.26612	0.340414	0.0500672	0.720906	up	no
152782	0	chr8	+	25101216	25109986	ENSMUST00000210072	2	1733	MSTRG.24548	5830408C22Rik	1.26382	0.828187	1.25373	1.63856	1.42961	1.64441	0.709958	-0.494194	0.0500818	0.720906	down	no
145187	0	chr7	+	81873493	81884438	ENSMUST00000130006	4	1781	MSTRG.23406	Tm6sf1	2.26494	2.84974	2.16272	0.680366	1.15311	1.89081	1.95404	0.966458	0.0500996	0.720906	up	no
54785	0	chr14	+	55492866	55493863	ENSMUST00000228497	4	552	ENSMUSG00000022211	Carmil3	0.161667	0.188795	0.036897	0	0	0.047524	8.15081	3.02694	0.0501075	0.720906	up	no
43886	0	chr13	+	5864678	5867231	ENSMUST00000221734	2	1260	MSTRG.7125	Klf6	0.143929	0.115014	0.085066	0.072769	0.013482	0.032255	2.90288	1.53749	0.050119	0.720906	up	no
105673	0	chr3	+	106493175	106495299	ENSMUST00000195305	1	2125	MSTRG.17065	Dennd2d	0.016273	0.13888	0.075972	0.252395	0.254953	0.22473	0.315711	-1.66332	0.0501545	0.721223	down	no
130692	0	chr6	-	51465818	51469894	ENSMUST00000205204	4	3655	MSTRG.21246	Hnrnpa2b1	17.2857	18.1143	16.5241	11.807	14.7828	14.0321	1.27823	0.354145	0.0501829	0.72146	up	no
62684	0	chr15	+	99703485	99707982	ENSMUST00000229968	7	874	MSTRG.10251	Smarcd1	0.174283	0.069882	0.087797	0.219715	0.194687	0.311776	0.457136	-1.12931	0.0501947	0.721478	down	no
82281	0	chr19	+	5041404	5047484	ENSMUST00000236707	6	807	MSTRG.13259	Brms1	0.066329	0.010306	0.030117	0.137521	0.041864	0.314935	0.215957	-2.21118	0.0502224	0.721685	down	no
99066	0	chr2	+	169020270	169021366	ENSMUST00000063891	1	1097	ENSMUSG00000052368	Gm9873	0.052454	0.032178	0	0.089923	0.085988	0.165674	0.247763	-2.01297	0.0502661	0.722142	down	no
61220	0	chr15	+	82147251	82173894	ENSMUST00000230105	4	1981	MSTRG.10039	Srebf2	0.221032	0.589501	0.383715	0.704169	0.949208	0.851908	0.476691	-1.06887	0.0503338	0.722856	down	no
64534	0	chr16	+	17522643	17524222	ENSMUST00000231684	3	779	MSTRG.10508	Lztr1	1.32024	0.979988	1.10478	0.784572	0.767308	0.893016	1.3927	0.477888	0.0503703	0.723233	up	no
19871	0	chr10	-	27264408	27616942	ENSMUST00000185839	14	2740	MSTRG.2897	Lama2	0.102903	0.079334	0.081868	0.020261	0.060319	0.048073	2.05285	1.03763	0.0503744	0.723233	up	no
41048	0	chr12	+	84980210	84983303	ENSMUST00000172241	3	623	MSTRG.6567	Fcf1	1.10918	0.96612	1.28241	1.90718	1.57797	1.42942	0.683215	-0.549589	0.0503847	0.723245	down	no
157784	0	chr8	-	109671328	109693260	ENSMUST00000212562	7	7003	MSTRG.25406	Ist1	3.26885	2.85481	4.0165	4.52243	4.04621	4.76298	0.760611	-0.39477	0.050446	0.723632	down	no
47367	0	chr13	+	60205471	60216023	ENSMUST00000224064	4	3609	ENSMUSG00000050765	Gm5084	0.157677	0.087005	0.047241	0.03414	0.021678	0.057138	2.5844	1.36983	0.0504586	0.723632	up	no
124301	0	chr5	-	115480160	115483118	ENSMUST00000131121	2	861	MSTRG.20210	Sirt4	0.252919	0.1101	0.164714	0.1572	0.596875	0.837713	0.331535	-1.59277	0.0504619	0.723632	down	no
102342	0	chr3	-	65829116	65872281	ENSMUST00000195243	4	526	ENSMUSG00000103620	Gm37359	0.040047	0	0	0.291009	0.018634	0.391925	0.0570821	-4.13082	0.0505197	0.724123	down	no
103259	0	chr3	+	88297153	88321767	ENSMUST00000167718	12	2316	MSTRG.16671	Cct3	2.62575	2.35975	3.47169	2.3212	1.16261	1.09421	1.84735	0.885458	0.050529	0.724123	up	no
118779	0	chr5	-	27759732	27766290	ENSMUST00000196641	4	1270	MSTRG.19317	Paxip1	0.304701	0.346264	0.428267	0.404228	0.827861	0.743962	0.546156	-0.872615	0.0505297	0.724123	down	no
150747	0	chr7	+	141256003	141257829	ENSMUST00000122868	3	1283	MSTRG.24236	Phrf1	1.66878	1.30669	1.61758	1.01927	1.26751	0.789783	1.49292	0.578135	0.0506285	0.724939	up	no
83585	0	chr19	+	10182985	10187373	ENSMUST00000237221	5	1310	MSTRG.13438	Fads1	0.320227	0.245587	0.490327	0.39259	0.925621	0.900074	0.476107	-1.07064	0.0506673	0.725198	down	no
15228	0	chr1	+	143744983	143750588	ENSMUST00000188783	2	4322	MSTRG.2076	Glrx2	0.069159	0.022364	0.006192	0.184068	0.022421	0.314372	0.187603	-2.41425	0.0506821	0.725208	down	no
335	0	X	-	7937322	7939442	ENSMUST00000151916	5	1574	MSTRG.33	Hdac6	0.01828	0.005719	0.006547	0.040604	0.059763	0.021509	0.250632	-1.99636	0.0506833	0.725208	down	no
54813	0	chr14	+	55540467	55543265	ENSMUST00000226270	1	2799	MSTRG.8975	Pck2	0.769281	1.19796	0.895977	1.40945	1.9871	1.41354	0.595253	-0.748424	0.0507691	0.725834	down	no
117230	0	chr4	+	155616409	155617614	ENSMUST00000128841	2	998	MSTRG.19040	Gm16024	0.014188	0.010294	0.03063	0	0	0	183.707	7.52126	0.050833	0.72632	up	no
96154	0	chr2	+	130441608	130443399	ENSMUST00000125098	6	655	MSTRG.15445	Vps16	0.172753	0.215015	0.200848	0.361017	0.317892	0.379107	0.556339	-0.845963	0.0508435	0.726383	down	no
155479	0	chr8	+	77563662	77565146	ENSMUST00000156753	2	614	MSTRG.24989	Prmt9	0.736137	0.024231	0.109139	0.07509	0.010772	0.022304	8.03864	3.00695	0.0509154	0.726769	up	no
75493	0	chr17	-	56068250	56075028	ENSMUST00000151943	9	2780	MSTRG.12144	Ubxn6	1.20349	3.17908	1.12952	0.77196	0.32229	1.00845	2.62144	1.39036	0.0509348	0.726769	up	no
113165	0	chr4	-	117154391	117156243	ENSMUST00000140226	3	1279	MSTRG.18342	Rps8	21.2537	29.4848	24.2044	19.4372	6.20102	6.37278	2.34116	1.22722	0.0509474	0.726769	up	no
97607	0	chr2	-	155390669	155398266	ENSMUST00000143909	2	3099	MSTRG.15691	Ncoa6	0.822826	0.858766	0.851206	1.54583	0.952	1.32232	0.663011	-0.592896	0.0509482	0.726769	down	no
16243	0	chr1	-	162318171	162478034	ENSMUST00000161155	6	3841	MSTRG.2251	Dnm3	0.118527	0.088599	0.073347	0.010077	0.04122	0.054429	2.65283	1.40753	0.0509779	0.726769	up	no
17158	0	chr1	-	172325305	172328108	ENSMUST00000194860	2	1390	ENSMUSG00000038026	Kcnj9	0.30196	0.23937	0.361207	0.166332	0.202995	0.204097	1.57394	0.654384	0.0509862	0.726769	up	no
56256	0	chr14	+	74732319	74742598	ENSMUST00000177445	5	918	MSTRG.9220	Esd	0.917653	0.670477	0.424673	1.10839	1.07783	1.47219	0.550187	-0.862006	0.0509924	0.726769	down	no
118863	0	chr5	+	29630913	29632749	ENSMUST00000199598	1	1837	MSTRG.19326	Ube3c	1.00248	0.805401	1.44286	1.6544	1.43427	2.17083	0.61807	-0.694157	0.0509983	0.726769	down	no
23784	0	chr10	-	86070502	86491897	ENSMUST00000145864	9	4003	MSTRG.3521	Syn3	0.040007	0.066832	0.076491	0.089594	0.174693	0.109266	0.490774	-1.02687	0.0510086	0.726769	down	no
58427	0	chr15	-	36596024	36598312	ENSMUST00000146577	5	725	MSTRG.9619	Pabpc1	1.87855	1.49702	2.15943	2.5812	3.62742	2.3554	0.646309	-0.629705	0.0510284	0.726795	down	no
25228	0	chr10	-	117777251	117792705	ENSMUST00000218810	9	1240	MSTRG.3753	Nup107	0.165355	0.132851	0.139442	0.221071	0.190274	1.03408	0.302781	-1.72365	0.0511339	0.727783	down	no
2639	0	X	+	74429722	74433355	ENSMUST00000139036	2	651	MSTRG.358	Ikbkg	0.132107	0.094951	0.291565	0.089596	0.04421	0.020097	3.3698	1.75266	0.0512082	0.728295	up	no
49867	0	chr13	+	104684931	104694994	ENSMUST00000131215	2	992	MSTRG.8155	2610204G07Rik	1.33764	1.21793	1.60108	1.07658	1.02073	1.06315	1.31521	0.395291	0.0513611	0.729729	up	no
121711	0	chr5	-	76879865	76905514	ENSMUST00000135697	11	3363	MSTRG.19796	Aasdh	0.325266	0.322347	0.349913	0.190535	0.258647	0.265062	1.39662	0.481937	0.0513877	0.729811	up	no
28034	0	chr11	+	32226530	32229246	ENSMUST00000144903	2	1683	MSTRG.4261	Mpg	0.043117	0.015531	0.048619	0.005301	0.007963	0.011238	4.37789	2.13023	0.0514328	0.730114	up	no
160994	0	chr9	-	36934654	37083279	ENSMUST00000176622	5	2266	ENSMUSG00000035934	Pknox2	0.029783	0.007827	0.039854	0.043774	0.075786	0.092419	0.365432	-1.45232	0.0514389	0.730114	down	no
120593	0	chr5	+	52865613	52867955	ENSMUST00000138629	2	1966	MSTRG.19593	Anapc4	0.320704	0.266836	0.3519	0.198032	0.178859	0.251963	1.49389	0.579076	0.0514823	0.730415	up	no
166919	0	chr9	-	108085914	108086511	ENSMUST00000194014	3	419	MSTRG.26924	Apeh	0.514389	0.258612	0.259013	0.115932	0.202298	0.077948	2.60493	1.38124	0.0515238	0.730636	up	no
36996	0	chr11	+	120708858	120709447	ENSMUST00000172392	2	493	MSTRG.5733	Aspscr1	0.078137	0.080486	0.047267	0.340455	0.091922	0.234698	0.308646	-1.69598	0.0516703	0.731631	down	no
69596	0	chr17	+	15396248	15434676	ENSMUST00000231274	11	6880	MSTRG.11315	Fam120b	1.8512	1.1149	0.488317	0.652097	0.392981	0.4454	2.31765	1.21267	0.051771	0.732543	up	no
148500	0	chr7	-	120673735	120677570	ENSMUST00000180977	2	1812	MSTRG.23887	9030407P20Rik	0	0	0	0	0.050452	0.186943	0.00126372	-9.62811	0.0518039	0.732919	down	no
64437	0	chr16	-	17108850	17111257	ENSMUST00000231536	2	960	MSTRG.10495	Ppil2	0.014264	0.032395	0.06675	0.169838	0.048916	0.203508	0.268575	-1.8966	0.0518097	0.732919	down	no
44017	0	chr13	+	9168361	9173951	ENSMUST00000189330	2	5496	MSTRG.7151	Larp4b	0.228871	0.118407	0.204393	0.294317	0.417053	0.251143	0.573157	-0.802998	0.0518222	0.73301	down	no
56605	0	chr14	-	84458639	84476424	ENSMUST00000228857	6	2341	ENSMUSG00000115529	9630013A20Rik	0.331199	0.196452	0.321157	0.172772	0.070368	0.173638	2.0366	1.02616	0.0518701	0.733469	up	no
118889	0	chr5	+	29765190	29779804	ENSMUST00000139126	2	13938	MSTRG.19328	Dnajb6	0.19564	0.18073	0.142962	0.174624	0.559763	0.383825	0.464431	-1.10646	0.0518728	0.733469	down	no
39145	0	chr12	-	51936099	51971321	ENSMUST00000218254	13	4135	MSTRG.6206	Heatr5a	0.847342	0.646921	0.876852	0.936055	1.19173	1.07212	0.740995	-0.432463	0.0519125	0.733601	down	no
48935	0	chr13	-	85224202	85226005	ENSMUST00000149799	2	641	MSTRG.7985	Rasa1	3.45994	3.03426	3.78523	2.48184	2.60303	2.98125	1.2744	0.349813	0.0519531	0.734004	up	no
20620	0	chr10	+	43745856	43757280	ENSMUST00000217501	3	6284	MSTRG.3035	1700027J07Rik	2.19966	1.61836	1.93573	1.17132	1.51274	1.58785	1.34688	0.429619	0.0519658	0.734011	up	no
74812	0	chr17	+	46430675	46431776	ENSMUST00000169441	4	764	MSTRG.12021	Crip3	0.278601	0.178389	0.090288	0.056625	0.058205	0	4.76598	2.25277	0.0520243	0.734457	up	no
53602	0	chr14	+	48446398	48508372	ENSMUST00000156480	14	3000	MSTRG.8754	Tmem260	0.28993	0.054352	0.020242	0.031028	0.028438	0.02006	4.58371	2.19652	0.0520669	0.734754	up	no
53557	0	chr14	+	47705655	47715476	ENSMUST00000186700	7	1306	MSTRG.8752	Ktn1	0.921666	1.08491	1.07942	1.32963	1.33642	1.59152	0.724827	-0.464292	0.0520813	0.734785	down	no
164542	0	chr9	+	75334169	75337626	ENSMUST00000214744	3	633	ENSMUSG00000032192	Gnb5	0.005966	0.003528	0.003337	0.055455	0.048481	0.103588	0.061829	-4.01557	0.0522512	0.736238	down	no
83589	0	chr19	+	10192912	10194460	ENSMUST00000238115	2	837	MSTRG.13438	Fads1	0.216996	0.433195	0.225087	0.521663	0.714473	0.540514	0.492656	-1.02135	0.0523104	0.736729	down	no
152202	0	chr8	+	13758767	13763010	ENSMUST00000129872	4	811	MSTRG.24438	Cdc16	0.047882	0.104543	0.044576	0.110079	0.294964	0.1804	0.336499	-1.57133	0.0523529	0.736784	down	no
120412	0	chr5	+	47983177	47985668	ENSMUST00000196024	1	2492	ENSMUSG00000031558	Slit2	0.060953	0.031104	0.032161	0.012918	0.010568	0.022467	2.70315	1.43464	0.0523751	0.736784	up	no
58164	0	chr15	+	30683159	30806900	ENSMUST00000227065	3	660	ENSMUSG00000022240	Ctnnd2	0.085159	0.062759	0.055917	0.020542	0	0.00378	8.38068	3.06707	0.0524319	0.737219	up	no
128060	0	chr5	-	150592443	150594263	ENSMUST00000200926	2	1241	MSTRG.20818	N4bp2l1	0.083475	0.068834	0.014052	0.00427	0.009101	0.009487	7.27802	2.86355	0.0524487	0.737219	up	no
3791	0	X	-	105851437	105876507	ENSMUST00000123174	6	3081	MSTRG.552	Atrx	0.016113	0.013339	0.007478	0.185198	0.02595	0.01122	0.166076	-2.59008	0.0524921	0.737525	down	no
89513	0	chr2	+	30982334	30984234	ENSMUST00000192882	1	1901	MSTRG.14513	Usp20	0.608146	0.43061	0.667901	0.694495	0.89666	0.939833	0.674305	-0.568528	0.052532	0.737525	down	no
51150	0	chr14	+	14703068	14733721	ENSMUST00000224197	2	4733	MSTRG.8396	Slc4a7	0.026624	0.026934	0.027231	0.0239	0.44028	0.020606	0.166649	-2.58512	0.0525355	0.737525	down	no
36351	0	chr11	-	116837432	116843449	ENSMUST00000141735	6	2240	MSTRG.5644	Jmjd6	0.070529	0.0472	0.108982	0.356707	0.506493	0.035853	0.252166	-1.98755	0.0525492	0.737525	down	no
84992	0	chr19	+	32485923	32491596	ENSMUST00000236287	2	896	MSTRG.13641	Minpp1	0.07036	0.122458	0.198881	0.231608	0.372144	0.254032	0.456641	-1.13087	0.0525628	0.737525	down	no
82660	0	chr19	-	5898543	5903730	ENSMUST00000129816	5	1513	MSTRG.13314	Dpf2	0.063184	0.470414	0.040453	0.03634	0.045495	0.045509	4.50788	2.17245	0.052601	0.737685	up	no
376	0	X	-	8129718	8132705	ENSMUST00000149257	4	1152	MSTRG.40	Wdr13	0.189208	0.199873	0.255247	0.321971	0.325969	0.39072	0.620345	-0.688856	0.0526295	0.73782	down	no
138961	0	chr7	-	16413908	16416621	ENSMUST00000210059	2	638	MSTRG.22604	Gm45510	2.22604	1.60893	2.62349	3.10963	4.86572	2.85204	0.596493	-0.745423	0.0526323	0.73782	down	no
156033	0	chr8	+	84867563	84869370	ENSMUST00000141480	4	1090	MSTRG.25104	Farsa	0.877738	0.567422	0.773007	1.73454	0.951948	1.11749	0.583118	-0.77814	0.0526518	0.73793	down	no
164551	0	chr9	-	75393089	75398258	ENSMUST00000174034	3	1266	MSTRG.26566	Mapk6	0.02284	0.446782	0.025457	0.031994	0.023538	0.008518	7.72957	2.95039	0.052711	0.738251	up	no
119834	0	chr5	+	35606959	35610098	ENSMUST00000154796	4	845	MSTRG.19457	Acox3	0.263202	0.166658	0.259708	0.469045	0.273421	0.566613	0.526758	-0.924787	0.0527582	0.738251	down	no
164175	0	chr9	+	70542794	70546708	ENSMUST00000215714	2	3027	MSTRG.26511	Sltm	1.18219	0.01293	0.591531	0.178047	0.010139	0.023814	8.42758	3.07512	0.0528215	0.738256	up	no
11094	0	chr1	+	63730643	63754655	ENSMUST00000128621	11	4730	MSTRG.1391	Fastkd2	0.517886	0.846579	0.879205	0.348544	0.565368	0.399656	1.70807	0.77237	0.052886	0.738646	up	no
60048	0	chr15	+	76352770	76354380	ENSMUST00000162865	4	1279	MSTRG.9866	Maf1	0.819858	1.67349	1.05585	0.608922	0.768413	0.601646	1.79345	0.842736	0.0529677	0.739093	up	no
61809	0	chr15	-	89123309	89128700	ENSMUST00000128908	18	2619	MSTRG.10122	Hdac10	0.030674	0.127321	0	0	0	0	526.65	9.0407	0.0529746	0.739093	up	no
141865	0	chr7	+	39552501	39580650	ENSMUST00000188038	6	16082	MSTRG.23002	Gm37494	1.52318	1.56194	2.11345	2.6815	2.02488	2.89504	0.683894	-0.548155	0.0531242	0.740253	down	no
21806	0	chr10	+	70174509	70182260	ENSMUST00000145990	2	760	MSTRG.3212	Ccdc6	0.415348	0.334445	0.635752	0.927166	0.808894	0.646255	0.581596	-0.781911	0.0531397	0.740253	down	no
137531	0	chr7	-	3712537	3720392	ENSMUST00000155131	12	3344	MSTRG.22462	Pirb	2.63661	8.7437	2.1715	2.08903	0.550808	1.73078	3.10066	1.63258	0.0531443	0.740253	up	no
132572	0	chr6	+	83568039	83588123	ENSMUST00000205532	8	3736	MSTRG.21614	Gm21284	0.020667	0.012155	0.034739	0.009809	0	0.005034	4.55171	2.18641	0.053154	0.740253	up	no
166731	0	chr9	-	107740495	107770996	ENSMUST00000183307	23	6336	MSTRG.26905	Rbm5	3.59532	2.25719	5.27116	10.7542	5.66626	5.64762	0.504062	-0.988326	0.053197	0.740557	down	no
24184	0	chr10	-	93061137	93081618	ENSMUST00000168080	5	1160	ENSMUSG00000020014	Cfap54	0	0	0	0.001139	0.112858	0.000989	0.00260901	-8.58228	0.0532244	0.740807	down	no
27457	0	chr11	-	20685981	20696012	ENSMUST00000134841	2	3766	MSTRG.4120	Aftph	0.015076	0.015929	0.054192	0.208378	0.009934	0.227051	0.191298	-2.38611	0.0532548	0.741016	down	no
129299	0	chr6	+	31220435	31337404	ENSMUST00000153057	6	659	MSTRG.21024	2210408F21Rik	0.225039	0.331922	0	0	0	0	1856.54	10.8584	0.0532566	0.741016	up	no
69621	0	chr17	+	15515483	15528379	ENSMUST00000149518	2	11904	MSTRG.11318	Tbp	0.102184	0.042619	0.021654	0.182095	0.070223	0.258675	0.325752	-1.61815	0.053446	0.742468	down	no
141705	0	chr7	+	35601426	35604355	ENSMUST00000205801	6	699	MSTRG.22975	Ankrd27	0.12157	0.155621	0.286139	0.49254	0.37275	0.302747	0.482288	-1.05203	0.0534701	0.742519	down	no
34773	0	chr11	-	102198964	102200357	ENSMUST00000126453	4	644	MSTRG.5367	Hdac5	0.48517	0.413376	0.433489	0.136093	0.323502	0.240036	1.90391	0.928966	0.0534891	0.742698	up	no
65639	0	chr16	-	27317944	27326641	ENSMUST00000232586	3	2187	ENSMUSG00000116530	Gm32312	0.125094	0.059068	0.234305	0.049712	0.022282	0	5.81253	2.53917	0.0535021	0.742793	up	no
22272	0	chr10	-	77257776	77259223	ENSMUST00000105408	2	708	MSTRG.3288	Gm10941	0.060974	0.097417	0.027718	0	0.028467	0	6.53771	2.70879	0.0535086	0.742798	up	no
96261	0	chr2	-	131053522	131054651	ENSMUST00000132071	4	798	MSTRG.15461	Adam33	0.062103	0.091611	0.049679	0	0.033143	0.003875	5.49444	2.45797	0.0535427	0.742998	up	no
71558	0	chr17	+	28165809	28167707	ENSMUST00000142170	4	868	MSTRG.11577	Scube3	0.002734	0	0	0.006454	0.05006	0.052891	0.0249897	-5.32252	0.0535596	0.742998	down	no
154849	0	chr8	-	70597988	70599444	ENSMUST00000211488	5	643	MSTRG.24866	Ssbp4	0.242758	0.170076	0.166259	0.05496	0.112279	0.101886	2.15176	1.10552	0.0536175	0.743286	up	no
486	0	X	-	9449381	9451533	ENSMUST00000154503	3	566	MSTRG.60	Cybb	2.88788	2.4862	2.19397	2.07085	1.57924	1.31927	1.52294	0.60686	0.0536853	0.74375	up	no
134778	0	chr6	-	118107452	118131266	ENSMUST00000125531	6	6898	MSTRG.21990	Csgalnact2	1.17542	0.868941	1.24676	0.780695	0.921239	0.768696	1.3321	0.4137	0.0539826	0.746459	up	no
19570	0	chr10	+	21994683	21995601	ENSMUST00000141218	3	347	MSTRG.2837	Sgk1	0.777888	0.900372	0.579633	0.509145	0.339917	0.279825	2.00011	1.00008	0.0540175	0.746692	up	no
61771	0	chr15	-	89071198	89075211	ENSMUST00000161735	4	556	MSTRG.10118	1810021B22Rik	0	0.587562	0.150046	0	0	0	2458.69	11.2637	0.0540751	0.747063	up	no
86378	0	chr19	-	53012182	53013604	ENSMUST00000182844	2	306	MSTRG.13895	Xpnpep1	0.149377	0.167506	0.193369	0.326106	0.486204	0.368585	0.432089	-1.2106	0.0541063	0.747152	down	no
125034	0	chr5	+	122682182	122684383	ENSMUST00000197042	1	2202	MSTRG.20329	P2rx7	0.047684	0.121992	0.111988	0.690244	0.02934	0.606958	0.21233	-2.23562	0.0541678	0.747746	down	no
40949	0	chr12	+	84361996	84373796	ENSMUST00000124257	8	2851	MSTRG.6554	Coq6	1.50966	1.24172	1.22725	0.986332	0.891755	1.15602	1.3113	0.391	0.0541759	0.747752	up	no
155311	0	chr8	-	72397582	72421472	ENSMUST00000211977	4	1672	MSTRG.24945	Eps15l1	1.16825	1.24675	1.35983	1.77732	2.70587	1.56532	0.624092	-0.680169	0.0541923	0.747752	down	no
103667	0	chr3	+	89266639	89267079	ENSMUST00000137975	1	441	MSTRG.16720	Dpm3	1.8469	3.28404	4.93659	2.3177	0.879559	0.775104	2.53439	1.34164	0.0541937	0.747752	up	no
155839	0	chr8	+	83965047	83968545	ENSMUST00000124174	2	812	MSTRG.25067	Asf1b	0.223427	0.39959	0.540179	1.08729	1.39194	0.426851	0.400263	-1.32098	0.0541992	0.747752	down	no
132573	0	chr6	-	83571133	83572729	ENSMUST00000205345	1	1597	MSTRG.21611	Stambp	0.106001	0.175456	0.000262	0.005469	0.021385	0.015571	6.6404	2.73127	0.0542205	0.747961	up	no
128107	0	chr5	-	151071264	151190269	ENSMUST00000146814	4	2599	MSTRG.20826	Stard13	0.052952	0.058011	0.086634	0.115094	0.095649	0.153578	0.542371	-0.882649	0.0542577	0.748029	down	no
20431	0	chr10	+	41486372	41487032	ENSMUST00000138657	2	539	MSTRG.2992	Mical1	0.47465	0.442268	0.254698	0.218592	0.19985	0.146491	2.0739	1.05235	0.0542801	0.748029	up	no
166080	0	chr9	+	103557090	103565891	ENSMUST00000190332	3	2765	MSTRG.26814	4932413F04Rik	0.095746	0.087736	0.046366	0.177105	0.105145	0.17536	0.502279	-0.993438	0.0542897	0.748029	down	no
38906	0	chr12	+	40776703	40778756	ENSMUST00000221731	1	2054	MSTRG.6157	Dock4	0.56959	0.626532	0.492188	0.375058	0.425467	0.406478	1.39876	0.484151	0.0543717	0.748681	up	no
87599	0	chr2	-	12364337	12366425	ENSMUST00000195758	1	2089	MSTRG.14221	Mindy3	2.33538	1.93525	2.1075	1.72205	1.84034	1.76167	1.19798	0.260607	0.0543964	0.748936	up	no
36507	0	chr11	-	117821640	117826131	ENSMUST00000154790	3	1080	MSTRG.5664	Tk1	0.010989	0.026324	0.016084	0.0737	0.184052	0.025708	0.188376	-2.40831	0.0544942	0.749806	down	no
14694	0	chr1	-	134296789	134304846	ENSMUST00000189862	5	3023	MSTRG.1977	Ppfia4	1.46677	0.128308	0	0.06153	0.022511	0.033497	13.5707	3.76243	0.0545964	0.75075	up	no
132951	0	chr6	-	86687823	86688428	ENSMUST00000204153	1	606	ENSMUSG00000108197	Gm44214	0.181954	0.494917	0.158934	0.068006	0.052849	0.140751	3.1949	1.67577	0.0546282	0.750989	up	no
71625	0	chr17	+	28328616	28331033	ENSMUST00000232770	4	1203	MSTRG.11587	Rpl10a	3.55639	5.66618	6.00864	2.03074	3.16784	3.64972	1.72137	0.783558	0.0546295	0.750989	up	no
77090	0	chr17	+	87025610	87028242	ENSMUST00000160824	2	660	MSTRG.12434	Cript	0.813624	0.920866	0.830128	1.45609	1.05623	1.31829	0.669506	-0.578831	0.0546992	0.751469	down	no
49486	0	chr13	-	98725183	98749720	ENSMUST00000225945	10	3164	MSTRG.8091	Fcho2	2.1383	1.582	0.298728	0.208559	0.21699	0.726209	3.48947	1.80301	0.0547916	0.751981	up	no
52368	0	chr14	-	31158510	31168641	ENSMUST00000159532	18	2473	MSTRG.8575	Stab1	0.180569	0.102166	0.120845	0.04472	0.089592	0.074625	1.93159	0.949787	0.0548685	0.752525	up	no
162851	0	chr9	+	56041885	56053135	ENSMUST00000144869	3	655	MSTRG.26311	Rcn2	0.408877	0.111981	0.332007	0.089151	0.154232	0.041252	2.99635	1.5832	0.0549834	0.753588	up	no
1631	0	X	+	52575843	52619047	ENSMUST00000114854	5	1974	ENSMUSG00000055110	A630012P03Rik	0.013899	0.068485	0.026292	0.00444	0	0.012099	6.57089	2.71609	0.0550332	0.754058	up	no
146461	0	chr7	-	101301676	101302251	ENSMUST00000209093	1	576	MSTRG.23655	Atg16l2	1.17572	1.22991	0.876667	0.594226	0.712524	0.818728	1.54426	0.626918	0.0550364	0.754058	up	no
164755	0	chr9	+	78448213	78450472	ENSMUST00000150850	2	1352	MSTRG.26602	Mto1	0.778446	0.907901	0.728124	0.597914	0.549959	0.57771	1.39922	0.484623	0.0551221	0.75456	up	no
5576	0	X	-	162857909	162869420	ENSMUST00000134629	4	6668	MSTRG.771	Syap1	0.067703	0.56065	0.109247	0.840932	0.629975	1.46676	0.251083	-1.99376	0.0552032	0.755233	down	no
63828	0	chr16	+	8648592	8658563	ENSMUST00000131385	5	2494	MSTRG.10402	Pmm2	0.273669	0.110518	0.22512	0.323002	0.377937	0.358828	0.574944	-0.798506	0.0552158	0.755233	down	no
37226	0	chr12	+	3402064	3406494	ENSMUST00000217891	2	4249	MSTRG.5776	Kif3c	0.521689	0.552825	0.242535	0.231997	0.265843	0.209413	1.8622	0.897011	0.0552816	0.755528	up	no
85443	0	chr19	-	40450856	40451398	ENSMUST00000225293	1	543	MSTRG.13733	Sorbs1	0.630107	0.551974	0.378244	0.806872	1.25973	0.791842	0.545866	-0.873382	0.0552997	0.755528	down	no
60110	0	chr15	-	76502068	76503315	ENSMUST00000159908	6	743	MSTRG.9879	Dgat1	0.103039	0.072687	0.031368	0.007514	0.010918	0.024085	4.87085	2.28417	0.0554032	0.756222	up	no
140076	0	chr7	+	25384805	25385736	ENSMUST00000066316	3	601	MSTRG.22741	4732471J01Rik	0	0	0	0.174768	0.455052	0	0.000476327	-11.0358	0.0554193	0.756222	down	no
128290	0	chr6	-	5236433	5256917	ENSMUST00000156848	5	1624	MSTRG.20855	Pon3	0.379191	0.520929	0.254464	0.178661	0.177454	0.264776	1.85956	0.894961	0.0555508	0.75713	up	no
18489	0	chr1	-	192055377	192059162	ENSMUST00000193355	3	2084	MSTRG.2662	Traf5	1.06962	1.05789	1.28779	1.9432	1.34974	1.56537	0.70298	-0.508445	0.0556001	0.757187	down	no
42000	0	chr12	-	102835633	102878471	ENSMUST00000221376	3	3509	MSTRG.6731	Btbd7	0.013057	0.026897	0.001737	0.002155	0	0.002116	9.76141	3.28709	0.0556756	0.757839	up	no
135634	0	chr6	-	125168007	125169284	ENSMUST00000188119	3	894	MSTRG.22119	Ncapd2	0.05016	0.246981	0.082596	0.28624	0.793444	0.259719	0.283512	-1.81852	0.0556935	0.757983	down	no
41094	0	chr12	+	85219582	85223518	ENSMUST00000128709	5	965	MSTRG.6574	Eif2b2	0.53556	0.618721	1.00788	1.53663	1.01589	1.20176	0.57592	-0.796061	0.0558004	0.759025	down	no
167529	0	chr9	-	110634620	110635204	ENSMUST00000153960	2	412	MSTRG.27007	Nbeal2	0.069323	0.073462	0.059312	0.185587	0.12262	0.389734	0.289562	-1.78806	0.0558285	0.759148	down	no
47849	0	chr13	+	65278852	65289452	ENSMUST00000125510	4	4875	MSTRG.7795	Zfp369	0.314953	0.195717	0.348616	0.495021	0.528764	0.357358	0.622156	-0.684652	0.055847	0.759148	down	no
116496	0	chr4	+	148602568	148610195	ENSMUST00000154898	7	1182	MSTRG.18941	Masp2	0	0	0.001077	0.412542	0.005403	0	0.00257689	-8.60015	0.0560743	0.7607	down	no
121660	0	chr5	+	76529328	76540746	ENSMUST00000150829	3	5462	MSTRG.19789	Exoc1	1.02802	0.847619	0.630087	0.610992	0.479326	0.584159	1.49643	0.58152	0.0561252	0.76122	up	no
87880	0	chr2	-	18742715	18760862	ENSMUST00000174811	5	1384	ENSMUSG00000092353	Gm20539	0.131113	0.038982	0.137394	0	0.032207	0	9.54727	3.25509	0.0562485	0.762038	up	no
129787	0	chr6	-	39463253	39489166	ENSMUST00000149162	11	1702	MSTRG.21104	Dennd2a	0.068967	0.039207	0.017998	0.028918	0.633535	0.075548	0.170965	-2.54823	0.056262	0.762135	down	no
144701	0	chr7	+	78913981	78917018	ENSMUST00000133042	3	801	MSTRG.23322	Isg20	0.701506	0.90226	0.600829	1.07409	3.32762	1.04667	0.404633	-1.30531	0.0563718	0.763367	down	no
157336	0	chr8	-	105295252	105296681	ENSMUST00000212261	2	1231	MSTRG.25327	Exoc3l	0.026908	0.004204	0.00803	0.060622	0.150999	0.016178	0.171827	-2.54097	0.0565536	0.764459	down	no
49652	0	chr13	+	100651362	100655033	ENSMUST00000185901	2	927	MSTRG.8120	Ak6	0.26256	0.288284	0.402901	0.174246	0.021226	0.137587	2.86359	1.51783	0.0566371	0.765165	up	no
127773	0	chr5	+	147451744	147455117	ENSMUST00000201799	1	3374	MSTRG.20781	Pan3	0.756295	0.349325	0.684788	2.418	1.71047	0.515955	0.385496	-1.37521	0.0567355	0.76587	down	no
158428	0	chr8	-	121608585	121628689	ENSMUST00000134212	6	704	MSTRG.25635	Zcchc14	0.003823	0	0	0.04673	0.027942	0.039832	0.0333875	-4.90455	0.0567472	0.76587	down	no
14975	0	chr1	+	136469003	136471721	ENSMUST00000201158	2	574	MSTRG.2025	Kif14	0.11285	0.202175	0.113977	0.339006	0.80712	0.173156	0.325178	-1.6207	0.0567875	0.766251	down	no
52366	0	chr14	-	31156637	31157466	ENSMUST00000161464	2	526	MSTRG.8575	Stab1	0.104294	0.073503	0.050497	0.002279	0.00295	0.004482	23.5088	4.55513	0.0568532	0.766966	up	no
85845	0	chr19	-	44960606	44984550	ENSMUST00000237298	4	758	MSTRG.13814	4930414N06Rik	0.958664	0.905282	1.08862	1.21402	1.9315	1.41057	0.648049	-0.625825	0.0569458	0.767645	down	no
74753	0	chr17	-	46245262	46248054	ENSMUST00000174392	4	827	MSTRG.12017	Polr1c	1.68911	1.46842	0.928691	0.874133	0.901696	0.693941	1.65449	0.726389	0.0569987	0.768244	up	no
80223	0	chr18	-	61650974	61665585	ENSMUST00000181155	3	1826	MSTRG.12960	Carmn	2.64993	1.58406	2.83608	1.74941	1.52051	1.41714	1.50842	0.593043	0.0570393	0.768331	up	no
154577	0	chr8	+	69806281	69807108	ENSMUST00000238550	2	735	MSTRG.24826	Atp13a1	1.06655	1.0315	1.48748	0.859649	0.868316	0.69608	1.47915	0.564768	0.0570481	0.768331	up	no
146361	0	chr7	-	100580932	100583110	ENSMUST00000208916	1	2179	MSTRG.23633	Mrpl48	0.478031	0.355484	0.550856	0.567516	0.668259	0.804462	0.678534	-0.559506	0.0570821	0.768331	down	no
40868	0	chr12	+	84012864	84018371	ENSMUST00000222591	2	3310	MSTRG.6534	Acot1	0.060602	0.17014	0.140054	0.110811	0.358047	0.726064	0.31031	-1.68822	0.0570837	0.768331	down	no
84984	0	chr19	-	32223318	32239326	ENSMUST00000126332	2	857	MSTRG.13643	Sgms1	0.001167	0.07603	0.033771	0.091346	0.151947	0.140209	0.289354	-1.78909	0.057085	0.768331	down	no
126296	0	chr5	+	135632716	135635856	ENSMUST00000144633	2	956	MSTRG.20512	Rhbdd2	0.259729	0.167473	0.229569	0.263837	1.17721	0.371928	0.362262	-1.4649	0.0570958	0.768331	down	no
81668	0	chr19	-	3265364	3267716	ENSMUST00000143079	3	901	MSTRG.13188	Ighmbp2	0.590453	0.27145	0.35341	0.019522	0.243073	0.064438	3.71618	1.89382	0.0571682	0.768713	up	no
45969	0	chr13	+	40953415	40960892	ENSMUST00000225996	2	2998	MSTRG.7499	Gcnt2	0.082192	0.065274	0.267235	0.385578	0.1712	0.72862	0.322625	-1.63207	0.0571712	0.768713	down	no
20660	0	chr10	-	44597889	44602174	ENSMUST00000216739	2	4129	ENSMUSG00000111116	Gm48065	0.871491	0.999336	0.854721	0.754907	0.611862	0.683981	1.32905	0.410395	0.0572092	0.76894	up	no
134371	0	chr6	+	113669778	113695033	ENSMUST00000113024	10	3122	MSTRG.21926	Irak2	0.294174	0.113758	0.354493	0.290346	1.34056	0.541266	0.350997	-1.51047	0.0572269	0.769093	down	no
110544	0	chr4	-	53562983	53564697	ENSMUST00000138377	2	1060	MSTRG.17926	1700060J05Rik	1.89935	1.77385	1.19472	1.11143	0.964572	1.13375	1.51661	0.600846	0.0572619	0.769308	up	no
107229	0	chr3	+	135884160	135888572	ENSMUST00000133810	2	4216	MSTRG.17303	Slc39a8	0.048953	0.131191	0.091282	0.142739	0.519481	0.144091	0.336627	-1.57078	0.0572796	0.769459	down	no
151678	0	chr8	-	4259731	4275913	ENSMUST00000149827	12	3069	MSTRG.24360	Timm44	2.65596	2.65626	2.90962	2.20883	1.94802	2.48024	1.23877	0.308911	0.0573795	0.770409	up	no
82940	0	chr19	+	6408405	6416779	ENSMUST00000149205	7	2487	MSTRG.13352	Rasgrp2	0.004998	0.003336	0.003156	0.008266	0.103058	0.003656	0.0999304	-3.32293	0.05738	0.770409	down	no
107741	0	chr3	+	146149979	146172445	ENSMUST00000169533	4	855	MSTRG.17392	Mcoln2	0.906736	0.92254	1.21932	0.494716	0.66448	0.826203	1.53551	0.618718	0.0573866	0.770409	up	no
73576	0	chr17	-	35122738	35126440	ENSMUST00000173576	2	784	MSTRG.11856	Gm20522	0.542799	0.207542	0.684938	1.04647	0.961181	0.844507	0.503225	-0.990724	0.0573899	0.770409	down	no
104587	0	chr3	-	95339145	95357205	ENSMUST00000132468	12	2489	MSTRG.16836	Setdb1	0.516946	0.5052	0.653877	0.387336	0.451285	0.297744	1.4749	0.560616	0.0574114	0.77046	up	no
118341	0	chr5	-	22170326	22344702	ENSMUST00000162622	4	1725	MSTRG.19222	Reln	0.130093	0.128765	0.165381	0.261996	0.585959	0.160096	0.420851	-1.24862	0.0575036	0.771099	down	no
146543	0	chr7	+	101663776	101786890	ENSMUST00000150355	14	2199	MSTRG.23661	Clpb	0.139833	0.058845	0.097769	0.120415	0.465193	0.197931	0.378344	-1.40223	0.0575643	0.771643	down	no
89379	0	chr2	-	30348068	30355402	ENSMUST00000140801	6	1060	MSTRG.14496	Sh3glb2	2.31559	2.10723	2.27077	1.96069	1.59728	1.76694	1.25703	0.330024	0.0576094	0.771919	up	no
141634	0	chr7	+	35056027	35056379	ENSMUST00000206736	2	254	MSTRG.22966	Gm45095	1.35317	1.53738	1.32995	0.872603	0.975634	0.887224	1.54288	0.62563	0.0576522	0.772202	up	no
1111	0	X	+	36797279	36798807	ENSMUST00000156672	2	1019	MSTRG.143	Slc25a5	1.80532	1.8432	1.91528	2.58599	2.31496	2.26338	0.776598	-0.36476	0.0576561	0.772202	down	no
127133	0	chr5	-	140631137	140631608	ENSMUST00000198765	1	472	MSTRG.20657	Ttyh3	0.479259	0.447305	0.385517	0.835252	0.772174	0.600859	0.594163	-0.75107	0.0577376	0.77269	down	no
133242	0	chr6	+	88842854	88847274	ENSMUST00000147542	3	3118	ENSMUSG00000085828	Gm15612	0.208234	0.1269	0.129824	0.215315	0.234645	0.345319	0.584648	-0.774361	0.0578697	0.773703	down	no
127967	0	chr5	-	149617455	149619876	ENSMUST00000201877	4	1454	MSTRG.20803	Hsph1	0.012705	0.017375	0.027518	0.027696	0.114094	0.055165	0.292442	-1.77378	0.0579808	0.77458	down	no
23853	0	chr10	+	86908761	86912716	ENSMUST00000162458	2	3326	MSTRG.3538	Gm16280	4.47172	2.89496	3.4827	2.82018	2.64768	2.64963	1.33654	0.418508	0.058035	0.77462	up	no
155473	0	chr8	+	77549407	77564082	ENSMUST00000142824	4	3992	MSTRG.24989	Prmt9	0.331587	0.200618	0.087214	0.138736	0.888481	1.21186	0.27664	-1.85392	0.0580407	0.77462	down	no
75947	0	chr17	+	65802745	65810680	ENSMUST00000162408	3	801	MSTRG.12231	Ppp4r1	0.008144	0.008433	0.008141	0.016258	0.02605	0.142107	0.134035	-2.89932	0.0580433	0.77462	down	no
68178	0	chr16	+	91611468	91623861	ENSMUST00000138207	2	2745	MSTRG.11119	Gm15964	0.951856	1.05822	1.02111	0.856014	0.765966	0.692648	1.30958	0.389106	0.0581069	0.774814	up	no
50442	0	chr13	-	119393472	119408997	ENSMUST00000144599	4	1885	MSTRG.8261	Nnt	1.34818	0.896316	1.09246	0.776234	0.76237	0.898188	1.36941	0.45355	0.0581242	0.774814	up	no
59483	0	chr15	+	68928713	68995618	ENSMUST00000229534	2	688	MSTRG.9773	Khdrbs3	0.460833	0.273606	0.547368	0.180375	0.224008	0.295872	1.83049	0.872227	0.0581723	0.774814	up	no
22756	0	chr10	-	79913419	79917006	ENSMUST00000219206	1	3588	MSTRG.3340	R3hdm4	2.38878	1.517	1.9041	0.496597	1.51345	0.414606	2.39617	1.26073	0.0581731	0.774814	up	no
154036	0	chr8	-	56537217	56538683	ENSMUST00000210545	1	1467	MSTRG.24730	Cep44	0.00751	0.005479	0.002805	0.00734	0.201575	0.006072	0.0734649	-3.7668	0.0581811	0.774814	down	no
57821	0	chr15	+	11966778	11970086	ENSMUST00000227822	5	1048	ENSMUSG00000099349	1700047G03Rik	0	0	0	0.01523	0.015675	0.024041	0.00545991	-7.51691	0.0584081	0.776148	down	no
70810	0	chr17	-	25244793	25245830	ENSMUST00000182922	4	552	MSTRG.11487	Baiap3	0	0	0	0.029109	0.020972	0.044462	0.00317316	-8.29986	0.0584081	0.776148	down	no
131381	0	chr6	+	65597574	65600197	ENSMUST00000204241	1	2624	ENSMUSG00000044162	Tnip3	0.043751	0.055581	0.013481	0	0	0.011652	9.68186	3.27528	0.0584189	0.776148	up	no
32717	0	chr11	-	84853970	84860718	ENSMUST00000165459	3	471	MSTRG.5032	Ggnbp2	1.27672	0.911467	1.25112	1.33429	2.0079	1.92255	0.653272	-0.614243	0.0586225	0.777573	down	no
11135	0	chr1	+	64617784	64626033	ENSMUST00000186895	4	512	MSTRG.1396	Gm28982	0.182601	0.264286	0.219385	0.074614	0.053924	0.142244	2.46055	1.29898	0.0587106	0.778263	up	no
116574	0	chr4	-	149161384	149166771	ENSMUST00000143944	4	752	MSTRG.18949	Pgd	0.791328	0.762673	1.05461	0.68586	0.456074	0.570984	1.5229	0.606824	0.0587309	0.778328	up	no
120350	0	chr5	+	45522130	45529276	ENSMUST00000139586	3	4610	MSTRG.19538	Med28	0.431755	0.301571	0.668354	0.638009	0.803894	1.00543	0.572737	-0.804056	0.058775	0.7784	down	no
13591	0	chr1	+	106281425	106287422	ENSMUST00000135810	2	567	MSTRG.1808	Phlpp1	0.362683	0.209635	0.457886	0.351924	0.898919	1.17785	0.42418	-1.23725	0.0591005	0.780572	down	no
64553	0	chr16	+	17531182	17531518	ENSMUST00000231565	1	337	MSTRG.10510	Gm49785	0.799079	0.313495	0.292693	0.25933	0.173274	0.090338	2.68723	1.42612	0.0591944	0.781262	up	no
31193	0	chr11	-	70955159	70957463	ENSMUST00000180225	1	2305	MSTRG.4775	Nup88	0.49376	0.47159	0.45991	0.53824	0.811844	0.722021	0.687832	-0.539872	0.0592177	0.781262	down	no
107549	0	chr3	-	142743661	142744681	ENSMUST00000136052	2	674	ENSMUSG00000086561	Gm15540	0.03303	0	0	0.028815	0.244841	0.126416	0.0825601	-3.59841	0.0592497	0.781262	down	no
165052	0	chr9	+	86503936	86516390	ENSMUST00000186418	6	2746	MSTRG.26645	Dop1a	0.990189	0.705526	1.13715	0.681802	0.720503	0.624434	1.39775	0.483104	0.0593035	0.781355	up	no
96297	0	chr2	+	131192874	131194437	ENSMUST00000145556	5	704	MSTRG.15469	Cdc25b	0.037939	0.170925	0.016401	0.144575	0.252572	0.534378	0.241824	-2.04797	0.0595328	0.783378	down	no
50853	0	chr14	+	7412480	7423584	ENSMUST00000181409	2	2078	ENSMUSG00000090585	4933406F09Rik	0.05448	0.058612	0.039464	0	0	0.020776	7.3429	2.87635	0.0596384	0.783796	up	no
80434	0	chr18	-	64884475	64888491	ENSMUST00000224731	2	3431	MSTRG.13000	A330084C13Rik	0.105724	0.109588	0.048575	0.126443	0.214524	0.199482	0.488274	-1.03424	0.0597339	0.784319	down	no
132645	0	chr6	+	83914395	83915896	ENSMUST00000203534	1	1502	MSTRG.21620	Zfp638	5.89014	4.9845	5.10352	4.39071	4.3376	4.73174	1.18708	0.247418	0.0597478	0.784367	up	no
67814	0	chr16	+	84972214	84979451	ENSMUST00000227835	4	1651	MSTRG.11049	Gm10791	0.59525	0.336024	0.592437	0.304688	0.374003	0.243691	1.65193	0.724153	0.0597524	0.784367	up	no
107120	0	chr3	+	134240590	134246917	ENSMUST00000199134	1	6328	ENSMUSG00000044365	Cxxc4	0.100514	0.087979	0.086434	0.054085	0.076091	0.054087	1.49204	0.577282	0.0597635	0.784367	up	no
47287	0	chr13	+	59595359	59600903	ENSMUST00000163521	3	1314	MSTRG.7680	Naa35	2.06513	1.84261	2.03301	1.4674	1.7292	1.63878	1.2286	0.297018	0.0597846	0.784474	up	no
71354	0	chr17	-	27190112	27193480	ENSMUST00000237625	2	1228	MSTRG.11555	Lemd2	0.246125	0.268098	0.294841	0.673319	0.256457	0.792217	0.469842	-1.08975	0.0598015	0.78461	down	no
66441	0	chr16	+	37563734	37567941	ENSMUST00000140799	2	655	MSTRG.10799	Rabl3	0.781458	0.506787	0.945751	0.443133	0.325831	0.533893	1.71469	0.777948	0.0598154	0.784622	up	no
93495	0	chr2	-	91184206	91193616	ENSMUST00000130031	7	2476	MSTRG.15029	Nr1h3	0.931068	0.693928	1.60697	0.55803	0.69401	0.631338	1.71605	0.77909	0.0598385	0.784687	up	no
37215	0	chr12	+	3235915	3250377	ENSMUST00000179924	8	1256	MSTRG.5774	Rab10os	0.004675	0.496851	0.564762	0.00061	0	0.086124	12.2938	3.61986	0.0599041	0.78519	up	no
64760	0	chr16	-	18254940	18284549	ENSMUST00000115633	12	3450	MSTRG.10530	Dgcr8	0.027925	0.031121	0.061892	0.06432	0.130207	0.075159	0.44844	-1.15701	0.0599356	0.785518	down	no
49907	0	chr13	+	106788070	106796796	ENSMUST00000187867	4	1613	MSTRG.8162	Gm28989	0.329859	0.283823	0.453134	0.488174	0.674324	0.504205	0.640076	-0.643686	0.0600342	0.786223	down	no
82614	0	chr19	-	5795690	5802672	ENSMUST00000172812	1	6983	MSTRG.13306	Malat1	898.86	741.42	178.758	237.625	202.251	291.672	2.48656	1.31415	0.0600555	0.786312	up	no
128212	0	chr6	-	4080318	4086972	ENSMUST00000150319	2	2461	MSTRG.20845	Bet1	1.72879	1.62302	1.83382	1.55325	1.21066	1.34853	1.26096	0.334523	0.060173	0.787095	up	no
121141	0	chr5	+	67260754	67263073	ENSMUST00000202324	1	2320	MSTRG.19704	Tmem33	2.64952	3.16212	3.53741	4.82722	6.18794	3.6622	0.636971	-0.650701	0.0602549	0.787401	down	no
87713	0	chr2	+	14763129	14963905	ENSMUST00000137746	4	4358	MSTRG.14244	Cacnb2	0.149388	0.19616	0.148184	0.045021	0.132309	0.055785	2.11798	1.08269	0.0603186	0.787478	up	no
112445	0	chr4	+	107893174	107901454	ENSMUST00000156888	3	4888	MSTRG.18216	Czib	0.03856	0.002604	0.012458	0.022143	0.248925	0.030259	0.177953	-2.49043	0.060326	0.787478	down	no
102134	0	chr3	+	60473068	60489361	ENSMUST00000195832	1	16294	MSTRG.16467	Mbnl1	14.3794	9.89183	10.0135	8.89014	5.09446	7.79295	1.57431	0.654721	0.0603629	0.787621	up	no
127359	0	chr5	+	143472917	143477793	ENSMUST00000199577	1	4877	MSTRG.20705	Daglb	0.162705	0.148341	0.171978	0.132025	0.510777	0.475906	0.43177	-1.21167	0.0605191	0.788893	down	no
96022	0	chr2	+	129206320	129208539	ENSMUST00000125714	3	993	MSTRG.15428	Slc20a1	0.175395	0.340683	0.238552	0.294386	0.913897	0.600881	0.417115	-1.26148	0.0605736	0.789137	down	no
145696	0	chr7	+	90384511	90386784	ENSMUST00000207629	1	2274	ENSMUSG00000030616	Sytl2	0.309322	0.251016	0.338649	0.14797	0.220818	0.227195	1.50841	0.593029	0.0605739	0.789137	up	no
119053	0	chr5	+	30930614	30931248	ENSMUST00000200978	2	547	MSTRG.19349	Khk	0.213175	0.085168	0.132994	0.033994	0.064101	0.025439	3.49165	1.80391	0.0605998	0.78935	up	no
22118	0	chr10	-	75859450	75860240	ENSMUST00000218267	2	648	MSTRG.3259	Mif	0.486266	0.656162	0.435147	0.345359	0.194729	0.349309	1.77376	0.826809	0.0606393	0.78939	up	no
71668	0	chr17	+	28446500	28456457	ENSMUST00000232983	3	2191	MSTRG.11592	Gm22146	0.967549	0.530277	0.762883	0.702401	1.99126	2.18112	0.463756	-1.10856	0.0606517	0.78939	down	no
149996	0	chr7	+	132315664	132318291	ENSMUST00000207036	1	2628	MSTRG.24169	Gm10584	0.040194	0.014319	0.062551	0.070047	0.067936	0.168515	0.381941	-1.38858	0.0606532	0.78939	down	no
78663	0	chr18	+	34756001	34758685	ENSMUST00000236940	3	708	MSTRG.12696	2010110K18Rik	0.22132	0.104878	0.068381	0.462942	0.66849	0.126338	0.313713	-1.67248	0.0606551	0.78939	down	no
162153	0	chr9	+	45852723	45862931	ENSMUST00000159970	8	3858	MSTRG.26206	Bace1	0.024933	0.013523	1.07008	0.001416	0.05729	0.048324	10.3573	3.37257	0.060906	0.791209	up	no
11202	0	chr1	+	65186704	65233334	ENSMUST00000186404	13	4316	MSTRG.1408	Pikfyve	0.00996	0	0	0.004626	0.056726	0.046049	0.0927366	-3.43072	0.060944	0.791427	down	no
134540	0	chr6	+	115824499	115842525	ENSMUST00000203044	4	592	MSTRG.21956	Gm44206	0.264221	0.264362	0.198601	0.084492	0.136193	0.146412	1.9809	0.986159	0.0610106	0.791803	up	no
17039	0	chr1	+	171767155	171795831	ENSMUST00000163992	5	4420	MSTRG.2416	Slamf1	1.44188	0.991123	1.4369	1.08332	0.853375	0.86429	1.38162	0.466364	0.0610287	0.791953	up	no
69455	0	chr17	-	13679494	13683516	ENSMUST00000150889	2	1030	MSTRG.11307	Gm16046	0.174718	0.33677	0.270259	0.056905	0.084947	0.18436	2.39644	1.26089	0.0611289	0.792573	up	no
162734	0	chr9	+	54595094	54604868	ENSMUST00000214136	8	2502	MSTRG.26299	Idh3a	1.57181	0.208649	0.612259	0.199706	0.38643	0.198471	3.04958	1.60861	0.0611371	0.792595	up	no
78155	0	chr18	+	21010724	21028641	ENSMUST00000234169	3	7880	MSTRG.12600	Rnf138	2.41786	1.87484	2.33842	1.84595	1.8996	1.85691	1.18361	0.243192	0.0611754	0.792921	up	no
140755	0	chr7	-	29181534	29213991	ENSMUST00000085819	27	3578	ENSMUSG00000049676	Catsperg1	0	0.012692	0.110303	0	0	0	409.983	8.67942	0.0611938	0.79299	up	no
81866	0	chr19	-	4036767	4037985	ENSMUST00000237273	4	621	MSTRG.13215	Gstp1	0.181679	0.299537	0.384871	0.157961	0.142086	0.113599	2.09379	1.06612	0.0613588	0.793872	up	no
155118	0	chr8	+	71546732	71548085	ENSMUST00000212336	3	684	MSTRG.24903	Mvb12a	1.41442	1.12415	0.539437	0.63202	0.461057	0.462792	1.97832	0.984275	0.0613603	0.793872	up	no
48537	0	chr13	-	74607137	74610034	ENSMUST00000223059	2	1512	MSTRG.7895	Gm46430	1.64386	2.05674	1.05372	1.05337	0.890713	0.467102	1.97177	0.979494	0.0614518	0.794559	up	no
41762	0	chr12	+	100119934	100125413	ENSMUST00000221308	3	2716	MSTRG.6686	Psmc1	0.277878	0.342429	0.197707	0.39682	1.29104	0.392563	0.393195	-1.34668	0.0614571	0.794559	down	no
153453	0	chr8	-	39630324	39642653	ENSMUST00000210589	2	2547	ENSMUSG00000025044	Msr1	0.12449	0.07592	0.162841	0.084885	0.024727	0.042213	2.39256	1.25856	0.0614823	0.794575	up	no
15640	0	chr1	-	154003396	154006217	ENSMUST00000188927	2	642	ENSMUSG00000101903	Gm29291	0.132864	1.22521	0.84745	0.16742	0.070528	0.349317	3.75559	1.90904	0.0615328	0.794743	up	no
34551	0	chr11	-	101288262	101302286	ENSMUST00000122817	11	2688	MSTRG.5335	Becn1	5.55546	2.70329	4.21271	5.3686	6.58935	10.9103	0.545362	-0.874714	0.0617482	0.795997	down	no
102715	0	chr3	-	79615792	79629500	ENSMUST00000135058	6	1762	MSTRG.16574	Etfdh	0.104603	0.07683	0.145305	0.04761	0.053402	0.065268	1.96499	0.97452	0.0618408	0.796673	up	no
46030	0	chr13	+	41650762	41656777	ENSMUST00000221546	3	1432	ENSMUSG00000054258	Gm5082	0.017178	0	0	0.080446	0.007928	0.07151	0.10744	-3.21839	0.0618739	0.796673	down	no
26559	0	chr11	+	3488990	3494166	ENSMUST00000151860	5	2872	MSTRG.3938	Pla2g3	0.081069	0.118896	0.059138	0	0	0.029186	8.87765	3.15018	0.061897	0.796673	up	no
153406	0	chr8	-	36935584	36952442	ENSMUST00000179652	2	3497	MSTRG.24634	Dlc1	0.829036	0.665739	0.652293	0.438041	0.614467	0.377083	1.50188	0.586765	0.0619022	0.796673	up	no
1156	0	X	+	37136416	37141912	ENSMUST00000152906	5	558	MSTRG.153	Nkap	0.306575	0.269996	0.333891	0.151544	0.208087	0.107184	1.95037	0.963748	0.0619368	0.796769	up	no
19602	0	chr10	-	22187013	22306448	ENSMUST00000180456	4	4294	MSTRG.2853	Gm26740	0	0.165418	0.006508	0	0	0.003154	54.5105	5.76846	0.0619397	0.796769	up	no
96831	0	chr2	+	145337648	145379381	ENSMUST00000145579	4	364	MSTRG.15549	Gm14093	0.557266	0.26892	0.458968	0.195166	0.171799	0.223152	2.1778	1.12287	0.0619887	0.797119	up	no
26752	0	chr11	-	4767953	4787443	ENSMUST00000141342	3	3495	MSTRG.3980	Nf2	0.277376	0.029356	0.128818	0.048349	0.01839	0.053634	3.61834	1.85533	0.0620181	0.797353	up	no
78261	0	chr18	+	24470869	24473272	ENSMUST00000234955	3	458	MSTRG.12622	2700062C07Rik	0.646023	0.621812	0.559746	0.442411	0.271656	0.368092	1.68883	0.756023	0.0621762	0.798198	up	no
135272	0	chr6	-	123281949	123289869	ENSMUST00000176443	4	4804	ENSMUSG00000030142	Clec4e	0.117442	0.128315	0.100724	0.12556	0.35956	0.217217	0.493326	-1.01939	0.0622102	0.798198	down	no
92131	0	chr2	-	76671362	76673085	ENSMUST00000147355	2	767	ENSMUSG00000002732	Fkbp7	0.203725	0.24306	0.028835	0.582952	0.587485	0.299604	0.323542	-1.62798	0.0622266	0.798198	down	no
73680	0	chr17	-	35377021	35380292	ENSMUST00000113886	2	3122	MSTRG.11886	Gm11131	0.257995	0.16034	0.365345	0.669386	0.333325	0.476736	0.529711	-0.916721	0.0622313	0.798198	down	no
54627	0	chr14	+	54650511	54655406	ENSMUST00000167763	6	1767	MSTRG.8964	4930579G18Rik	1.32593	0.855004	1.6068	1.46459	2.38149	2.5948	0.588078	-0.76592	0.0622356	0.798198	down	no
60629	0	chr15	-	79053104	79062893	ENSMUST00000133541	7	2590	MSTRG.9948	Ankrd54	0.246014	0.188855	0.493859	0.650894	0.782096	0.430302	0.498434	-1.00453	0.0623125	0.798508	down	no
52146	0	chr14	-	30039949	30045978	ENSMUST00000223573	3	3503	MSTRG.8550	Cacna1d	0.051305	0.045374	0.061933	0.181821	0.046145	0.151885	0.417564	-1.25993	0.0623721	0.799018	down	no
84526	0	chr19	+	22692822	22769380	ENSMUST00000236009	8	3648	MSTRG.13561	Trpm3	0.040955	0.025751	0.058185	0.022859	0.02078	0.012872	2.21003	1.14407	0.0625021	0.799836	up	no
136076	0	chr6	-	129470540	129472779	ENSMUST00000184861	2	655	MSTRG.22194	Clec7a	0.374115	0.439688	0.354077	0.210986	0.282655	0.130062	1.87249	0.904961	0.0626703	0.800791	up	no
39286	0	chr12	+	55080560	55095814	ENSMUST00000221479	4	4945	MSTRG.6242	Srp54a	0	0.05295	0.035469	0.309991	0.057069	0.251144	0.143026	-2.80565	0.0626808	0.800791	down	no
20282	0	chr10	-	39654465	39732007	ENSMUST00000149830	4	661	MSTRG.2969	E130307A14Rik	0.047995	0.057559	0	0.067059	0.221172	0.310828	0.1762	-2.50472	0.0627107	0.800791	down	no
74021	0	chr17	-	36186576	36190287	ENSMUST00000173435	5	1488	MSTRG.11931	H2-T3	0.097291	0.060705	0.117396	0	0	0.036437	7.55803	2.91801	0.0627213	0.800791	up	no
28963	0	chr11	+	51271999	51277209	ENSMUST00000148467	3	3543	MSTRG.4407	Clk4	2.17935	1.56748	2.13615	2.61268	2.78815	2.34321	0.759678	-0.39654	0.0628411	0.801469	down	no
24192	0	chr10	+	93160875	93226023	ENSMUST00000215495	7	2043	MSTRG.3590	Cdk17	0.051	0.039843	0.100635	0.022438	0.020525	0.029542	2.64089	1.40103	0.0628783	0.801597	up	no
49331	0	chr13	-	96542993	96543652	ENSMUST00000220785	2	489	MSTRG.8067	Gm48133	0.098549	0.163626	0.141859	0.588276	0.202415	0.269116	0.381234	-1.39125	0.0629076	0.801784	down	no
116720	0	chr4	+	150246397	150247564	ENSMUST00000133789	2	485	MSTRG.18973	Eno1	0.155403	0.050434	0.007345	0.16069	0.254708	0.363592	0.273665	-1.86952	0.0630496	0.802853	down	no
12381	0	chr1	+	85246851	85255465	ENSMUST00000162347	2	890	MSTRG.1600	Gm16028	0.284285	1.07488	0.320383	0.210796	0.098721	0.266793	2.91432	1.54316	0.0631142	0.803586	up	no
116023	0	chr4	-	142146770	142154600	ENSMUST00000144611	3	737	MSTRG.18792	Kazn	0.082703	0.028446	0.125958	0.028706	0.009228	0.009661	4.98176	2.31666	0.0631581	0.80374	up	no
105467	0	chr3	-	104114039	104115695	ENSMUST00000198104	1	1657	MSTRG.17021	Gm42699	0.255192	0.26056	0.371505	0.218115	0.13638	0.191807	1.62411	0.699653	0.0632051	0.80374	up	no
116374	0	chr4	-	147860790	147862819	ENSMUST00000173034	4	841	MSTRG.18914	Miip	0.031412	0.059677	0.208203	0.033999	0	0.021969	5.34756	2.41888	0.0632189	0.80374	up	no
119967	0	chr5	+	37050916	37087242	ENSMUST00000152445	2	2067	MSTRG.19474	Jakmip1	0.27302	0.243503	0.519339	0	0	0.08944	11.5816	3.53377	0.0632494	0.803865	up	no
86559	0	chr19	+	55284334	55288900	ENSMUST00000226019	3	435	MSTRG.13924	Acsl5	0.750709	1.646	0.5915	0.6021	0.309711	0.364682	2.34096	1.2271	0.0632687	0.803865	up	no
89042	0	chr2	+	28547550	28549057	ENSMUST00000130281	4	663	MSTRG.14444	Ralgds	0	0.010275	0	0	0.182326	0.150626	0.0308603	-5.0181	0.0633085	0.804035	down	no
38640	0	chr12	-	33193994	33228854	ENSMUST00000155877	5	1836	MSTRG.6109	Atxn7l1os1	0.4705	0.351022	0.643833	0.621743	1.35929	0.77275	0.532125	-0.910163	0.0633698	0.804137	down	no
82416	0	chr19	+	5463151	5463850	ENSMUST00000224422	2	626	MSTRG.13285	Fibp	0.522156	0.712365	0.563941	0.329165	0.435099	0.193308	1.87815	0.909311	0.0634775	0.805167	up	no
107824	0	chr3	+	146943920	146981920	ENSMUST00000197547	6	3130	ENSMUSG00000036745	Ttll7	0.071242	0.079525	0.02622	0.453821	0.082254	0.093057	0.281319	-1.82972	0.0636661	0.806206	down	no
62526	0	chr15	+	98934647	98940553	ENSMUST00000229635	2	1430	MSTRG.10225	Gm41396	0.129847	0.190651	0.124525	0.095057	0.056832	0.083059	1.89413	0.921538	0.0636828	0.806249	up	no
153738	0	chr8	-	46079842	46105291	ENSMUST00000150645	3	811	MSTRG.24680	Snx25	1.06415	0.734112	0.725119	0.95703	1.57506	1.6408	0.604709	-0.725687	0.0638129	0.807317	down	no
67673	0	chr16	-	78250861	78254536	ENSMUST00000211335	3	1924	MSTRG.11030	E330011O21Rik	0.0397	0.240417	0.059425	0.03828	0	0.019772	5.84893	2.54817	0.0638921	0.807491	up	no
47151	0	chr13	+	58281183	58299144	ENSMUST00000180882	6	3726	ENSMUSG00000097399	Gm26555	0.038004	0.037641	0.018919	0	0.012745	0	7.41969	2.89136	0.0640097	0.808278	up	no
23293	0	chr10	-	81282999	81285781	ENSMUST00000218966	3	467	MSTRG.3416	Tjp3	0	0	0	0.016611	0.131556	0.034895	0.00163879	-9.25315	0.064011	0.808278	down	no
24682	0	chr10	+	103512928	103571685	ENSMUST00000218784	2	2287	ENSMUSG00000112319	Gm47221	0.020064	0.014532	0.025322	0.042716	0.04384	0.05018	0.438202	-1.19033	0.0640744	0.808411	down	no
54743	0	chr14	-	55089572	55092324	ENSMUST00000188534	1	2753	MSTRG.8970	Zfhx2	0.578161	0.30673	0.381855	0.641028	0.700883	0.615305	0.647218	-0.627676	0.0640894	0.808411	down	no
15464	0	chr1	-	151748949	151755018	ENSMUST00000186444	2	1381	ENSMUSG00000100594	2810414N06Rik	0.223713	0.260865	0.273265	0.146177	0.124451	0.195268	1.62664	0.701891	0.0640953	0.808411	up	no
68192	0	chr16	-	91635993	91638427	ENSMUST00000231702	4	842	MSTRG.11121	Gart	1.59892	1.65094	1.71793	1.33345	1.18812	1.37121	1.27616	0.351805	0.0641283	0.80859	up	no
80937	0	chr18	-	73797662	73815449	ENSMUST00000237619	4	715	MSTRG.13067	Me2	0.178377	0.384982	0.31148	0.019442	0.167659	0.122201	2.82843	1.5	0.0641651	0.808717	up	no
19608	0	chr10	-	22264243	22306448	ENSMUST00000181532	2	5144	MSTRG.2853	Gm26740	0.273865	4.93936	1.02878	0.121202	0.081058	0.921855	5.55282	2.47322	0.0641851	0.808884	up	no
26133	0	chr10	-	128697946	128705031	ENSMUST00000219983	8	1760	MSTRG.3909	Cdk2	0	0.437168	0	0	0	0	1457.23	10.509	0.0642489	0.809267	up	no
127896	0	chr5	-	149050373	149053040	ENSMUST00000123645	2	520	MSTRG.20796	Hmgb1	0.030105	0.564071	0.119578	0	0.06481	0.001353	10.7878	3.43133	0.0643048	0.809422	up	no
49878	0	chr13	+	104834046	104839274	ENSMUST00000147061	2	2185	MSTRG.8157	Srek1ip1	0.108929	0.160897	0.291247	0.276355	0.427593	0.399749	0.508358	-0.976084	0.0643176	0.809422	down	no
22927	0	chr10	-	80321287	80323127	ENSMUST00000130521	3	1168	ENSMUSG00000020131	Pcsk4	0.024563	0	0	0	0.25947	0.420822	0.0361066	-4.7916	0.0643763	0.809422	down	no
62830	0	chr15	-	100586291	100592037	ENSMUST00000205510	3	801	MSTRG.10280	Pou6f1	0.11792	0.065292	0.116842	0.225524	0.150786	0.23283	0.492586	-1.02155	0.0643836	0.809422	down	no
140166	0	chr7	-	25739282	25741577	ENSMUST00000206260	1	2296	MSTRG.22757	Hnrnpul1	0.657026	0.610629	0.691698	0.726962	1.03744	0.947426	0.722521	-0.468889	0.0643947	0.809422	down	no
105555	0	chr3	-	104960414	104961921	ENSMUST00000198108	1	1508	MSTRG.17051	Wnt2b	0.109609	0.020172	0.123026	9.1e-05	0	0.037036	6.80925	2.7675	0.0644018	0.809422	up	no
98393	0	chr2	+	163658386	163725456	ENSMUST00000147385	3	4506	MSTRG.15814	Pkig	3.77221	2.9269	4.06442	4.10624	4.81291	5.16476	0.764244	-0.387895	0.0644207	0.809422	down	no
37376	0	chr12	-	4572401	4576756	ENSMUST00000218537	3	399	MSTRG.5805	Gm48610	0.350719	0.408696	0.251095	0.126239	0	0	8.00474	3.00085	0.0644228	0.809422	up	no
19339	0	chr10	+	18091468	18107206	ENSMUST00000128711	7	5288	MSTRG.2812	Reps1	2.64156	1.97079	2.22715	2.01667	1.50921	1.48852	1.36397	0.447813	0.0644277	0.809422	up	no
45516	0	chr13	+	33935567	33938342	ENSMUST00000180906	1	2776	MSTRG.7412	1110046J04Rik	0.529605	0.310909	0.399964	0.335025	0.171099	0.20819	1.7366	0.796266	0.0644579	0.809444	up	no
46558	0	chr13	-	51378136	51418686	ENSMUST00000222417	3	655	MSTRG.7593	Gm32834	0	0.169716	0.243671	0.63786	0.558329	0.792865	0.207831	-2.26652	0.0645405	0.810157	down	no
12293	0	chr1	-	84765951	84766715	ENSMUST00000185672	2	682	MSTRG.1566	Trip12	2.97518	2.863	3.2763	2.39899	2.33609	2.65905	1.23266	0.301779	0.0645659	0.810365	up	no
22223	0	chr10	+	76531612	76557138	ENSMUST00000160671	22	6992	MSTRG.3281	Lss	0.08068	0.130376	0.842899	0.101877	0.115963	0.065969	3.71361	1.89282	0.0646207	0.810643	up	no
15485	0	chr1	-	152371775	152384202	ENSMUST00000159717	3	761	MSTRG.2113	Tsen15	0.017259	0.026856	0.187934	0.221663	0.30475	0.249567	0.29904	-1.74159	0.0646672	0.810797	down	no
51781	0	chr14	-	24146281	24148764	ENSMUST00000164638	3	748	ENSMUSG00000021782	Dlg5	0.362507	0.338532	0.114025	0.062406	0	0.107218	4.80512	2.26457	0.0648176	0.811783	up	no
41250	0	chr12	-	87149475	87155486	ENSMUST00000221468	3	1171	MSTRG.6606	Gm6566	0.035041	0.02541	0.039978	0	0.005955	0.01549	4.6831	2.22746	0.0649188	0.811806	up	no
90545	0	chr2	-	38996713	38998258	ENSMUST00000141133	2	1165	MSTRG.14677	Gm13496	0.034062	0.08488	0.091054	0.192228	0.0822	0.272728	0.383795	-1.38159	0.0649254	0.811806	down	no
137304	0	chr6	-	149082385	149091657	ENSMUST00000204030	1	9273	MSTRG.22435	Dennd5b	1.69616	1.33198	2.10287	1.37005	0.960729	1.25186	1.43219	0.518221	0.064969	0.811806	up	no
98872	0	chr2	+	167027542	167028431	ENSMUST00000138969	2	790	MSTRG.15885	Ddx27	0.492513	0.409007	0.712273	0.699372	1.00679	0.899129	0.619428	-0.690991	0.0651187	0.81277	down	no
119018	0	chr5	+	30869635	30879180	ENSMUST00000202050	15	5458	MSTRG.19344	Tmem214	1.67983	1.16488	1.44659	1.58136	2.23129	2.71737	0.657164	-0.605675	0.065146	0.812784	down	no
3934	0	X	+	108834664	108839502	ENSMUST00000145250	2	3347	MSTRG.572	2810403D21Rik	1.04505	0.949694	1.09734	1.24219	1.27457	1.20099	0.831708	-0.26585	0.0651546	0.812784	down	no
88275	0	chr2	+	25051352	25052184	ENSMUST00000154359	2	551	MSTRG.14351	Pnpla7	0.420081	0.965974	0.525634	0.255301	0.390667	0.272507	2.08137	1.05754	0.0651594	0.812784	up	no
39747	0	chr12	+	68970570	68989377	ENSMUST00000223472	3	1799	ENSMUSG00000113098	Gm2912	0.057678	0.056778	0.030716	0	0.020565	0	7.05918	2.8195	0.0652145	0.812991	up	no
62661	0	chr15	-	99628558	99651656	ENSMUST00000170369	8	4549	MSTRG.10246	Racgap1	0.817499	1.29789	1.26622	1.73253	4.14709	1.46398	0.460484	-1.11878	0.0652231	0.812991	down	no
18538	0	chr1	-	192930063	193035775	ENSMUST00000191907	3	3524	MSTRG.2668	Syt14	0.048986	0.150982	0.129823	0.226652	0.485371	0.157373	0.379333	-1.39846	0.0652378	0.813007	down	no
39468	0	chr12	+	59024666	59029492	ENSMUST00000182710	3	2263	MSTRG.6273	Gemin2	0.137451	0.075627	0.089189	0.339769	0.298958	0.09115	0.414134	-1.27183	0.0652821	0.81325	down	no
71228	0	chr17	+	26624183	26643882	ENSMUST00000165802	6	3195	MSTRG.11537	Ergic1	1.04479	0.738311	0.851479	0.426714	0.710786	0.624337	1.49536	0.58049	0.065552	0.814908	up	no
120065	0	chr5	+	38260387	38266517	ENSMUST00000128025	3	1954	MSTRG.19483	Tmem128	0.109934	0.054104	0.044989	0.119706	0.149749	0.152966	0.494831	-1.01499	0.0655634	0.814966	down	no
126410	0	chr5	-	136132307	136133933	ENSMUST00000149673	3	856	MSTRG.20531	Lrwd1	0.022746	0.015527	0.006401	0.012893	0.227731	0.045051	0.156381	-2.67687	0.0656919	0.81606	down	no
148765	0	chr7	-	123477744	123480929	ENSMUST00000206148	1	3186	ENSMUSG00000030757	Zkscan2	0.004934	0.001833	0.003791	0.079882	0.011528	0.002501	0.112426	-3.15296	0.0657624	0.816608	down	no
121947	0	chr5	+	86815655	86839578	ENSMUST00000151489	13	9232	MSTRG.19842	Ythdc1	0.148795	0.180478	0.077521	0.188534	0.213843	0.684139	0.374402	-1.41734	0.0659164	0.817294	down	no
132917	0	chr6	-	86483376	86488204	ENSMUST00000188135	2	527	ENSMUSG00000101655	2310040G24Rik	0	0	0	0.239267	0.33433	0	0.000523015	-10.9009	0.0660399	0.818283	down	no
154575	0	chr8	+	69799411	69800424	ENSMUST00000238646	3	587	MSTRG.24826	Atp13a1	0.147378	0.205901	0.15791	0.174494	0.586553	0.437386	0.426548	-1.22922	0.0661025	0.818368	down	no
77900	0	chr18	+	12185655	12189997	ENSMUST00000153233	6	979	MSTRG.12564	Rmc1	0.151229	0.179063	0.260213	0.493073	0.329107	0.279423	0.536042	-0.899583	0.0661328	0.818368	down	no
10903	0	chr1	+	60343323	60372707	ENSMUST00000114202	8	976	MSTRG.1335	Cyp20a1	0.486216	0.163529	0.032012	0.044896	0.084022	0.044413	3.93327	1.97573	0.0662049	0.818368	up	no
38325	0	chr12	+	26470509	26479837	ENSMUST00000221826	4	3274	MSTRG.6057	Cmpk2	1.00345	2.08492	1.22345	2.16745	4.73774	2.35401	0.465679	-1.10259	0.0662299	0.818542	down	no
56238	0	chr14	+	73728568	73956061	ENSMUST00000226696	4	1299	MSTRG.9210	Gm49164	0.240105	0.14113	0.092185	0	0.06013	0.046918	4.4225	2.14486	0.0662697	0.818783	up	no
10977	0	chr1	-	61767415	61851540	ENSMUST00000138535	5	1956	MSTRG.1359	Pard3bos1	0.876256	0.758716	0.895604	0.661001	0.712971	0.537202	1.3241	0.405007	0.0663065	0.819154	up	no
80035	0	chr18	+	59175401	59182021	ENSMUST00000237594	2	3841	MSTRG.12926	Chsy3	1.35474	1.20508	1.26694	1.02566	1.1354	0.910625	1.24582	0.317091	0.0663346	0.819176	up	no
130206	0	chr6	+	43277047	43287195	ENSMUST00000183094	9	2777	ENSMUSG00000033542	Arhgef5	0.22679	0.053727	0.289364	0.086132	0.036112	0.08133	2.79938	1.48511	0.0663646	0.819454	up	no
125774	0	chr5	+	129504341	129513272	ENSMUST00000200662	3	866	MSTRG.20443	Sfswap	0.207328	0.428603	0.177138	0.138983	0.018505	0.111199	3.02608	1.59745	0.0664105	0.819686	up	no
63138	0	chr15	+	102326168	102331708	ENSMUST00000168805	5	1127	MSTRG.10319	Pfdn5	3.87056	5.94158	3.30275	3.10128	0.754926	1.80356	2.31721	1.21239	0.0665004	0.820159	up	no
163090	0	chr9	-	57750712	57766935	ENSMUST00000215109	11	5944	MSTRG.26357	Clk3	5.39747	4.5816	3.89934	7.44202	9.59399	5.29084	0.621602	-0.685937	0.0665047	0.820159	down	no
149376	0	chr7	+	127475501	127476962	ENSMUST00000132124	3	1149	MSTRG.24030	Prr14	0.899141	0.799159	0.952494	1.08951	1.1503	1.19673	0.771354	-0.374535	0.0665559	0.820271	down	no
81709	0	chr19	-	3511495	3521920	ENSMUST00000225339	4	938	MSTRG.13192	Ppp6r3	7.09772	5.78059	6.6825	3.94118	5.81667	4.73145	1.35002	0.432978	0.0665589	0.820271	up	no
129776	0	chr6	-	39401275	39405081	ENSMUST00000122874	2	584	MSTRG.21100	Mkrn1	0.812086	1.7558	0.873954	2.18704	2.87807	1.85433	0.497416	-1.00748	0.0666447	0.820818	down	no
37707	0	chr12	-	12351522	12392615	ENSMUST00000220545	5	1341	MSTRG.5853	4921511I17Rik	3.50831	2.38787	2.86722	2.15946	1.8318	2.45573	1.3593	0.442865	0.0667202	0.821325	up	no
128062	0	chr5	-	150599932	150607003	ENSMUST00000201992	2	4620	MSTRG.20819	Gm43597	0.671477	0.967317	0.952177	1.23566	1.45334	1.16205	0.672796	-0.571759	0.0667496	0.821342	down	no
131870	0	chr6	+	70878561	70896763	ENSMUST00000159401	11	5952	MSTRG.21506	Eif2ak3	2.80388	2.11336	2.56971	3.31258	2.80388	3.42258	0.784874	-0.349467	0.0667516	0.821342	down	no
146720	0	chr7	+	102223071	102227111	ENSMUST00000124619	3	1033	MSTRG.23694	Pgap2	0.529832	0.369903	0.386472	0.570862	0.619745	0.747021	0.663805	-0.591169	0.0669375	0.821735	down	no
163845	0	chr9	-	65898301	65908794	ENSMUST00000139346	2	584	MSTRG.26455	Trip4	0.091938	0.087681	0.314824	0.061647	0	0	8.02055	3.0037	0.0669577	0.821735	up	no
103548	0	chr3	-	89087121	89089767	ENSMUST00000200357	1	2647	MSTRG.16700	Rusc1	1.31099	1.01381	1.24084	0.711361	0.85302	1.05333	1.36213	0.445861	0.0670487	0.822294	up	no
32529	0	chr11	+	83291728	83292291	ENSMUST00000177248	2	431	MSTRG.4997	AA465934	0.592799	0.231836	0.457114	0.919179	0.612687	0.93121	0.520385	-0.942347	0.0671357	0.822429	down	no
104581	0	chr3	+	95320940	95321959	ENSMUST00000142398	2	857	MSTRG.16835	Cers2	0.643192	0.675945	0.765836	0.305446	0.465137	0.551848	1.57662	0.656836	0.0671577	0.822616	up	no
30763	0	chr11	-	69792779	69793820	ENSMUST00000129381	2	486	MSTRG.4713	Chrnb1	0.212455	0.266015	0.103138	0.080572	0.067712	0.076039	2.59273	1.37447	0.0671896	0.822776	up	no
10284	0	chr1	-	52196478	52200617	ENSMUST00000148917	3	3036	MSTRG.1228	Gls	5.12211	3.75985	5.81183	4.17913	2.92357	2.66096	1.50495	0.589712	0.0671983	0.822776	up	no
54996	0	chr14	+	55761436	55765138	ENSMUST00000228302	1	3703	MSTRG.8998	Ltb4r2	0.179686	0.045026	0.14247	0.017413	0.065657	0.048545	2.78982	1.48017	0.0672024	0.822776	up	no
109530	0	chr4	+	41517437	41518929	ENSMUST00000151164	3	708	MSTRG.17724	Fam219aos	0.076653	0.098303	0.313628	0.034542	0	0.060651	5.13256	2.35968	0.0672344	0.822932	up	no
138890	0	chr7	+	16122805	16123881	ENSMUST00000141430	3	490	MSTRG.22594	Kptn	0.188675	0.163948	0.234662	0.394088	0.469469	0.274107	0.51622	-0.953942	0.0672521	0.822932	down	no
24116	0	chr10	-	91157099	91172735	ENSMUST00000214391	4	3731	MSTRG.3582	Tmpo	0.207016	0.038097	0.152853	0.489869	0.276613	0.237599	0.396349	-1.33516	0.0674338	0.824127	down	no
21479	0	chr10	-	62766561	62769233	ENSMUST00000219441	1	2673	MSTRG.3173	Ccar1	0.088616	0.093302	0.360258	0.387001	0.415257	0.531509	0.4065	-1.29867	0.0674891	0.824562	down	no
115047	0	chr4	+	134082436	134082888	ENSMUST00000137529	2	353	MSTRG.18650	Crybg2	0.443059	0.909521	0.19866	0.232037	0.176531	0.138146	2.83739	1.50456	0.0674937	0.824562	up	no
73875	0	chr17	-	35903331	35909779	ENSMUST00000140990	8	1468	MSTRG.11905	Atat1	0.628997	0.541017	0.425069	0.633884	0.984879	0.90698	0.63153	-0.663076	0.0675297	0.824751	down	no
32800	0	chr11	-	85766831	85775680	ENSMUST00000134305	3	661	MSTRG.5042	Bcas3os2	0.269303	0.132939	0.55139	0.553998	0.902416	0.68411	0.445513	-1.16646	0.0675739	0.825138	down	no
96901	0	chr2	-	146429452	146512344	ENSMUST00000135974	13	4499	MSTRG.15563	Ralgapa2	1.66809	0.999277	1.09584	0.921532	0.865762	0.831717	1.43688	0.522939	0.0677045	0.825469	up	no
66357	0	chr16	-	36752316	36754808	ENSMUST00000163471	4	672	MSTRG.10788	Slc15a2	0.110758	0.074201	1.74027	0.038417	0.135846	0.157118	5.80972	2.53847	0.0677325	0.825727	up	no
103674	0	chr3	-	89268246	89270570	ENSMUST00000132445	5	1133	MSTRG.16721	Slc50a1	2.44722	1.3938	1.04199	0.747134	0.110776	0.809356	2.92875	1.55028	0.0677395	0.82573	up	no
167811	0	chr9	-	114595837	114640184	ENSMUST00000217296	15	4952	MSTRG.27042	Cnot10	1.40277	1.22711	1.5834	1.69723	2.99906	1.88813	0.639888	-0.644109	0.0678671	0.826452	down	no
142879	0	chr7	-	45376462	45395742	ENSMUST00000211366	10	4092	MSTRG.23107	Snrnp70	0.405911	0.302813	0.473187	0.703375	0.412683	1.10904	0.531173	-0.912747	0.067934	0.826736	down	no
19906	0	chr10	+	28737425	28740885	ENSMUST00000219119	1	3461	MSTRG.2906	Themis	1.96561	1.32336	1.50978	0.834914	1.19236	1.27371	1.45373	0.539761	0.0679858	0.827097	up	no
62446	0	chr15	-	98652219	98662894	ENSMUST00000161030	5	803	MSTRG.10208	Ddx23	0.003847	0	0	0.101627	0.016087	0.001287	0.0323275	-4.9511	0.0679987	0.827097	down	no
31302	0	chr11	-	72213208	72215592	ENSMUST00000129264	3	1376	MSTRG.4782	Med31	0.828946	0.998587	1.18003	0.628584	0.767224	0.752723	1.39982	0.485242	0.0680274	0.827239	up	no
77815	0	chr18	+	10726524	10768799	ENSMUST00000234047	10	1828	MSTRG.12555	Mib1	0.364216	0.308181	0.375049	0.37709	0.605875	0.662254	0.636661	-0.651404	0.0681815	0.828356	down	no
122940	0	chr5	+	103784359	103814981	ENSMUST00000152145	2	4074	MSTRG.19968	Aff1	0.021352	0.036987	0.039212	0.083194	0.054713	0.054907	0.505933	-0.982981	0.068252	0.828888	down	no
92599	0	chr2	+	85160778	85193325	ENSMUST00000139377	4	703	MSTRG.14990	Gm13713	0	0.074442	0.066622	0.200815	0.16818	0.146498	0.273649	-1.8696	0.0683143	0.82926	down	no
104834	0	chr3	-	96414437	96414859	ENSMUST00000238714	1	423	MSTRG.16895	Terc	55.355	100.083	37.9071	39.3887	33.8856	26.9322	1.92947	0.948205	0.0683306	0.82926	up	no
73152	0	chr17	+	34189891	34197225	ENSMUST00000168351	7	3086	MSTRG.11789	Tap1	0.346887	0.043329	1.60258	0.078904	0.058928	0.249106	5.15018	2.36462	0.068343	0.829328	up	no
145699	0	chr7	+	90386999	90410439	ENSMUST00000208580	10	2568	ENSMUSG00000030616	Sytl2	0	0	0	0	0.288747	0	0.00103897	-9.91063	0.0684127	0.829531	down	no
96205	0	chr2	-	130684113	130688565	ENSMUST00000144945	10	2861	ENSMUSG00000074796	Slc4a11	0.278163	0.187417	0.130212	0.031465	0.049937	0.150133	2.57323	1.36358	0.0684146	0.829531	up	no
41490	0	chr12	+	91050369	91079907	ENSMUST00000129932	2	219	MSTRG.6625	5430427M07Rik	0.148812	0	0.337134	0.737176	0.67914	0.471639	0.257393	-1.95796	0.0684358	0.829704	down	no
105599	0	chr3	+	105904695	105906357	ENSMUST00000197613	1	1663	MSTRG.17057	Adora3	0.131692	0.087447	0.137604	0.217289	0.180037	0.187611	0.609883	-0.713396	0.0684774	0.829947	down	no
40531	0	chr12	-	80183217	80184899	ENSMUST00000217984	2	500	MSTRG.6465	Actn1	0.145347	0.068472	0.078199	0.169799	0.234975	0.309737	0.408696	-1.2909	0.068515	0.830061	down	no
22376	0	chr10	+	77864623	77887021	ENSMUST00000092368	10	2169	ENSMUSG00000069581	Tspear	0.358964	0	0	0	0	0	1196.55	10.2247	0.0686351	0.830593	up	no
70442	0	chr17	-	24440081	24442200	ENSMUST00000153858	4	1543	MSTRG.11443	Dnase1l2	0.027907	0.011036	0.016568	0.029225	0.052093	0.09821	0.309205	-1.69336	0.0686829	0.830678	down	no
154940	0	chr8	+	70812340	70813699	ENSMUST00000212251	3	389	ENSMUSG00000000791	Il12rb1	0.26416	0.07708	0.01732	0.001587	0.01141	0	27.5879	4.78596	0.0688206	0.831869	up	no
89497	0	chr2	+	30953172	30959015	ENSMUST00000155213	4	3354	MSTRG.14510	Tor1b	0.311804	0.242125	0.237353	0.166729	3.15691	0.286222	0.2192	-2.18968	0.0689312	0.832458	down	no
88314	0	chr2	-	25143817	25145396	ENSMUST00000149619	2	732	MSTRG.14342	Gm13387	0.039859	0.145773	0.064635	0.345767	0.073533	0.473695	0.280256	-1.83518	0.0689596	0.832635	down	no
31850	0	chr11	-	76805716	76808877	ENSMUST00000132796	2	538	MSTRG.4865	Cpd	0.148081	0.286442	0.049342	0.440818	0.430298	0.430924	0.371621	-1.4281	0.0689751	0.832681	down	no
57365	0	chr14	-	122919978	122921922	ENSMUST00000228661	2	856	MSTRG.9428	Tmtc4	0.190603	0.269381	0.298034	0.442115	0.391474	0.413457	0.607851	-0.718211	0.069017	0.832768	down	no
140318	0	chr7	+	27250183	27257950	ENSMUST00000142910	5	1235	MSTRG.22775	Coq8b	0.239036	0.14497	0.094239	0.094524	0.074383	0.068957	2.01058	1.00761	0.0690324	0.832768	up	no
154109	0	chr8	+	57488054	57509995	ENSMUST00000180690	3	3736	MSTRG.24733	2500002B13Rik	0.047307	0.058104	0.022527	0.001273	0.027358	0.007198	3.57079	1.83625	0.0691113	0.833136	up	no
12975	0	chr1	+	91125356	91130530	ENSMUST00000187532	2	2835	MSTRG.1685	Lrrfip1	0.051057	0.041973	0.02663	0.014459	0.010698	0.021272	2.57727	1.36584	0.0691262	0.833233	up	no
60993	0	chr15	+	81007938	81009995	ENSMUST00000138550	6	1123	MSTRG.10005	Sgsm3	0.184401	0.349652	0.318012	0.385065	0.536318	0.579037	0.567884	-0.816331	0.0691428	0.833288	down	no
160869	0	chr9	-	35266328	35267805	ENSMUST00000125124	2	865	MSTRG.26049	Fam118b	0	0	0	0	0.846048	0	0.00035459	-11.4616	0.0692027	0.833324	down	no
125313	0	chr5	-	123741951	123749414	ENSMUST00000182612	4	2104	MSTRG.20376	Rsrc2	0.058441	0.179834	0.077033	0.023546	0.054783	0.041309	2.63552	1.39809	0.0693071	0.833835	up	no
160169	0	chr9	+	21399635	21403135	ENSMUST00000215438	3	2945	MSTRG.25906	Ilf3	0.014857	0.003784	0.011029	0.007108	0.02583	0.116041	0.199156	-2.32803	0.0695451	0.835477	down	no
105261	0	chr3	-	102783179	102784789	ENSMUST00000197999	1	1611	MSTRG.16989	Gm42681	0.015335	0.069697	0.029973	0	0.008483	0.011485	5.75947	2.52593	0.0696495	0.83624	up	no
9381	0	chr1	+	36101690	36106446	ENSMUST00000194670	1	4757	MSTRG.1059	Hs6st1	2.0021	2.09184	1.73512	2.47237	4.89452	2.65198	0.581808	-0.781385	0.069699	0.836503	down	no
29917	0	chr11	-	60797245	60811265	ENSMUST00000173260	7	1457	MSTRG.4576	Shmt1	0.076058	0.019848	0.152742	0.252226	0.410264	0.103317	0.324688	-1.62288	0.069755	0.836514	down	no
32326	0	chr11	+	80319690	80324158	ENSMUST00000138846	2	827	ENSMUSG00000017692	Rhbdl3	0.018603	0.022349	0.081747	0.084285	0.118599	0.120632	0.379267	-1.39871	0.0697699	0.836514	down	no
19391	0	chr10	-	19000929	19015410	ENSMUST00000154590	7	6233	MSTRG.2816	Tnfaip3	2.84039	1.96799	2.41642	1.76853	1.53209	2.09473	1.33908	0.421241	0.0697769	0.836514	up	no
127396	0	chr5	+	143817947	143874265	ENSMUST00000154767	3	736	MSTRG.20716	Eif2ak1	0.542655	0.894592	0.95541	0.767082	3.50276	1.73645	0.398359	-1.32786	0.0697864	0.836514	down	no
96359	0	chr2	+	131521899	131530839	ENSMUST00000151143	2	6418	MSTRG.15476	Smox	0.004694	0.00141	0.002582	0.013851	0.012696	0.005435	0.27159	-1.8805	0.0697957	0.836514	down	no
166230	0	chr9	-	105129673	105131824	ENSMUST00000190375	2	1370	MSTRG.26833	Nudt16	0.420671	1.57212	0.498855	0.480438	0.257687	0.13785	2.84442	1.50814	0.0698063	0.836514	up	no
162876	0	chr9	-	56416699	56418115	ENSMUST00000185775	1	1417	MSTRG.26324	Peak1	1.92686	1.33761	1.81241	1.10321	0.844273	1.44764	1.49534	0.580478	0.0698137	0.836521	up	no
89804	0	chr2	-	32427349	32431169	ENSMUST00000194756	1	3821	MSTRG.14546	Slc25a25	0.661135	0.40324	0.932874	0.831065	1.37984	1.31457	0.566518	-0.819805	0.0698457	0.836738	down	no
167988	0	chr9	+	119033001	119043998	ENSMUST00000174132	3	4289	MSTRG.27087	Ctdspl	0.40762	0.879604	0.641877	0.300246	0.466392	0.195182	2.00568	1.00409	0.0698677	0.836835	up	no
148837	0	chr7	+	125865271	125867975	ENSMUST00000155059	3	671	MSTRG.23954	D430042O09Rik	0.000351	0	0.002099	0.014903	0.138904	0.022326	0.0139099	-6.16774	0.0701117	0.838125	down	no
117637	0	chr5	+	3928054	3954791	ENSMUST00000132058	4	3672	MSTRG.19107	Akap9	0	0	0	0	0	0.199424	0.00150433	-9.37666	0.0701405	0.838195	down	no
46584	0	chr13	+	51681773	51685518	ENSMUST00000153877	3	2813	MSTRG.7600	Secisbp2	0.019786	0.001044	0.000704	0.006524	0.038062	0.100363	0.148563	-2.75086	0.0702585	0.839108	down	no
117285	0	chr4	+	155761192	155762260	ENSMUST00000067628	2	971	MSTRG.19051	Atad3aos	0.584732	0.476207	0.413934	0.704395	0.667833	0.800887	0.678691	-0.559174	0.0702778	0.839143	down	no
130879	0	chr6	-	54245742	54254911	ENSMUST00000146902	4	3210	MSTRG.21267	Gm15527	0.580153	0.484716	0.614245	0.3077	0.418592	0.475456	1.39723	0.482566	0.070361	0.839607	up	no
105387	0	chr3	+	103771973	103789402	ENSMUST00000123155	7	1250	MSTRG.17008	Gm15886	1.97351	1.65018	1.69679	2.25426	3.65812	2.25631	0.651325	-0.61855	0.070383	0.839747	down	no
68889	0	chr17	+	4996429	5103137	ENSMUST00000156775	3	5823	MSTRG.11199	Arid1b	1.2707	0.166419	0.387392	0.275073	0.192017	0.153483	2.94004	1.55583	0.0703883	0.839747	up	no
73822	0	chr17	-	35835605	35837060	ENSMUST00000173253	3	979	MSTRG.11897	Tubb5	21.9408	9.00366	8.69304	26.939	40.5374	17.5915	0.465951	-1.10175	0.0704223	0.83982	down	no
121506	0	chr5	+	74032274	74040003	ENSMUST00000152787	2	831	MSTRG.19765	Usp46os2	0.246192	0.225775	0.461466	0.453689	1.04835	0.482436	0.470368	-1.08814	0.0704966	0.840237	down	no
161830	0	chr9	-	44339482	44341264	ENSMUST00000214012	3	727	MSTRG.26158	Hmbs	0.770378	0.651047	0.444471	1.00314	1.47524	0.834622	0.563204	-0.82827	0.0705829	0.840577	down	no
51763	0	chr14	-	23524862	23543286	ENSMUST00000223847	5	2133	ENSMUSG00000063142	Kcnma1	0.079444	0.037852	0.015321	0.017033	0	0	7.78589	2.96086	0.0707028	0.841011	up	no
149686	0	chr7	-	128408968	128410993	ENSMUST00000206239	1	2026	MSTRG.24068	Gm15503	0.449324	0.411457	0.587784	0.587707	0.83424	0.683775	0.687918	-0.539691	0.0707179	0.841108	down	no
106719	0	chr3	-	126950171	126998438	ENSMUST00000183075	16	2630	ENSMUSG00000032826	Ank2	0.019821	0.074644	0	0.11911	0.302392	0.143798	0.167106	-2.58116	0.0708396	0.841563	down	no
107570	0	chr3	-	142821309	142829329	ENSMUST00000174099	3	756	MSTRG.17366	Pkn2	0.014001	0.089152	0.032007	0.132686	0.107864	0.219917	0.293528	-1.76843	0.070948	0.842024	down	no
139175	0	chr7	+	18884693	18885700	ENSMUST00000206481	1	1008	MSTRG.22630	Pglyrp1	0.636313	0.650548	0.78811	1.42941	0.872175	0.948946	0.638349	-0.647583	0.0710082	0.842244	down	no
104267	0	chr3	+	94310136	94326034	ENSMUST00000198494	4	2258	ENSMUSG00000028145	Them4	0.411353	0.408513	0.35601	0.334918	0.190636	0.148986	1.74323	0.80176	0.0710671	0.842447	up	no
135077	0	chr6	+	121064596	121066119	ENSMUST00000203697	1	1524	MSTRG.22037	Gm4651	0.655007	0.320905	0.718134	0.540579	3.0848	1.06993	0.360796	-1.47075	0.0710721	0.842447	down	no
77226	0	chr17	+	88562117	88565983	ENSMUST00000191340	2	472	MSTRG.12458	Ppp1r21	0.728569	0.455872	0.963494	0.896804	1.80204	1.25369	0.543433	-0.879826	0.0710741	0.842447	down	no
92220	0	chr2	+	78237547	78302230	ENSMUST00000067618	6	1780	ENSMUSG00000054510	Gm14461	0.1495	0.346207	0.160152	0.079828	0.123327	0.113217	2.07306	1.05176	0.0711506	0.84294	up	no
69631	0	chr17	-	15545232	15555403	ENSMUST00000130297	4	708	MSTRG.11324	Prdm9	0.16444	0.23944	0.190662	0.109898	0.091921	0.094084	2.00925	1.00665	0.071191	0.843253	up	no
128185	0	chr6	+	3498426	3521345	ENSMUST00000184780	6	1587	MSTRG.20847	Vps50	1.49082	1.3487	1.10807	0.948525	0.840723	1.09297	1.36964	0.453792	0.0712025	0.843253	up	no
116897	0	chr4	+	152203926	152204467	ENSMUST00000127752	2	251	MSTRG.19006	Gm13096	0.041443	0	0.106475	0.168359	0.477936	0.123382	0.192182	-2.37946	0.0712052	0.843253	down	no
61442	0	chr15	-	83357534	83367282	ENSMUST00000179705	4	1531	MSTRG.10070	1700001L05Rik	0.043914	0.074337	0.044595	0.068378	0.168427	0.158666	0.411777	-1.28006	0.0712118	0.843253	down	no
70088	0	chr17	-	22849030	22861728	ENSMUST00000095615	3	4087	MSTRG.11385	Zfp945	0.26423	0.061788	0.343681	0.099747	0.100347	0.056513	2.60982	1.38395	0.0712366	0.843349	up	no
72878	0	chr17	+	33824594	33826123	ENSMUST00000173182	2	610	MSTRG.11752	Ndufa7	3.04763	3.16347	2.72346	1.77536	1.64964	2.67006	1.46587	0.551755	0.0713547	0.844011	up	no
48529	0	chr13	-	74554100	74564256	ENSMUST00000222092	5	704	MSTRG.7895	Gm47469	0	0	0.056766	0.324284	0.015077	0.311124	0.0872672	-3.51842	0.0713596	0.844011	down	no
15699	0	chr1	-	155229114	155231904	ENSMUST00000188492	1	2791	ENSMUSG00000033722	BC034090	0.109437	0.199343	0.101537	0.055454	0.058652	0.096431	1.94891	0.962665	0.0713801	0.844089	up	no
38248	0	chr12	-	24827406	24831202	ENSMUST00000221412	1	3797	MSTRG.6038	2900060N12Rik	0.111262	0.083076	0.08606	0.006616	0.056916	0.041748	2.66335	1.41324	0.07139	0.844094	up	no
71623	0	chr17	+	28328599	28329522	ENSMUST00000233852	2	732	MSTRG.11587	Rpl10a	1.26705	0.760447	0.784959	0.503589	0.674425	0.612209	1.57101	0.651692	0.071417	0.844094	up	no
132990	0	chr6	+	86976529	86977177	ENSMUST00000205212	1	649	MSTRG.21679	Gm44091	1.95404	0.742371	2.15423	2.84721	3.40499	2.74114	0.539359	-0.890681	0.071436	0.844143	down	no
120997	0	chr5	+	65763979	65777013	ENSMUST00000201503	3	1751	MSTRG.19660	N4bp2	2.31885	1.6131	2.38556	2.80421	2.56285	3.10301	0.745863	-0.423018	0.0714575	0.844172	down	no
84936	0	chr19	-	30708885	30781452	ENSMUST00000182401	3	1455	MSTRG.13636	Prkg1	0.030116	0	0.021787	0.029507	0.139341	0.077372	0.210799	-2.24606	0.0714822	0.844172	down	no
158664	0	chr8	+	123103655	123105244	ENSMUST00000212887	2	501	MSTRG.25701	Rpl13	1.54995	0.474649	1.15776	2.49519	1.89538	1.77507	0.516144	-0.954154	0.0715627	0.84442	down	no
77500	0	chr18	-	5518415	5521109	ENSMUST00000177190	1	2695	MSTRG.12499	Gm10125	0.123948	0.11174	0.133233	0.173918	0.181989	0.184667	0.682462	-0.55118	0.0715718	0.84442	down	no
105993	0	chr3	+	108752526	108762096	ENSMUST00000150998	4	5166	ENSMUSG00000049565	Aknad1	0.077154	0.172724	0.134375	0.194305	0.675326	0.174823	0.367898	-1.44262	0.0715898	0.844506	down	no
39644	0	chr12	+	65043992	65048112	ENSMUST00000223105	1	4121	MSTRG.6288	Prpf39	0.06886	0.042968	0.031588	0	0	0.018262	7.85325	2.97329	0.0716849	0.84496	up	no
83341	0	chr19	+	8770136	8770995	ENSMUST00000184808	2	607	MSTRG.13403	Nxf1	0.15353	0.152122	0.204158	0.234398	0.819714	0.250359	0.390817	-1.35543	0.0717239	0.845099	down	no
39989	0	chr12	-	71009795	71015832	ENSMUST00000136690	3	1063	MSTRG.6346	3110056K07Rik	0.214513	0.032676	0.004969	0.44064	0.266556	0.357079	0.236929	-2.07747	0.0720414	0.846804	down	no
25803	0	chr10	+	127504491	127507513	ENSMUST00000160760	3	585	MSTRG.3851	Stac3	0	0	0	0.156602	0	0.326186	0.000621391	-10.6522	0.0720436	0.846804	down	no
81778	0	chr19	+	3891731	3894369	ENSMUST00000125013	3	1587	MSTRG.13206	Chka	0.038646	0.074419	0.003899	0.001914	0.002187	0.012032	7.24998	2.85798	0.0720464	0.846804	up	no
2847	0	X	-	78480730	78583896	ENSMUST00000156427	3	3361	ENSMUSG00000047996	Prrg1	0.482574	0.437279	0.626576	0.39683	0.370692	0.402922	1.32123	0.401885	0.0720541	0.846804	up	no
65473	0	chr16	+	23107759	23109230	ENSMUST00000130775	4	412	MSTRG.10626	Eif4a2	0.343183	0.396586	0.404099	0.929042	0.739218	0.476009	0.533454	-0.906565	0.0720926	0.846804	down	no
82350	0	chr19	+	5295196	5296028	ENSMUST00000236582	1	833	MSTRG.13275	Gm50203	0.052509	0.038593	0.019659	0.072087	0.189996	0.080941	0.322896	-1.63086	0.0721244	0.846804	down	no
18107	0	chr1	+	184736977	184739520	ENSMUST00000192139	2	335	ENSMUSG00000102158	Gm34342	0	0	0.080162	0.199174	0.091481	0.237769	0.1517	-2.72071	0.0721408	0.846804	down	no
25099	0	chr10	+	116509052	116522583	ENSMUST00000219210	3	282	MSTRG.3729	5330438D12Rik	3.35756	2.43851	3.05418	3.95823	3.8762	4.00922	0.747257	-0.420323	0.0721845	0.846804	down	no
2951	0	X	+	85825892	85827662	ENSMUST00000105109	1	1771	ENSMUSG00000078314	Gm14762	0.242776	0.083827	0.134746	0.067634	0.086138	0.066093	2.09833	1.06924	0.0721957	0.846804	up	no
74481	0	chr17	-	42806795	42812293	ENSMUST00000233123	1	5499	MSTRG.11970	Cd2ap	3.51986	2.56575	3.46399	2.74589	1.68501	2.1862	1.44317	0.529241	0.0722065	0.846804	up	no
20610	0	chr10	+	43593439	43604627	ENSMUST00000217420	2	406	MSTRG.3036	F930017D23Rik	0	0.106435	0.082164	0.159995	0.754114	0.14966	0.177293	-2.49579	0.0722383	0.846804	down	no
60840	0	chr15	+	79892449	79896982	ENSMUST00000175849	2	1693	MSTRG.9981	Apobec3	0.172482	0.167001	0.155512	0.207289	0.357607	0.256816	0.602395	-0.731219	0.0723472	0.846804	down	no
115171	0	chr4	-	134749416	134750850	ENSMUST00000140678	3	605	MSTRG.18673	Ldlrap1	0.597828	0.27431	0.477535	0.880829	1.09876	0.555655	0.532364	-0.909515	0.0723843	0.846806	down	no
68104	0	chr16	-	91030449	91035017	ENSMUST00000124653	2	1028	MSTRG.11091	Paxbp1	0.028344	0.408166	0.028769	0.033859	0.025902	0.020192	5.81941	2.54087	0.0724346	0.847016	up	no
148698	0	chr7	+	122995348	122996397	ENSMUST00000206967	1	1050	MSTRG.23937	Gm20274	0.139291	0.087299	0.01055	0.015183	0.009954	0.02388	4.83791	2.27438	0.0724524	0.847048	up	no
129547	0	chr6	+	35177616	35205653	ENSMUST00000202898	15	2409	MSTRG.21068	Nup205	0.419618	0.493636	0.264714	0.698595	0.719478	0.561742	0.594989	-0.749065	0.072568	0.847534	down	no
15411	0	chr1	-	151342734	151345231	ENSMUST00000186597	1	2498	MSTRG.2105	Gm10138	0.751972	0.494896	0.52187	0.459616	0.394313	0.293143	1.54196	0.624764	0.0726153	0.847597	up	no
48569	0	chr13	-	74798558	74800449	ENSMUST00000223123	1	1892	MSTRG.7904	Cast	0.939819	0.610914	1.02181	0.556943	0.660141	0.588061	1.42512	0.511082	0.0726252	0.847628	up	no
76496	0	chr17	-	74575381	74617119	ENSMUST00000181387	4	1933	MSTRG.12316	Gm26749	3.99719	3.1668	3.43354	2.97875	3.02617	2.74952	1.21053	0.275642	0.0726696	0.8479	up	no
11791	0	chr1	-	75199829	75209503	ENSMUST00000132507	14	2040	MSTRG.1496	Glb1l	0.105995	0.224364	0	0.357812	1.47113	0.545048	0.139157	-2.84521	0.0726773	0.8479	down	no
56542	0	chr14	+	79587809	79625022	ENSMUST00000228675	11	1016	MSTRG.9292	Sugt1	0.272641	0.184851	0.166635	0.362459	0.279196	0.428227	0.583361	-0.77754	0.0727455	0.848121	down	no
135877	0	chr6	-	128348754	128350154	ENSMUST00000205083	1	1401	MSTRG.22151	Gm44190	0.22813	0.148137	0.332674	0.465795	0.339745	0.408845	0.583786	-0.776488	0.0727975	0.848414	down	no
166046	0	chr9	+	103343936	103345879	ENSMUST00000190712	2	1157	MSTRG.26805	Topbp1	0.761057	0.397728	0.986872	1.25439	2.06759	0.921057	0.505689	-0.983677	0.0728313	0.848531	down	no
167108	0	chr9	+	108567533	108569174	ENSMUST00000193193	1	1642	MSTRG.26950	4833445I07Rik	2.90439	3.33058	2.05027	2.12405	1.512	1.7804	1.52965	0.613197	0.0728356	0.848531	up	no
39884	0	chr12	+	69946177	69959472	ENSMUST00000222246	6	957	MSTRG.6330	Atl1	0	0.010341	0.005914	0.065219	0.03053	0.040774	0.119064	-3.07019	0.072954	0.849338	down	no
103906	0	chr3	+	90087456	90089047	ENSMUST00000133361	3	835	MSTRG.16746	Tpm3	1.57057	0.092729	0.067756	0.170434	0.056474	0.081339	5.61582	2.4895	0.0730331	0.849769	up	no
39802	0	chr12	-	69341002	69341822	ENSMUST00000222674	3	534	MSTRG.6314	Nemf	0.24067	0.111697	0.18927	0.498861	0.202309	0.521492	0.442998	-1.17463	0.0731477	0.849889	down	no
134559	0	chr6	+	115902627	115926699	ENSMUST00000155565	13	4271	MSTRG.21958	Ift122	0.373499	0.196874	0.222419	0.115547	0.101993	0.213793	1.838	0.87814	0.073154	0.849889	up	no
162594	0	chr9	+	51278513	51284210	ENSMUST00000186025	2	4934	MSTRG.26265	2010007H06Rik	0.196079	0.771558	0.088578	0.159617	0.078386	0.093607	3.18511	1.67134	0.0731927	0.850154	up	no
114503	0	chr4	+	130013636	130014582	ENSMUST00000136416	3	355	ENSMUSG00000028782	Adgrb2	0.086895	0.180605	0.159653	0.000851	0	0.068501	6.1592	2.62274	0.0732343	0.85019	up	no
152089	0	chr8	+	13105936	13121746	ENSMUST00000141315	3	548	MSTRG.24420	Cul4a	0.348362	0.497354	0.289357	0.699329	0.895422	0.53829	0.532138	-0.910127	0.0732421	0.85019	down	no
60653	0	chr15	+	79131686	79136957	ENSMUST00000230779	2	4372	MSTRG.9950	Micall1	0.032032	0.183557	0.423712	0.105623	0.025311	0.027825	4.02686	2.00966	0.0732674	0.85019	up	no
37801	0	chr12	+	16207733	16286119	ENSMUST00000222537	6	906	ENSMUSG00000113586	Gm48606	0	0.124899	0.178698	0	0	0	1011.99	9.98298	0.0733531	0.850322	up	no
125457	0	chr5	+	124451171	124463259	ENSMUST00000125588	4	3226	MSTRG.20402	Kmt5a	0.448957	0.261313	0.032394	0.033612	0.065907	0.106081	3.61218	1.85287	0.0734117	0.850559	up	no
119239	0	chr5	+	31297554	31327295	ENSMUST00000202909	17	4014	ENSMUSG00000059434	Gckr	0.009038	0	0	0.018676	0.014702	0.020171	0.16878	-2.56678	0.0734678	0.850707	down	no
64284	0	chr16	+	15637866	15684749	ENSMUST00000182134	22	3063	MSTRG.10473	Prkdc	0.456234	0.770537	0.587871	0.491711	0.266633	0.249026	1.80137	0.849091	0.0734876	0.850802	up	no
147292	0	chr7	+	105555691	105556917	ENSMUST00000211307	2	715	MSTRG.23724	Smpd1	0.077923	0.026854	0.009826	0.118212	0.142794	0.107941	0.310622	-1.68677	0.0735882	0.851191	down	no
71051	0	chr17	+	25919089	25935745	ENSMUST00000148064	2	2071	MSTRG.11504	Gm16278	2.05999	1.2768	3.60038	3.41974	9.95063	3.28424	0.416531	-1.2635	0.0737052	0.851826	down	no
31339	0	chr11	+	72449638	72450774	ENSMUST00000155995	2	978	MSTRG.4788	Mybbp1a	0.559978	0.459471	0.556476	0.68322	0.726594	0.764366	0.724836	-0.464273	0.0737167	0.851826	down	no
81126	0	chr18	-	77672377	77713983	ENSMUST00000235641	2	2571	MSTRG.13090	8030462N17Rik	2.54238	2.18539	2.42553	2.07603	2.02622	1.69385	1.23416	0.303529	0.073723	0.851826	up	no
11155	0	chr1	-	64860298	64928802	ENSMUST00000140857	5	2996	MSTRG.1402	Plekhm3	0.059648	0.079836	0.041375	0.022111	0.02274	0.041814	2.08687	1.06134	0.0739164	0.852705	up	no
80600	0	chr18	-	66127305	66218288	ENSMUST00000236179	2	979	MSTRG.13009	Gm50143	0.507763	0.464644	0.313734	0.213818	0.255364	0.310433	1.64971	0.722215	0.0739842	0.85288	up	no
62312	0	chr15	+	97964257	97967096	ENSMUST00000230144	4	840	MSTRG.10194	Tmem106c	0	0	0	0	0.158658	0.168972	0.000915667	-10.0929	0.0740275	0.853014	down	no
167294	0	chr9	+	109105501	109106911	ENSMUST00000195364	5	755	MSTRG.26973	Plxnb1	0.014549	0.060719	0.016304	0.156772	0.057199	0.09897	0.292617	-1.77291	0.0740373	0.853014	down	no
95905	0	chr2	-	128300624	128429884	ENSMUST00000135433	4	1492	MSTRG.15402	Morrbid	0.021654	0.021016	0	0.081063	0.030696	0.077637	0.225295	-2.15011	0.0740902	0.853014	down	no
48370	0	chr13	+	73626911	73629675	ENSMUST00000223196	2	2663	ENSMUSG00000021611	Tert	0.142089	0.081178	0.10241	0.151472	0.164189	0.199441	0.632257	-0.661416	0.074112	0.853014	down	no
81281	0	chr18	-	80756460	80762873	ENSMUST00000224283	3	995	MSTRG.13121	Atp9b	1.05737	0.911148	0.945671	1.47122	1.63993	1.09748	0.692432	-0.530255	0.0741462	0.853014	down	no
17942	0	chr1	-	181905478	181906838	ENSMUST00000191649	2	872	ENSMUSG00000022995	Enah	0.1287	0.007385	0.071453	0	0.001425	0.016017	11.8988	3.57274	0.0741488	0.853014	up	no
126872	0	chr5	+	138264069	138266661	ENSMUST00000125662	2	1267	MSTRG.20597	6330418K02Rik	0.485251	0.52076	0.115422	0	0.05805	0.145689	5.50426	2.46055	0.0741509	0.853014	up	no
76776	0	chr17	-	80580517	80628966	ENSMUST00000234585	19	7749	MSTRG.12365	Map4k3	3.64577	3.24792	4.05391	2.99414	3.19348	3.2816	1.15613	0.209298	0.0743771	0.853768	up	no
128683	0	chr6	+	17749392	17943025	ENSMUST00000140358	15	3898	MSTRG.20917	St7	0.08131	0.068502	0.099731	0.102074	0.563684	0.098166	0.326659	-1.61414	0.0743944	0.853786	down	no
158097	0	chr8	+	115585392	115595152	ENSMUST00000212830	3	1561	ENSMUSG00000110592	4930488N15Rik	0.164514	0.123972	0.194446	0.245316	0.274765	0.227813	0.645723	-0.631014	0.0744181	0.853881	down	no
142693	0	chr7	+	45062489	45074930	ENSMUST00000209901	4	549	MSTRG.23091	Nosip	0.978568	1.06561	1.13399	0.771615	0.818908	0.672539	1.40436	0.489918	0.0745044	0.854424	up	no
69909	0	chr17	+	20958989	20961942	ENSMUST00000139293	5	750	MSTRG.11361	Ppp2r1a	1.61303	1.42456	1.37831	1.27475	0.931494	0.768621	1.4844	0.569882	0.0745964	0.854621	up	no
21307	0	chr10	-	61494917	61496290	ENSMUST00000220313	2	392	MSTRG.3152	Gm47595	0.230204	0.032252	0.249321	0.267333	0.968435	0.432168	0.306833	-1.70448	0.0746739	0.855049	down	no
158476	0	chr8	+	121974448	121978023	ENSMUST00000173753	2	2242	MSTRG.25653	Banp	0.76035	0.737962	0.734645	0.868428	0.977545	1.35465	0.697664	-0.519396	0.0746868	0.855049	down	no
105691	0	chr3	+	106547870	106567604	ENSMUST00000135740	5	1949	MSTRG.17067	Dram2	1.40145	1.62366	0.890911	0.981868	0.726479	0.692921	1.63081	0.705592	0.0747393	0.85523	up	no
98434	0	chr2	-	164053540	164066569	ENSMUST00000132602	4	2943	MSTRG.15819	Tomm34	0.129514	0.190126	0.137521	0.489088	0.456137	0.127421	0.426199	-1.2304	0.0748147	0.855607	down	no
139302	0	chr7	+	19345107	19350539	ENSMUST00000160909	4	797	MSTRG.22648	Ercc1	0.219342	0.202235	0.208211	0.028685	0.166125	0.07024	2.37611	1.2486	0.0749159	0.855794	up	no
11814	0	chr1	+	75212399	75213228	ENSMUST00000186350	2	678	MSTRG.1497	Stk16	0.775642	0.429136	0.288081	0.69755	3.26848	0.620688	0.325474	-1.61938	0.0749702	0.85609	down	no
26099	0	chr10	-	128548476	128549309	ENSMUST00000176966	2	720	MSTRG.3904	Rpl41	1.7128	2.2029	1.97598	1.52325	1.45034	1.40108	1.34677	0.429506	0.0750155	0.8564	up	no
61906	0	chr15	+	89355914	89365331	ENSMUST00000145793	8	836	MSTRG.10132	Ncaph2	0.142293	0.209266	0.165018	0.219669	0.322888	0.474635	0.507846	-0.977537	0.0750327	0.8564	down	no
135380	0	chr6	+	124703005	124704418	ENSMUST00000150597	3	1133	MSTRG.22085	Lpcat3	0.575412	0.592778	0.847639	0.71246	1.74339	1.24612	0.544528	-0.876923	0.0750397	0.8564	down	no
42491	0	chr12	+	109603975	109661716	ENSMUST00000238468	26	3223	MSTRG.6810	Rian	0.132844	0.004553	0	0	0	0	457.99	8.83917	0.0751159	0.856946	up	no
21853	0	chr10	-	70934502	70948489	ENSMUST00000144740	8	3053	MSTRG.3220	Bicc1	0.186233	0.187327	0.168668	0.214499	0.276883	0.290751	0.693268	-0.528514	0.0751663	0.857172	down	no
47834	0	chr13	+	65242108	65250206	ENSMUST00000209344	4	1484	MSTRG.7789	Gm36445	0	0	0	0	0.445446	0	0.000673482	-10.5361	0.075303	0.857608	down	no
102993	0	chr3	+	86125329	86130526	ENSMUST00000183202	1	5198	MSTRG.16600	Sh3d19	0.167578	0.193558	0.224453	0.091693	0.095206	0.173232	1.62604	0.701367	0.0753183	0.857608	up	no
43580	0	chr12	+	116047829	116054721	ENSMUST00000182883	1	6893	MSTRG.7067	Zfp386	0.020038	0.019049	0	0	0	0	130.29	7.02558	0.0754357	0.858255	up	no
81205	0	chr18	+	80186239	80193569	ENSMUST00000236423	5	2708	MSTRG.13106	Rbfaos	1.28513	1.42074	1.17412	0.877267	1.06476	0.593762	1.53009	0.613619	0.0754379	0.858255	up	no
166372	0	chr9	-	106236678	106240033	ENSMUST00000123601	4	878	MSTRG.26857	Alas1	0.961045	1.58329	1.05885	0.580485	0.926038	0.663871	1.66015	0.731314	0.0755248	0.858857	up	no
166981	0	chr9	+	108367924	108370242	ENSMUST00000194065	1	2319	MSTRG.26939	Usp4	1.1843	0.976068	1.06782	1.20802	1.60576	1.43226	0.760283	-0.395392	0.0755975	0.859443	down	no
12169	0	chr1	-	82721771	82725169	ENSMUST00000187869	1	3399	MSTRG.1547	C430014B12Rik	0.096357	0.031848	0.093049	0.093268	0.238802	0.158671	0.450857	-1.14926	0.0756303	0.859573	down	no
26129	0	chr10	-	128681803	128696302	ENSMUST00000220593	4	1674	MSTRG.3907	Rab5b	2.15895	2.59832	2.27263	2.97184	2.96359	3.34135	0.757796	-0.400119	0.0756789	0.860044	down	no
31027	0	chr11	+	70436699	70440252	ENSMUST00000138006	8	1092	MSTRG.4743	Arrb2	0	0.569016	0	0	0	0	1896.72	10.8893	0.0758028	0.860725	up	no
16101	0	chr1	+	161035163	161037547	ENSMUST00000161380	8	601	MSTRG.2239	Gas5	0.582323	0.752018	0.995031	0.286074	0.624413	0.290825	1.93902	0.95533	0.0758329	0.860986	up	no
17248	0	chr1	-	173336839	173341926	ENSMUST00000136540	4	855	MSTRG.2444	Cadm3	0.004845	0.00718	0.037933	0.03033	0.253758	0.043029	0.152722	-2.71102	0.0760622	0.861714	down	no
24187	0	chr10	+	93085251	93093357	ENSMUST00000214288	3	472	ENSMUSG00000111013	Gm32468	0	0.323546	0.232228	0	0	0	1852.58	10.8553	0.0760679	0.861714	up	no
13163	0	chr1	+	92946885	92947941	ENSMUST00000136598	2	809	MSTRG.1717	Capn10	0.264674	0.585202	0.485896	0.091058	0.241711	0.26781	2.22414	1.15325	0.07611	0.861929	up	no
20539	0	chr10	+	42761806	42812838	ENSMUST00000144228	13	4233	MSTRG.3019	Sec63	1.71478	1.83825	1.81051	1.18118	1.318	1.64503	1.29423	0.372091	0.076129	0.862002	up	no
107180	0	chr3	+	135438864	135458647	ENSMUST00000196248	1	19784	MSTRG.17299	Ube2d3	7.60774	2.79675	1.09703	0.867531	1.99293	1.229	2.81248	1.49184	0.0761423	0.862015	up	no
12154	0	chr1	+	82316642	82319730	ENSMUST00000187475	1	3089	MSTRG.1532	Rhbdd1	2.21791	2.25235	2.58759	2.09503	1.75556	1.94133	1.21857	0.285187	0.0761657	0.862015	up	no
140892	0	chr7	-	30054489	30057764	ENSMUST00000183025	1	3276	MSTRG.22884	Zfp82	0.35668	0.171383	0.426313	0.182222	0.092124	0.209675	1.97177	0.979488	0.0761978	0.862116	up	no
161788	0	chr9	-	44277503	44279838	ENSMUST00000159997	5	743	MSTRG.26152	Abcg4	0.032281	0	0	0.26582	0	0.207042	0.0682673	-3.87266	0.0762755	0.862531	down	no
75822	0	chr17	-	59000111	59003707	ENSMUST00000174108	2	2560	ENSMUSG00000024228	Nudt12	0.152891	0.14262	0.209089	0.120919	0.057439	0.11202	1.73773	0.797208	0.0763194	0.862705	up	no
164091	0	chr9	-	69988400	69989968	ENSMUST00000185564	1	1569	MSTRG.26498	Gm28731	0.088756	0.027327	0.041886	0	0	0.022624	6.98236	2.80372	0.0763547	0.862862	up	no
157519	0	chr8	-	105935800	105937665	ENSMUST00000212876	4	969	MSTRG.25357	Psmb10	1.12377	1.34839	1.3536	1.07609	0.410999	0.629858	1.80721	0.853764	0.0763834	0.862945	up	no
48434	0	chr13	+	73945560	73950207	ENSMUST00000220968	3	829	MSTRG.7880	Brd9	1.7226	1.5767	1.00109	0.306133	0.854861	0.948857	2.03824	1.02733	0.0766028	0.863953	up	no
151598	0	chr8	-	3744036	3748984	ENSMUST00000207906	6	944	MSTRG.24350	Cd209a	0.137068	0.138666	0.040667	0.135328	0.262308	0.471732	0.363944	-1.45821	0.0766264	0.863953	down	no
27007	0	chr11	+	6415876	6419817	ENSMUST00000155824	4	2858	MSTRG.4028	Ppia	22.3408	19.3969	21.813	18.1422	18.394	14.5383	1.24428	0.315307	0.07665	0.863953	up	no
37333	0	chr12	+	4203268	4206624	ENSMUST00000127110	3	711	MSTRG.5792	Adcy3	0.518087	0.257116	0.381823	0.789643	0.491337	0.713568	0.580094	-0.785641	0.0766842	0.863964	down	no
146122	0	chr7	-	98979249	99141141	ENSMUST00000207032	12	1801	MSTRG.23583	Uvrag	0.53718	0.749296	0.298385	0.286592	0.083468	0.301172	2.36112	1.23947	0.0767845	0.864061	up	no
151195	0	chr7	-	143071529	143087214	ENSMUST00000150589	21	3997	MSTRG.24297	Trpm5	0	0	0	0	0	0.164734	0.00182112	-9.10096	0.076861	0.864158	down	no
87706	0	chr2	-	14706834	14739722	ENSMUST00000192361	3	1811	MSTRG.14252	Gm10848	0.092142	0.085066	0.116464	0.06857	0.044377	0.052929	1.77043	0.824101	0.0768788	0.864158	up	no
50523	0	chr13	+	120010390	120018956	ENSMUST00000224554	4	1534	MSTRG.8278	Gm36161	5.53927	5.27789	6.32971	1.74733	4.97559	1.78549	2.01528	1.01098	0.0768858	0.864158	up	no
9263	0	chr1	+	34006180	34165057	ENSMUST00000183331	18	3085	MSTRG.1044	Dst	0.146297	0.074316	0.031309	0.048641	0.008451	0.00348	4.15905	2.05625	0.0768891	0.864158	up	no
155330	0	chr8	-	72484574	72492733	ENSMUST00000141352	5	1236	MSTRG.24949	Slc35e1	0.096055	0.074726	0.093848	0.178023	0.118102	0.170139	0.567552	-0.817176	0.0769289	0.864427	down	no
25969	0	chr10	+	128247285	128248046	ENSMUST00000142484	2	644	MSTRG.3876	Timeless	0.188629	0.097963	0.144975	0.533923	0.354242	0.150472	0.415513	-1.26704	0.0771114	0.865272	down	no
141163	0	chr7	+	30698926	30700536	ENSMUST00000207565	4	612	ENSMUSG00000013083	2200002J24Rik	0.115581	0.252934	0.276474	0.092087	0	0	7.00413	2.80821	0.0771257	0.86529	up	no
137825	0	chr7	-	4849335	4851229	ENSMUST00000207502	3	510	ENSMUSG00000052605	Isoc2b	0.518791	0.606707	0.849355	0.498029	0.127199	0.307018	2.11838	1.08296	0.0772164	0.865539	up	no
145988	0	chr7	-	97693423	97696621	ENSMUST00000147690	2	3091	MSTRG.23567	Rsf1os2	0.326387	0.219093	0.249895	0.151763	0.15821	0.222998	1.49234	0.577578	0.0772369	0.865539	up	no
59051	0	chr15	-	58116148	58119072	ENSMUST00000227134	1	2925	MSTRG.9708	Atad2	0.444647	0.69853	0.570378	0.762569	0.983019	0.881041	0.652378	-0.61622	0.0773699	0.866085	down	no
48435	0	chr13	+	73951187	73960895	ENSMUST00000221324	5	1427	MSTRG.7880	Brd9	0.543334	0.426627	0.306928	0.098752	0.273457	0.275642	1.97096	0.978899	0.0774458	0.866453	up	no
94851	0	chr2	+	118862028	118870397	ENSMUST00000126082	3	897	MSTRG.15224	Ivd	0.712609	0.858763	0.874148	0.335542	0.646618	0.539194	1.60746	0.684785	0.0774611	0.866464	up	no
121546	0	chr5	+	74584782	74591773	ENSMUST00000202499	3	3975	MSTRG.19777	Fip1l1	0.008701	0.015745	0.008219	0.007671	0.009419	0.174334	0.170642	-2.55095	0.0775022	0.866684	down	no
32115	0	chr11	+	78319926	78320740	ENSMUST00000125477	2	707	MSTRG.4915	Spag5	0.233515	0.330675	0.255654	0.312491	1.24903	0.449593	0.407658	-1.29457	0.0775678	0.86691	down	no
165330	0	chr9	-	90096983	90097889	ENSMUST00000189420	2	504	MSTRG.26688	Morf4l1	4.86011	3.51539	6.07039	3.64466	2.40049	3.4889	1.51519	0.599499	0.0775767	0.86691	up	no
143961	0	chr7	-	61930137	61982358	ENSMUST00000208822	6	1164	ENSMUSG00000109321	A330076H08Rik	0.459384	0.193906	0.31791	0	0.087026	0.131828	4.43766	2.1498	0.0776307	0.8674	up	no
97239	0	chr2	-	152322938	152324640	ENSMUST00000128645	2	1619	MSTRG.15623	Rbck1	0.408997	0.2614	0.287607	0.174047	0.053044	0.219694	2.14422	1.10045	0.0777435	0.86818	up	no
105153	0	chr3	-	100624902	100627296	ENSMUST00000199953	1	2395	MSTRG.16968	Gm42869	3.70888	3.04152	3.55057	2.8764	2.90859	3.14236	1.15387	0.206479	0.0778043	0.868203	up	no
145837	0	chr7	+	92875300	92901747	ENSMUST00000208103	2	790	MSTRG.23520	Prcp	1.59378	1.34978	2.16324	2.13222	2.35649	3.05076	0.677342	-0.562044	0.0778407	0.868214	down	no
8260	0	chr1	-	4492457	4493604	ENSMUST00000192505	1	1148	ENSMUSG00000025902	Sox17	0.332584	0.282787	0.352423	0.188936	0.210208	0.051746	2.14641	1.10192	0.0779449	0.868662	up	no
135825	0	chr6	+	127577897	127630033	ENSMUST00000201303	7	1267	MSTRG.22146	Cracr2a	0.188806	0.151144	0.088232	0.028252	0.082603	0.075642	2.29592	1.19907	0.077982	0.868838	up	no
71665	0	chr17	-	28424723	28426430	ENSMUST00000233201	1	1708	MSTRG.11591	Gm49838	1.55814	1.45791	1.91688	1.52951	3.59906	3.83176	0.550529	-0.86111	0.078029	0.868937	down	no
107957	0	chr3	+	152224728	152235467	ENSMUST00000198539	3	5147	MSTRG.17410	Fubp1	0.30015	0.171203	0.281743	0.080607	5.1354	0.068416	0.142512	-2.81084	0.0780368	0.868937	down	no
10792	0	chr1	-	59191609	59237231	ENSMUST00000159166	13	2977	MSTRG.1320	Als2	0.168161	0.350006	0.182924	0.419087	0.423377	0.427295	0.552145	-0.856881	0.07805	0.868937	down	no
52295	0	chr14	-	31013455	31014589	ENSMUST00000226220	3	791	MSTRG.8569	Gnl3	0.123262	0.200531	0.103839	0.025792	0.037569	0.09492	2.70173	1.43388	0.0781644	0.869384	up	no
102894	0	chr3	-	84030315	84040175	ENSMUST00000193696	3	1608	MSTRG.16595	Tmem131l	10.9418	7.73307	12.6018	12.0064	16.445	16.4963	0.695848	-0.523156	0.0782136	0.869576	down	no
48441	0	chr13	-	74008009	74009216	ENSMUST00000222385	1	1208	MSTRG.7882	Gm15912	0.221738	0.183466	0.276743	0.158122	0.062166	0.139045	1.89781	0.924338	0.0782219	0.869589	up	no
32425	0	chr11	+	82797218	82799620	ENSMUST00000154887	4	652	MSTRG.4973	Lig3	0.097036	0.007826	0.128752	0.217389	0.145366	0.302659	0.351081	-1.51013	0.0782444	0.869679	down	no
142642	0	chr7	-	44991222	44998712	ENSMUST00000208128	8	1596	MSTRG.23085	Bcl2l12	0.227655	0.155883	0.061669	0.082021	0.034019	0.064333	2.46826	1.30349	0.0782932	0.86969	up	no
155114	0	chr8	+	71542939	71543956	ENSMUST00000212234	3	788	MSTRG.24903	Mvb12a	0.350201	0.047536	0.17491	0.067359	0.019515	0.070953	3.62832	1.8593	0.0783264	0.869792	up	no
79617	0	chr18	-	46261384	46280993	ENSMUST00000237757	3	2011	MSTRG.12845	Pggt1b	2.23049	2.08937	1.81811	1.6124	1.19236	1.71126	1.35916	0.442712	0.0783343	0.869799	up	no
127784	0	chr5	+	147529938	147533229	ENSMUST00000176806	2	2196	MSTRG.20781	Pan3	2.36007	3.47543	2.69814	3.80527	4.07378	4.6737	0.679823	-0.556769	0.078485	0.870754	down	no
52367	0	chr14	-	31156637	31161901	ENSMUST00000159757	13	2188	MSTRG.8575	Stab1	0.547675	0.254618	0.366063	0.536445	0.582523	0.859473	0.590544	-0.759884	0.0785022	0.870802	down	no
73847	0	chr17	+	35887679	35889600	ENSMUST00000172730	5	831	MSTRG.11902	Dhx16	0.174953	0.134718	0.266311	0.006734	0.047814	0.122109	3.26045	1.70507	0.0785179	0.870802	up	no
132312	0	chr6	+	81930715	81931167	ENSMUST00000204691	1	453	MSTRG.21582	Gcfc2	0.065129	0.306553	0.231873	0.079359	0.087285	0.000396	3.61324	1.85329	0.0785378	0.870861	up	no
59041	0	chr15	-	58054914	58076541	ENSMUST00000176270	4	791	MSTRG.9704	Zhx1	0.019857	0.00111	0.031022	0.132973	0.034541	0.074373	0.214931	-2.21805	0.0785667	0.870909	down	no
9454	0	chr1	+	36471996	36473367	ENSMUST00000192530	1	1372	MSTRG.1071	Cnnm4	0.495276	0.490291	0.475243	0.336022	0.236953	0.409022	1.48759	0.572978	0.078574	0.870909	up	no
107723	0	chr3	+	145938644	145944829	ENSMUST00000138876	2	1521	MSTRG.17390	2410004B18Rik	0.107614	0.088102	0.217171	0.260628	0.223558	0.283039	0.538156	-0.893903	0.0785853	0.870909	down	no
2538	0	X	+	74282750	74286293	ENSMUST00000149055	2	3297	MSTRG.352	Taz	0.539027	1.73844	1.65563	0.570743	0.829019	0.331361	2.27199	1.18396	0.0786356	0.871355	up	no
129463	0	chr6	+	34598620	34662748	ENSMUST00000127055	2	667	MSTRG.21050	Cald1	0.328232	0.436949	0.312344	0.365671	0.96363	0.911839	0.480793	-1.05651	0.07864	0.871355	down	no
65073	0	chr16	-	20282744	20302387	ENSMUST00000123070	7	2096	MSTRG.10577	Parl	0.044336	0	0.023873	0.124841	0.084822	0.062611	0.250516	-1.99703	0.078779	0.871777	down	no
87523	0	chr2	+	11705375	11718566	ENSMUST00000130245	2	507	ENSMUSG00000023206	Il15ra	0.068777	0.005891	0.002201	0.039061	0.131843	0.231543	0.191004	-2.38832	0.0788405	0.872017	down	no
148822	0	chr7	-	125667643	125669767	ENSMUST00000205827	2	1976	MSTRG.23952	Gtf3c1	0.664798	0.520994	0.746788	0.827081	0.929652	0.813236	0.751986	-0.411223	0.0788438	0.872017	down	no
55788	0	chr14	+	66868850	66871723	ENSMUST00000100453	1	2874	MSTRG.9129	Gm5464	0.21875	0.336152	0.370205	0.190299	0.23195	0.140858	1.64286	0.716211	0.0788637	0.872031	up	no
124519	0	chr5	-	118077052	118155464	ENSMUST00000201545	8	1975	MSTRG.20243	Fbxw8	0.731107	0.239563	0.388672	0.844389	1.1881	0.669471	0.503096	-0.991096	0.0788668	0.872031	down	no
119711	0	chr5	+	34616626	34620451	ENSMUST00000144226	3	698	MSTRG.19440	Add1	1.61112	1.7479	1.96222	2.34981	3.13486	2.14573	0.697374	-0.519996	0.0789321	0.872595	down	no
156173	0	chr8	-	85125872	85132289	ENSMUST00000209823	2	1885	MSTRG.25128	Gm42031	0.109456	0.402806	0.0959	0.852782	0.101325	1.67018	0.231744	-2.1094	0.0790076	0.872966	down	no
85560	0	chr19	+	41912076	41916086	ENSMUST00000235468	2	593	MSTRG.13765	Pgam1	1.46489	1.33258	1.98962	1.17327	1.07518	1.22583	1.37787	0.462438	0.0790538	0.873113	up	no
83048	0	chr19	+	6950475	6951641	ENSMUST00000237244	1	1167	MSTRG.13360	Bad	1.54076	1.37749	1.77091	1.16901	0.474698	1.05928	1.73481	0.794775	0.0790642	0.873113	up	no
34030	0	chr11	+	98451842	98453822	ENSMUST00000133419	4	667	ENSMUSG00000019312	Grb7	0	0.094664	0.086815	0.221598	0.083499	0.642188	0.191578	-2.384	0.0790745	0.873113	down	no
23244	0	chr10	+	81183848	81190500	ENSMUST00000218698	2	790	MSTRG.3411	Dapk3	0.129673	0.086859	0.143353	0.35719	0.294387	0.133642	0.458324	-1.12556	0.0791027	0.873203	down	no
75712	0	chr17	-	57023505	57024171	ENSMUST00000232765	2	593	MSTRG.12181	Khsrp	0.121263	0.015042	0.119138	0.17996	0.344305	0.231564	0.337964	-1.56506	0.0791551	0.873304	down	no
134341	0	chr6	+	113531704	113538719	ENSMUST00000143535	6	1563	MSTRG.21922	Fancd2	0.021226	0	0.005194	0.11758	0.082052	0.000976	0.1317	-2.92468	0.0791855	0.873321	down	no
99841	0	chr2	-	181254775	181256131	ENSMUST00000123148	3	888	MSTRG.16070	Gmeb2	0.828728	0.902857	0.846502	0.940358	1.74771	1.3891	0.632323	-0.661266	0.0792972	0.873757	down	no
166408	0	chr9	-	106432991	106438353	ENSMUST00000187324	14	2024	MSTRG.26863	Acy1	0.33844	0.09475	0.064872	0	0.049352	0	10.092	3.33514	0.0793983	0.874242	up	no
146136	0	chr7	-	99158984	99170106	ENSMUST00000207894	4	642	MSTRG.23582	Dgat2	0.07883	0.007716	0.100334	0.120733	0.33415	0.162521	0.302687	-1.7241	0.0794409	0.874242	down	no
148006	0	chr7	-	113327033	113331309	ENSMUST00000139650	2	2882	MSTRG.23817	Btbd10	0.706371	0.58546	0.680491	0.729145	0.880708	0.924074	0.778366	-0.36148	0.0794496	0.874242	down	no
82143	0	chr19	-	4623854	4625641	ENSMUST00000225285	5	824	MSTRG.13244	Rce1	0.148968	0.117015	0.074947	0.067775	0	0.017604	3.99314	1.99752	0.079489	0.874357	up	no
100347	0	chr3	+	14971201	15002727	ENSMUST00000182586	4	1366	ENSMUSG00000098008	A930001A20Rik	0	0	0	0.027009	0.208247	0	0.00127521	-9.61505	0.0795921	0.874766	down	no
71291	0	chr17	-	26937973	26939450	ENSMUST00000237609	5	812	MSTRG.11546	Cuta	1.48625	1.70991	3.85203	0.334579	0.958373	1.53565	2.49176	1.31716	0.0795967	0.874766	up	no
11524	0	chr1	-	73980640	73987063	ENSMUST00000188942	5	1852	MSTRG.1457	Tns1	0.304497	0.147096	0.232669	0.236086	0.65507	0.481574	0.498468	-1.00443	0.0796422	0.874766	down	no
147915	0	chr7	-	111077950	111079395	ENSMUST00000161682	4	529	MSTRG.23802	Eif4g2	1.1387	1.15281	1.1824	1.47906	1.53801	1.65447	0.743632	-0.427339	0.0796626	0.874766	down	no
146327	0	chr7	+	100472994	100486432	ENSMUST00000133850	6	2638	MSTRG.23627	Ucp3	0	0.079819	0.023319	0	0	0	343.793	8.4254	0.0797202	0.874766	up	no
73257	0	chr17	+	34585665	34586674	ENSMUST00000150441	2	693	MSTRG.11811	Notch4	0.149499	0.037653	0.077481	0.201645	0.146419	0.297301	0.410052	-1.28612	0.0797465	0.874804	down	no
22796	0	chr10	-	80035949	80037187	ENSMUST00000147507	4	794	MSTRG.3358	Polr2e	0.047977	0.023083	0.018075	0.177874	0.070213	0.038053	0.311508	-1.68266	0.0797699	0.874885	down	no
167229	0	chr9	+	108982654	108984875	ENSMUST00000198997	6	887	MSTRG.26966	Col7a1	0.015543	0.016507	0.030903	0.152966	0.059212	0.02937	0.260623	-1.93996	0.0797851	0.874885	down	no
83052	0	chr19	-	6953714	6969814	ENSMUST00000237726	30	4612	MSTRG.13361	Plcb3	2.88405	1.49525	1.1913	0.767172	1.12226	1.21046	1.79703	0.845616	0.0798994	0.875543	up	no
165183	0	chr9	-	88521052	88523562	ENSMUST00000239359	3	2145	MSTRG.26657	Snhg5	0	0	0.300775	0	0	0	1002.58	9.96951	0.0799151	0.875543	up	no
1147	0	X	-	37084537	37085402	ENSMUST00000131149	2	758	MSTRG.150	Rpl39	2.32419	2.05244	2.25819	1.63349	1.89053	1.1988	1.40484	0.490411	0.0799917	0.875727	up	no
15876	0	chr1	-	156972760	157054034	ENSMUST00000190681	3	722	ENSMUSG00000101768	Gm28694	0.130046	0.135924	0.109258	0	0	0.067793	5.53491	2.46856	0.0800043	0.875727	up	no
167151	0	chr9	-	108644701	108650418	ENSMUST00000195623	2	1484	MSTRG.26957	Arih2	0.052829	0.061745	0.149681	0.16301	0.188854	0.16995	0.506416	-0.981605	0.080012	0.875732	down	no
83823	0	chr19	-	11321505	11336146	ENSMUST00000162785	5	3607	MSTRG.13470	Ms4a7	0.799007	1.28164	1.28488	0.59815	0.866678	0.733738	1.53078	0.61427	0.080055	0.876053	up	no
159699	0	chr9	-	15317189	15324291	ENSMUST00000217407	3	6183	MSTRG.25855	Cep295	0.579036	0.715065	0.432874	1.21935	1.70128	0.583468	0.492845	-1.0208	0.0800664	0.876089	down	no
126450	0	chr5	+	136274996	136432626	ENSMUST00000148082	5	15914	MSTRG.20541	Gm16599	0.052626	0.634114	0.051416	0.019282	0.018464	0.115173	4.8271	2.27116	0.0800884	0.876251	up	no
98283	0	chr2	+	161109411	161114858	ENSMUST00000209874	3	1805	MSTRG.15799	Gm45447	0.020099	0	0	0.02044	0.091852	0.036568	0.135019	-2.88876	0.0801779	0.876638	down	no
125184	0	chr5	+	123278128	123279585	ENSMUST00000200666	1	1458	MSTRG.20351	Wdr66	0.101989	0.023774	0.113087	0.028197	0.029542	0.016422	3.2207	1.68737	0.080243	0.876991	up	no
82425	0	chr19	-	5465638	5466388	ENSMUST00000237556	3	527	MSTRG.13286	Ctsw	0.847279	0.742889	0.75306	0.503972	0.430709	0.616536	1.51057	0.595097	0.0803087	0.877299	up	no
82984	0	chr19	-	6840165	6841234	ENSMUST00000237303	2	983	MSTRG.13354	Rps6ka4	0.009972	0	0.013207	0.056562	0.019813	0.094013	0.136037	-2.87793	0.0803219	0.877299	down	no
21147	0	chr10	+	59702563	59744896	ENSMUST00000167872	4	4699	MSTRG.3123	Micu1	0.628349	0.592183	0.75079	0.742899	1.18508	0.912035	0.694125	-0.526733	0.0804603	0.877622	down	no
123681	0	chr5	+	110521162	110525980	ENSMUST00000129007	4	1221	MSTRG.20098	A630023P12Rik	0.237849	0.07503	0.192814	0.576605	0.433539	0.179709	0.425005	-1.23445	0.0804865	0.877671	down	no
24519	0	chr10	-	99179184	99184610	ENSMUST00000160182	4	2635	MSTRG.3649	Gm16239	0.454632	0.268042	0.484335	0.681345	0.470823	0.771555	0.627434	-0.672465	0.0805544	0.878071	down	no
58824	0	chr15	-	48285611	48792063	ENSMUST00000160655	8	3229	MSTRG.9665	Csmd3	0.133933	0.130436	0.124117	0.089347	0.007504	0.007038	3.73943	1.90282	0.0805662	0.878071	up	no
103949	0	chr3	+	90258965	90260370	ENSMUST00000149897	5	918	MSTRG.16761	Crtc2	0.96798	1.29016	0.476338	0.393537	0.272717	0.645459	2.08466	1.05981	0.0805977	0.878252	up	no
106544	0	chr3	-	122795091	122802048	ENSMUST00000198879	4	1224	MSTRG.17206	4930447N08Rik	0.620004	0.325246	0.416094	0.241012	0.228242	0.346049	1.66974	0.739623	0.0805978	0.878252	up	no
129839	0	chr6	+	40325508	40349456	ENSMUST00000202949	3	2175	MSTRG.21110	Agk	0.999889	0.987611	1.22196	0.949426	0.554435	0.684583	1.46655	0.552425	0.0806356	0.878388	up	no
95292	0	chr2	+	121171240	121198770	ENSMUST00000144076	19	2888	MSTRG.15300	Tubgcp4	0.87039	0.760952	0.754923	0.349497	0.680027	0.535904	1.52435	0.608197	0.0806586	0.878388	up	no
66063	0	chr16	+	33056482	33061378	ENSMUST00000133785	3	4061	MSTRG.10740	Rpl35a	4.24245	5.75845	4.177	3.32187	3.01833	3.81927	1.39554	0.480819	0.080659	0.878388	up	no
161547	0	chr9	+	41581908	41584358	ENSMUST00000185538	2	2373	MSTRG.26104	Gm28119	0	0	0.265642	0	0	0	885.473	9.79031	0.0808797	0.878731	up	no
123369	0	chr5	+	108430377	108432397	ENSMUST00000130448	2	1225	MSTRG.20059	Pde6b	0	0	0.519834	0	0	0	1732.78	10.7589	0.0808797	0.878731	up	no
94228	0	chr2	-	105076845	105126510	ENSMUST00000172701	7	2960	MSTRG.15135	Wt1os	0	0	0	0.075847	0.017655	0	0.00320849	-8.28389	0.0808816	0.878731	down	no
146805	0	chr7	-	102681361	102687327	ENSMUST00000209621	3	1049	MSTRG.23699	Trim68	0.320832	0.079923	0.207141	0.016897	0.031226	0.129189	3.4284	1.77753	0.0809023	0.878731	up	no
163734	0	chr9	+	65075469	65086346	ENSMUST00000214247	4	6291	MSTRG.26435	Dpp8	0.059716	0.032117	0.006407	0.379018	0.011418	0.114968	0.194379	-2.36305	0.0809146	0.878731	down	no
24873	0	chr10	-	110946010	110948190	ENSMUST00000217982	2	1207	MSTRG.3694	Zdhhc17	4.77376	3.69272	3.99476	3.24233	2.66866	3.66246	1.30165	0.380338	0.0809707	0.878731	up	no
72037	0	chr17	+	29491305	29496112	ENSMUST00000234294	5	2245	MSTRG.11626	Pim1	0.038548	0.100199	0.144512	0.106308	0.146452	0.722802	0.290355	-1.78411	0.0811008	0.879377	down	no
41505	0	chr12	-	91362880	91384409	ENSMUST00000138935	5	2162	MSTRG.6624	Cep128	0.568008	0.590355	0.725036	0.871417	1.63561	0.758376	0.576773	-0.793923	0.08111	0.879398	down	no
152223	0	chr8	+	13938462	13940522	ENSMUST00000209310	2	1447	MSTRG.24443	Fbxo25	0.431468	0	0	0	0	0	1438.23	10.4901	0.0811833	0.879464	up	no
60981	0	chr15	+	80961213	80963879	ENSMUST00000163575	3	501	MSTRG.9997	Adsl	0.289419	0.147324	0.172254	0.274632	0.350817	0.628412	0.485697	-1.04187	0.08126	0.879671	down	no
141555	0	chr7	-	34202815	34206264	ENSMUST00000206232	4	741	MSTRG.22952	Gpi1	0.497644	0.222241	0.297983	0.629395	0.563864	0.530062	0.590643	-0.759641	0.0812635	0.879671	down	no
41536	0	chr12	-	91815504	91818296	ENSMUST00000171465	4	640	MSTRG.6639	Sel1l	0.342685	0.898595	0.303744	0.159929	0.045062	0.311157	2.99337	1.58177	0.0812931	0.879728	up	no
160006	0	chr9	-	20782794	20815067	ENSMUST00000145974	42	3927	ENSMUSG00000004098	Col5a3	0	0	0	0	0.017267	0.050532	0.00442484	-7.82016	0.0813474	0.880189	down	no
3283	0	X	+	98938207	98944872	ENSMUST00000140479	6	1857	MSTRG.470	Yipf6	0.132288	0.065314	0.14118	0.166853	0.225273	0.199519	0.57261	-0.804375	0.0814158	0.88031	down	no
35762	0	chr11	-	113702712	113709526	ENSMUST00000151396	4	999	MSTRG.5547	Cpsf4l	0	0	0	0	0.596155	0	0.000503225	-10.9565	0.0814893	0.880458	down	no
129270	0	chr6	-	31087252	31088296	ENSMUST00000229116	1	1045	MSTRG.21018	Lncpint	0.005979	0.0179	0.004357	0.005894	0.058968	0.112068	0.159589	-2.64757	0.0815876	0.88086	down	no
64381	0	chr16	+	16884212	16896468	ENSMUST00000232523	11	5450	MSTRG.10488	Top3b	0.08302	0.048056	0.022343	0.115866	0.197384	0.0654	0.405174	-1.30339	0.0815908	0.88086	down	no
84969	0	chr19	-	32158256	32389714	ENSMUST00000124012	6	2566	MSTRG.13643	Sgms1	0	0	0	0.2308	0	0	0.00129983	-9.58747	0.0816552	0.881178	down	no
72070	0	chr17	+	29615785	29619293	ENSMUST00000234245	1	3509	MSTRG.11636	Rnf8	0.942995	0.63037	1.01939	1.12665	1.55136	1.1201	0.682645	-0.550793	0.0816632	0.881178	down	no
89954	0	chr2	+	32962266	32963066	ENSMUST00000144644	2	489	MSTRG.14578	Rpl12	1.93437	2.30338	2.30514	1.46405	1.57776	1.81949	1.34591	0.428586	0.081666	0.881178	up	no
36821	0	chr11	-	120369055	120380369	ENSMUST00000135635	9	5400	MSTRG.5714	Faap100	0.668258	0.179671	0.643059	0.096273	0.195987	0.316914	2.44756	1.29134	0.0816733	0.881178	up	no
71961	0	chr17	+	29360932	29365415	ENSMUST00000145124	2	731	MSTRG.11621	Fgd2	0.163724	0.173728	0.184175	0.269472	0.332381	0.279667	0.591736	-0.756975	0.0817309	0.88155	down	no
60074	0	chr15	+	76427900	76453038	ENSMUST00000161683	25	4260	MSTRG.9874	Mroh1	0.798964	0.734985	0.612035	0.363667	0.369382	0.651379	1.55009	0.632349	0.0817986	0.881672	up	no
73498	0	chr17	+	35002714	35016322	ENSMUST00000172637	28	3731	MSTRG.11827	Vars	0.408367	1.43713	1.15227	0.668242	0.357761	0.300781	2.25942	1.17595	0.081829	0.881672	up	no
79564	0	chr18	-	44658556	44662284	ENSMUST00000202845	1	3729	MSTRG.12837	Mcc	0.375939	0.418911	0.368313	0.236076	0.333843	0.275593	1.37569	0.460156	0.0818504	0.881672	up	no
102456	0	chr3	-	68892499	69004570	ENSMUST00000136448	19	7627	MSTRG.16528	Ift80	1.92116	2.78187	2.22478	2.523	6.04012	4.02593	0.550305	-0.861697	0.081873	0.881672	down	no
161867	0	chr9	-	44403698	44407126	ENSMUST00000213747	4	955	MSTRG.26165	Trappc4	3.70157	2.43922	1.41356	1.41243	1.06237	1.68274	1.81702	0.861576	0.081888	0.881672	up	no
32760	0	chr11	-	85103680	85140038	ENSMUST00000174809	2	675	MSTRG.5020	Usp32	0.864935	0.75758	1.32499	1.14887	2.42092	1.62016	0.567926	-0.816225	0.0818989	0.88171	down	no
103888	0	chr3	+	90058645	90062795	ENSMUST00000162390	2	1314	MSTRG.16750	4933434E20Rik	0.9695	0.354368	0.344772	0.251669	0.34244	0.171814	2.1786	1.1234	0.0819269	0.881855	up	no
3635	0	X	+	103493564	103532362	ENSMUST00000234244	6	3458	MSTRG.530	Jpx	0.109094	0.015986	0.018998	0.00857	0.019657	0.004127	4.45317	2.15483	0.082019	0.882446	up	no
72497	0	chr17	-	32198142	32198579	ENSMUST00000229020	1	438	MSTRG.11693	Brd4	0.02646	0.024004	0.03512	0.093646	0.155966	0.096425	0.247326	-2.01551	0.0820462	0.882449	down	no
31858	0	chr11	+	76945739	76968006	ENSMUST00000140193	7	3192	MSTRG.4866	Blmh	2.47558	2.06042	2.27398	1.72611	1.98725	2.02481	1.18678	0.247058	0.0820563	0.882449	up	no
150684	0	chr7	-	141101587	141102676	ENSMUST00000210927	3	873	ENSMUSG00000054662	Ano9	0.038577	0.301573	0	0	0	0	1133.83	10.147	0.0822111	0.883028	up	no
121186	0	chr5	-	67682142	67778959	ENSMUST00000155911	17	5132	MSTRG.19709	Atp8a1	0.788715	0.957019	0.68774	0.936577	1.29278	1.60488	0.63467	-0.655921	0.082335	0.883967	down	no
88232	0	chr2	-	24926672	24927993	ENSMUST00000155525	4	527	MSTRG.14337	Arrdc1	0.420039	0.452933	0.613579	0.596505	0.959351	0.861715	0.614894	-0.701589	0.0823614	0.884094	down	no
73050	0	chr17	+	34036323	34037307	ENSMUST00000174645	3	668	MSTRG.11779	Rxrb	0.100208	0.056555	0.084971	0.204392	0.08637	0.334323	0.386722	-1.37063	0.082451	0.884711	down	no
22828	0	chr10	+	80124819	80130111	ENSMUST00000144119	7	1084	MSTRG.3362	Stk11	0.726316	0.889192	0.56631	0.2163	0.348958	0.595883	1.87903	0.909988	0.0824862	0.884806	up	no
153891	0	chr8	+	48110165	48137691	ENSMUST00000173991	4	786	ENSMUSG00000031562	Dctd	0.464528	0.228747	0.064444	0.061676	0.130676	0.001763	3.90345	1.96475	0.082557	0.884938	up	no
149096	0	chr7	-	126790537	126792496	ENSMUST00000205879	2	1761	MSTRG.23987	Ppp4c	0.006432	0.00289	0.007686	0.005016	0.197223	0.001775	0.0833668	-3.58438	0.0826174	0.884938	down	no
121102	0	chr5	+	66745827	66974662	ENSMUST00000201852	8	1018	MSTRG.19695	Limch1	0.333508	0.551516	0.081628	0.042255	0.160731	0.113976	3.04974	1.60869	0.0826232	0.884938	up	no
20850	0	chr10	+	51493122	51496613	ENSMUST00000218217	4	1623	MSTRG.3080	Lilrb4a	0.01107	0.010873	0.018938	0.021927	0.025063	0.132659	0.22756	-2.13568	0.0826244	0.884938	down	no
81763	0	chr19	+	3851810	3874663	ENSMUST00000125411	3	4377	MSTRG.13206	Chka	0.040196	0.205262	0.485187	0.05441	0.115499	0.058319	3.20138	1.67869	0.082635	0.884938	up	no
30795	0	chr11	-	69881567	69890433	ENSMUST00000108622	17	2188	MSTRG.4720	Acap1	0.092734	0.034417	0.050696	0.102592	0.110977	0.117742	0.536798	-0.897549	0.0826389	0.884938	down	no
73001	0	chr17	-	33996106	33996826	ENSMUST00000238021	2	609	MSTRG.11768	H2-K1	6.5287	4.10738	6.76505	5.81996	12.316	11.9303	0.578759	-0.788964	0.0826521	0.884938	down	no
161928	0	chr9	-	44596563	44598018	ENSMUST00000217329	2	993	ENSMUSG00000110721	Gm47231	0.196811	0.111687	0.342725	0.344005	0.593195	0.3942	0.489126	-1.03172	0.0827284	0.88498	down	no
149935	0	chr7	+	131384257	131387839	ENSMUST00000148533	2	559	MSTRG.24145	Pstk	0.270217	0.579643	0.005762	0.055077	0.031198	0.082421	5.07198	2.34255	0.0827868	0.885197	up	no
45742	0	chr13	+	36963239	36973329	ENSMUST00000224527	4	1746	MSTRG.7470	Gm30489	0.119119	0.101201	0.071159	0.124174	0.177792	0.217419	0.5612	-0.833412	0.0828165	0.88521	down	no
12920	0	chr1	-	90453394	90454501	ENSMUST00000187630	2	1036	ENSMUSG00000101997	Gm28722	0	0.177372	0.067046	0	0	0	814.727	9.67017	0.0828661	0.885505	up	no
108479	0	chr4	-	6396411	6399619	ENSMUST00000149015	4	1431	MSTRG.17528	Nsmaf	0.038798	0.024658	0.027031	0.080538	0.236792	0.01914	0.26893	-1.8947	0.0830387	0.886332	down	no
15686	0	chr1	+	155184310	155188338	ENSMUST00000192091	1	4029	MSTRG.2149	Stx6	1.01513	0.815523	0.932091	0.643519	0.837119	0.592098	1.3329	0.414567	0.0830656	0.886541	up	no
140097	0	chr7	-	25471376	25477808	ENSMUST00000206981	5	1936	MSTRG.22748	Ceacam1	0.025894	0	0.019176	0.051967	0.044906	0.052503	0.301722	-1.72871	0.083125	0.886784	down	no
125880	0	chr5	-	130022287	130024361	ENSMUST00000162230	2	1878	MSTRG.20456	Asl	0.171132	0.231302	0.264714	0.350283	0.428541	0.287662	0.625557	-0.676786	0.0832032	0.887377	down	no
82587	0	chr19	+	5740904	5754330	ENSMUST00000237317	19	3857	MSTRG.13304	Ltbp3	0.626233	0.484941	0.735607	0.510817	0.160452	0.11891	2.33717	1.22476	0.0832184	0.887377	up	no
43908	0	chr13	-	6579768	6593100	ENSMUST00000131648	6	6814	MSTRG.7128	Pfkp	0.517717	0.159911	0.267856	0.93206	0.214795	1.59895	0.344338	-1.5381	0.0833044	0.888072	down	no
126383	0	chr5	+	136083998	136111860	ENSMUST00000135344	20	3062	MSTRG.20526	Rasa4	3.44057	3.06892	2.38185	2.36583	2.06593	2.22186	1.33632	0.418263	0.0833676	0.888324	up	no
53376	0	chr14	-	46743215	46746399	ENSMUST00000226531	2	2273	ENSMUSG00000115690	Gm48924	0	0.007743	0	0.013492	0.019936	0.009988	0.178344	-2.48726	0.0833851	0.888324	down	no
54951	0	chr14	+	55671941	55674067	ENSMUST00000226735	3	1658	MSTRG.8989	Gmpr2	0.849899	0.820756	0.777491	1.09176	0.965014	1.07116	0.78267	-0.353524	0.0834019	0.888324	down	no
128093	0	chr5	+	150805229	150811982	ENSMUST00000132947	2	4654	MSTRG.20822	Pds5b	0.392908	0.339886	0.339211	0.243273	0.314171	0.193819	1.42694	0.512922	0.0834068	0.888324	up	no
17095	0	chr1	+	172114337	172122330	ENSMUST00000122845	11	2580	MSTRG.2423	Copa	0.079008	0.256829	0.118731	0.158995	0.790432	0.375518	0.343084	-1.54336	0.083508	0.888414	down	no
162610	0	chr9	-	51839507	51875803	ENSMUST00000125400	4	1388	ENSMUSG00000074354	Arhgap20os	0	0.14576	0.019734	0	0	0.003381	48.9482	5.61319	0.0835127	0.888414	up	no
132915	0	chr6	-	86470277	86480830	ENSMUST00000129343	3	2487	MSTRG.21671	A430078I02Rik	0.124438	0.543845	0.204672	0.127392	0.064284	0.152526	2.53617	1.34265	0.0836071	0.888708	up	no
127416	0	chr5	+	143913318	143914291	ENSMUST00000128207	2	844	MSTRG.20720	Pms2	0.096006	0.040992	0.347479	0.073163	0.023396	0.020961	4.12251	2.04352	0.0837405	0.888708	up	no
83597	0	chr19	+	10199189	10202384	ENSMUST00000081739	1	3196	MSTRG.13441	Gm10143	2.50063	1.16185	0.822318	2.0215	5.99467	2.57678	0.423375	-1.23999	0.0837867	0.888708	down	no
45103	0	chr13	-	24366776	24375950	ENSMUST00000147704	6	621	MSTRG.7354	Gm11342	0.260871	0.371879	0.166027	0.148006	0.127451	0.104559	2.10196	1.07173	0.0838675	0.888708	up	no
161634	0	chr9	-	43026004	43032254	ENSMUST00000214175	2	5284	MSTRG.26127	Arhgef12	1.30524	1.61248	1.8073	1.7429	5.15194	2.42148	0.507177	-0.979439	0.0839949	0.889011	down	no
157016	0	chr8	+	95806973	95810230	ENSMUST00000098472	1	3258	MSTRG.25270	4930513N10Rik	0.144505	0.13388	0.33724	0.11864	0.115286	0.088289	1.9106	0.934028	0.084017	0.889011	up	no
59983	0	chr15	+	76295309	76295873	ENSMUST00000167433	2	344	MSTRG.9860	Smpd5	0.598952	0.566846	0.312728	0.204278	0.284823	0.283335	1.91411	0.936672	0.0840428	0.889128	up	no
63749	0	chr16	+	5062408	5063672	ENSMUST00000229060	2	956	MSTRG.10385	Ubn1	0.056178	0.112605	0.119805	0.15949	0.141283	0.356975	0.438752	-1.18852	0.0841306	0.889483	down	no
124849	0	chr5	-	121717666	121727403	ENSMUST00000162348	2	685	MSTRG.20308	Gm16552	0.549381	0.374874	0.591764	1.16342	1.28031	0.479796	0.518558	-0.947422	0.084133	0.889483	down	no
66169	0	chr16	+	34690710	34711416	ENSMUST00000232489	9	3156	ENSMUSG00000022833	Ccdc14	0.342369	0.598945	0.592054	0.309077	0.379063	0.276144	1.59016	0.669174	0.0841633	0.889483	up	no
14824	0	chr1	-	135277349	135279915	ENSMUST00000152169	2	1338	MSTRG.2008	Rnpep	0.014257	0.326319	0.010198	0.001147	0.032038	0.004284	9.36171	3.22677	0.0844319	0.890083	up	no
122960	0	chr5	+	104046968	104059635	ENSMUST00000142018	5	2131	MSTRG.19973	Nudt9	0.387273	0.103899	0.406805	0.049984	0.172986	0.126416	2.57016	1.36186	0.0844336	0.890083	up	no
41789	0	chr12	+	100465039	100478150	ENSMUST00000222411	3	493	MSTRG.6693	Gm48383	0.354293	0.109745	0.340299	0.375583	0.801953	0.567893	0.460825	-1.11771	0.0844422	0.890083	down	no
38901	0	chr12	+	40446088	40640902	ENSMUST00000222798	7	1276	MSTRG.6157	Dock4	0.367921	0.105988	0.320188	0.045857	0.080256	0.179659	2.59702	1.37686	0.084485	0.890099	up	no
22533	0	chr10	+	78583193	78583629	ENSMUST00000218670	1	437	MSTRG.3318	Ilvbl	0.564226	0.832782	0.368758	0.293702	0.235547	0.366319	1.97167	0.979419	0.0845943	0.890541	up	no
94356	0	chr2	+	109280852	109310834	ENSMUST00000144924	12	1965	MSTRG.15168	Kif18a	0.728263	1.43934	1.29761	2.05276	2.9556	1.47175	0.534745	-0.903077	0.0846032	0.890541	down	no
113174	0	chr4	-	117164677	117165562	ENSMUST00000132868	2	781	MSTRG.18344	Kif2c	0.132561	0.396446	0.513496	0.713436	0.749784	0.722066	0.477056	-1.06777	0.0846168	0.890607	down	no
46282	0	chr13	-	46699649	46702130	ENSMUST00000182358	3	711	MSTRG.7547	Nup153	4.16408	3.96075	4.76035	5.23138	5.46375	5.02585	0.819616	-0.28698	0.0846939	0.890936	down	no
59551	0	chr15	-	73214402	73423212	ENSMUST00000227569	30	4774	MSTRG.9794	Ptk2	1.28666	0.999062	1.12757	1.40001	1.62921	1.32452	0.783991	-0.351091	0.0847129	0.890936	down	no
17536	0	chr1	+	176814660	176845497	ENSMUST00000150429	8	1398	MSTRG.2482	Sdccag8	0.122053	1.0171	1.22159	0.383103	0.137053	0.225876	3.16441	1.66193	0.0847226	0.890936	up	no
83280	0	chr19	+	8724356	8725340	ENSMUST00000205576	2	693	MSTRG.13401	Snhg1	0.004609	0.01722	0.060641	0.170787	0.15022	0.029975	0.234969	-2.08946	0.0847502	0.890936	down	no
36319	0	chr11	+	116671688	116675799	ENSMUST00000239281	6	857	MSTRG.5641	Snhg16	0.002241	0.354459	0.060382	0	0.003516	0.04078	9.41579	3.23508	0.0847711	0.890936	up	no
26525	0	chr11	+	3330793	3333964	ENSMUST00000153733	3	2170	MSTRG.3931	Pik3ip1	0.691394	0.149226	0.631912	0.165154	0.156709	0.297852	2.37614	1.24862	0.0847733	0.890936	up	no
80241	0	chr18	-	61730939	61786702	ENSMUST00000147278	18	3002	MSTRG.12964	Afap1l1	0.033469	0.450008	0.042515	0.042148	0.060661	0.005974	4.83524	2.27359	0.0847831	0.890936	up	no
23055	0	chr10	+	80702307	80703498	ENSMUST00000219746	3	419	MSTRG.3389	Izumo4	0.637805	0.217188	0.622435	1.00097	1.76896	0.594214	0.439169	-1.18715	0.0848378	0.891073	down	no
61909	0	chr15	+	89370033	89371243	ENSMUST00000151523	6	701	MSTRG.10132	Ncaph2	0	0	0	0	0.306703	0.072259	0.000791636	-10.3029	0.0848666	0.891156	down	no
22871	0	chr10	+	80171982	80172786	ENSMUST00000147190	2	681	MSTRG.3365	Cirbp	0.037687	0	0.006125	0.018755	0.374534	0.01988	0.106039	-3.23733	0.0848726	0.891156	down	no
42297	0	chr12	+	106084370	106088657	ENSMUST00000222979	1	4288	MSTRG.6765	Gm46378	0.001199	0.000465	0.009644	0.010068	0.001399	0.084947	0.117286	-3.0919	0.0849451	0.891156	down	no
56516	0	chr14	+	79397986	79419900	ENSMUST00000227610	10	2008	MSTRG.9277	Mtrf1	0.085782	0.14875	0.35276	0.389439	0.603186	0.347133	0.438357	-1.18982	0.0849685	0.891156	down	no
137468	0	chr7	+	3645290	3661109	ENSMUST00000143085	17	2964	MSTRG.22456	Cnot3	0.142192	0.21115	0.331581	0.269467	0.573458	0.472743	0.52059	-0.941782	0.0849784	0.891156	down	no
149592	0	chr7	+	127974975	127976833	ENSMUST00000205261	1	1859	MSTRG.24055	Fus	4.98509	4.83884	5.64512	5.883	6.11407	6.10145	0.854714	-0.226487	0.0850511	0.891156	down	no
123846	0	chr5	+	112335642	112338073	ENSMUST00000126736	2	1627	MSTRG.20138	Tfip11	0.457661	1.0003	1.03946	0.53069	0.414733	0.490203	1.7396	0.798758	0.0850667	0.891156	up	no
134024	0	chr6	-	106788748	106800077	ENSMUST00000147087	5	2800	MSTRG.21866	Crbn	0.066807	0.246633	0.451911	0.086085	0.075505	0.132535	2.60213	1.37969	0.0851586	0.891713	up	no
132425	0	chr6	+	83078718	83079745	ENSMUST00000204211	4	615	MSTRG.21586	Pcgf1	0.002373	0.00256	0.031023	0.067749	0.212264	0.012557	0.122897	-3.02448	0.0851694	0.891713	down	no
146222	0	chr7	-	99780001	99781539	ENSMUST00000065741	2	917	ENSMUSG00000053360	F730035P03Rik	0	0	0	0.064202	0.21437	0	0.00107692	-9.85887	0.0851714	0.891713	down	no
153870	0	chr8	-	47713091	47713932	ENSMUST00000212658	1	842	MSTRG.24702	Cdkn2aip	0.407126	0.754833	0.648254	0.44008	0.32264	0.325519	1.66343	0.734164	0.0851743	0.891713	up	no
156710	0	chr8	+	94345815	94350185	ENSMUST00000212915	4	684	ENSMUSG00000031766	Slc12a3	0.339612	0.04116	0.08744	0.054884	0	0	8.53094	3.0927	0.085213	0.891763	up	no
75216	0	chr17	-	49456022	49564343	ENSMUST00000224954	24	8962	MSTRG.12086	Daam2	0.89699	0.839494	1.04704	1.07775	1.09529	1.15605	0.83612	-0.258219	0.0852765	0.892048	down	no
158932	0	chr8	+	124535209	124544393	ENSMUST00000129977	4	2087	MSTRG.25508	Cog2	2.79171	2.23789	2.8167	2.32851	1.82173	2.12365	1.25063	0.322652	0.0854599	0.89278	up	no
152682	0	chr8	+	23120949	23127046	ENSMUST00000135206	2	4304	MSTRG.24531	Ank1	1.07265	2.44865	2.17676	2.34766	10.2568	2.7033	0.372234	-1.42572	0.0854799	0.89278	down	no
90727	0	chr2	+	45110707	45114087	ENSMUST00000127150	3	1736	MSTRG.14701	Zeb2os	0.58071	0.612816	0.685504	1.01807	0.848314	0.735587	0.722158	-0.469615	0.0855846	0.893642	down	no
16958	0	chr1	+	171388954	171411312	ENSMUST00000135312	11	5658	MSTRG.2396	Arhgap30	1.53998	0.944641	0.867235	3.35472	1.61529	1.42175	0.524403	-0.931251	0.0856007	0.893656	down	no
2155	0	X	+	71557783	71562634	ENSMUST00000132145	4	3708	MSTRG.303	Hmgb3	0.188928	0.29499	0.328238	0.212289	0.135312	0.083776	1.88271	0.912808	0.0856542	0.893911	up	no
82333	0	chr19	-	5160400	5272807	ENSMUST00000236470	3	765	MSTRG.13268	Pacs1	0.58875	0.689738	0.467798	0.840231	0.984431	0.839477	0.655479	-0.609379	0.085662	0.893911	down	no
144435	0	chr7	-	72225368	72229470	ENSMUST00000206976	3	2944	MSTRG.23287	Mctp2	2.93735	2.70303	2.60463	2.52112	1.85378	2.02902	1.2875	0.364568	0.0856885	0.894024	up	no
[truncated: 32,377 more rows]
