# Supplementary material for: Comparative Transcriptome Profiling of mRNA and lncRNA of Mouse Spleens Inoculated with the Group ACYW135 Meningococcal Polysaccharide Vaccine
Source: Vaccines (Basel). 2023 Jul 28;11(8):1295. doi: 10.3390/vaccines11081295 (PMC10458039; doi:10.3390/vaccines11081295)
Supplement: Supplementary file 1 [file vaccines-11-01295-s001.zip › Table S6.xlsx]

## Sheet: Sheet1
Supplymentary Table-S6 GO terms analysis of differentially mRNAs expression.
GO_ID	GO_Term	GO_function	GO_class	S gene number	TS gene number	B gene number	TB gene number	pvalue
GO:0001503	ossification	biological_process	4	9	51	102	17333	1.46408e-11
GO:0031012	extracellular matrix	cellular_component	4	10	51	240	17333	1.66888e-09
GO:0030199	collagen fibril organization	biological_process	7	6	51	47	17333	4.69016e-09
GO:0005576	extracellular region	cellular_component	3	19	51	1422	17333	7.82554e-09
GO:0031214	biomineral tissue development	biological_process	6	5	51	27	17333	1.38623e-08
GO:0062023	collagen-containing extracellular matrix	cellular_component	5	9	51	276	17333	9.79264e-08
GO:0051216	cartilage development	biological_process	6	6	51	79	17333	1.13055e-07
GO:0005615	extracellular space	cellular_component	4	16	51	1184	17333	1.4888e-07
GO:0001501	skeletal system development	biological_process	6	6	51	96	17333	3.63036e-07
GO:0005201	extracellular matrix structural constituent	molecular_function	4	6	51	101	17333	4.90795e-07
GO:0030282	bone mineralization	biological_process	7	4	51	38	17333	4.5575e-06
GO:0006603	phosphocreatine metabolic process	biological_process	7	2	51	2	17333	8.48824e-06
GO:0002063	chondrocyte development	biological_process	6	3	51	18	17333	1.8982e-05
GO:0001502	cartilage condensation	biological_process	4	3	51	18	17333	1.8982e-05
GO:0004111	creatine kinase activity	molecular_function	7	2	51	4	17333	5.07377e-05
GO:0035989	tendon development	biological_process	7	2	51	4	17333	5.07377e-05
GO:0046314	phosphocreatine biosynthetic process	biological_process	8	2	51	4	17333	5.07377e-05
GO:0005581	collagen trimer	cellular_component	4	4	51	74	17333	6.57102e-05
GO:0001649	osteoblast differentiation	biological_process	6	4	51	76	17333	7.29519e-05
GO:0030198	extracellular matrix organization	biological_process	6	5	51	152	17333	8.23972e-05
GO:0001968	fibronectin binding	molecular_function	5	3	51	29	17333	8.30817e-05
GO:0001958	endochondral ossification	biological_process	6	3	51	29	17333	8.30817e-05
GO:2000467	positive regulation of glycogen (starch) synthase activity	biological_process	8	2	51	5	17333	8.44034e-05
GO:0048545	response to steroid hormone	biological_process	6	3	51	32	17333	0.000112077
GO:0006029	proteoglycan metabolic process	biological_process	8	2	51	6	17333	0.000126367
GO:0030240	skeletal muscle thin filament assembly	biological_process	7	2	51	6	17333	0.000126367
GO:0060351	cartilage development involved in endochondral bone morphogenesis	biological_process	7	2	51	7	17333	0.00017658
GO:0003417	growth plate cartilage development	biological_process	8	2	51	8	17333	0.000234997
GO:0030016	myofibril	cellular_component	7	3	51	43	17333	0.000272573
GO:0030021	extracellular matrix structural constituent conferring compression resistance	molecular_function	5	2	51	9	17333	0.00030157
GO:0048705	skeletal system morphogenesis	biological_process	6	3	51	46	17333	0.0003332
GO:0030017	sarcomere	cellular_component	5	3	51	49	17333	0.000401901
GO:0005509	calcium ion binding	molecular_function	7	8	51	624	17333	0.000437352
GO:0006936	muscle contraction	biological_process	6	3	51	51	17333	0.000452399
GO:0032982	myosin filament	cellular_component	5	2	51	11	17333	0.000458999
GO:0007601	visual perception	biological_process	8	4	51	124	17333	0.000480834
GO:0005178	integrin binding	molecular_function	6	4	51	126	17333	0.000510804
GO:0048407	platelet-derived growth factor binding	molecular_function	6	2	51	12	17333	0.000549763
GO:0043394	proteoglycan binding	molecular_function	5	2	51	12	17333	0.000549763
GO:0071305	cellular response to vitamin D	biological_process	8	2	51	12	17333	0.000549763
GO:0016772	transferase activity, transferring phosphorus-containing groups	molecular_function	5	2	51	12	17333	0.000549763
GO:0007155	cell adhesion	biological_process	4	7	51	496	17333	0.000586177
GO:0033280	response to vitamin D	biological_process	7	2	51	13	17333	0.000648497
GO:0005865	striated muscle thin filament	cellular_component	6	2	51	13	17333	0.000648497
GO:0036122	BMP binding	molecular_function	6	2	51	14	17333	0.000755157
GO:0060348	bone development	biological_process	6	3	51	62	17333	0.000803109
GO:0055008	cardiac muscle tissue morphogenesis	biological_process	7	2	51	15	17333	0.000869697
GO:0009617	response to bacterium	biological_process	7	4	51	146	17333	0.0008878
GO:0005518	collagen binding	molecular_function	5	3	51	65	17333	0.000921811
GO:0009612	response to mechanical stimulus	biological_process	5	3	51	65	17333	0.000921811
GO:0007417	central nervous system development	biological_process	6	3	51	74	17333	0.00134282
GO:0005540	hyaluronic acid binding	molecular_function	6	2	51	20	17333	0.001559
GO:0006937	regulation of muscle contraction	biological_process	8	2	51	21	17333	0.00171987
GO:0060349	bone morphogenesis	biological_process	6	2	51	24	17333	0.0022477
GO:0030500	regulation of bone mineralization	biological_process	7	2	51	24	17333	0.0022477
GO:0051015	actin filament binding	molecular_function	7	4	51	193	17333	0.00247487
GO:0031674	I band	cellular_component	5	2	51	26	17333	0.00263682
GO:0005592	collagen type XI trimer	cellular_component	6	1	51	1	17333	0.00294236
GO:1990238	double-stranded DNA endodeoxyribonuclease activity	molecular_function	9	1	51	1	17333	0.00294236
GO:2000590	negative regulation of metanephric mesenchymal cell migration	biological_process	9	1	51	1	17333	0.00294236
GO:0060720	spongiotrophoblast cell proliferation	biological_process	5	1	51	1	17333	0.00294236
GO:0033034	positive regulation of myeloid cell apoptotic process	biological_process	10	1	51	1	17333	0.00294236
GO:1902480	protein localization to mitotic spindle	biological_process	10	1	51	1	17333	0.00294236
GO:0090317	negative regulation of intracellular protein transport	biological_process	9	1	51	1	17333	0.00294236
GO:0005585	collagen type II trimer	cellular_component	6	1	51	1	17333	0.00294236
GO:2000534	positive regulation of renal albumin absorption	biological_process	7	1	51	1	17333	0.00294236
GO:0019637	organophosphate metabolic process	biological_process	6	1	51	1	17333	0.00294236
GO:0070994	detection of oxidative stress	biological_process	6	1	51	1	17333	0.00294236
GO:0106134	positive regulation of cardiac muscle cell contraction	biological_process	11	1	51	1	17333	0.00294236
GO:0050571	1,5-anhydro-D-fructose reductase activity	molecular_function	7	1	51	1	17333	0.00294236
GO:1905347	endodeoxyribonuclease complex	cellular_component	6	1	51	1	17333	0.00294236
GO:0060739	mesenchymal-epithelial cell signaling involved in prostate gland development	biological_process	4	1	51	1	17333	0.00294236
GO:1902082	positive regulation of calcium ion import into sarcoplasmic reticulum	biological_process	9	1	51	1	17333	0.00294236
GO:2000478	positive regulation of metanephric glomerular visceral epithelial cell development	biological_process	9	1	51	1	17333	0.00294236
GO:1904244	positive regulation of pancreatic trypsinogen secretion	biological_process	11	1	51	1	17333	0.00294236
GO:1900047	negative regulation of hemostasis	biological_process	6	1	51	1	17333	0.00294236
GO:2000866	positive regulation of estradiol secretion	biological_process	9	1	51	1	17333	0.00294236
GO:0003009	skeletal muscle contraction	biological_process	8	2	51	28	17333	0.00305533
GO:0005604	basement membrane	cellular_component	6	3	51	104	17333	0.00354595
GO:0046872	metal ion binding	molecular_function	6	18	51	3267	17333	0.00410486
GO:0030020	extracellular matrix structural constituent conferring tensile strength	molecular_function	5	2	51	34	17333	0.00448374
GO:0003779	actin binding	molecular_function	6	5	51	370	17333	0.00453054
GO:0045214	sarcomere organization	biological_process	9	2	51	35	17333	0.00474657
GO:0071773	cellular response to BMP stimulus	biological_process	8	2	51	37	17333	0.00529309
GO:0045471	response to ethanol	biological_process	6	3	51	124	17333	0.00579538
GO:1901264	carbohydrate derivative transport	biological_process	7	1	51	2	17333	0.00587624
GO:0071306	cellular response to vitamin E	biological_process	8	1	51	2	17333	0.00587624
GO:0090076	relaxation of skeletal muscle	biological_process	7	1	51	2	17333	0.00587624
GO:0070080	titin Z domain binding	molecular_function	6	1	51	2	17333	0.00587624
GO:0030241	skeletal muscle myosin thick filament assembly	biological_process	8	1	51	2	17333	0.00587624
GO:0098966	perisynaptic extracellular matrix	cellular_component	5	1	51	2	17333	0.00587624
GO:0060447	bud outgrowth involved in lung branching	biological_process	8	1	51	2	17333	0.00587624
GO:0031673	H zone	cellular_component	5	1	51	2	17333	0.00587624
GO:0051659	maintenance of mitochondrion location	biological_process	7	1	51	2	17333	0.00587624
GO:0097519	DNA recombinase complex	cellular_component	5	1	51	2	17333	0.00587624
GO:0005583	fibrillar collagen trimer	cellular_component	5	1	51	2	17333	0.00587624
GO:0005584	collagen type I trimer	cellular_component	6	1	51	2	17333	0.00587624
GO:0010260	animal organ senescence	biological_process	5	1	51	2	17333	0.00587624
GO:1902618	cellular response to fluoride	biological_process	7	1	51	2	17333	0.00587624
GO:0070543	response to linoleic acid	biological_process	7	1	51	2	17333	0.00587624
GO:0015931	nucleobase-containing compound transport	biological_process	7	1	51	2	17333	0.00587624
GO:2000584	negative regulation of platelet-derived growth factor receptor-alpha signaling pathway	biological_process	10	1	51	2	17333	0.00587624
GO:0007605	sensory perception of sound	biological_process	8	3	51	129	17333	0.00646454
GO:0043588	skin development	biological_process	6	2	51	43	17333	0.00709647
GO:0031982	vesicle	cellular_component	5	3	51	144	17333	0.00874083
GO:0001712	ectodermal cell fate commitment	biological_process	7	1	51	3	17333	0.00880165
GO:0072534	perineuronal net	cellular_component	6	1	51	3	17333	0.00880165
GO:0045715	negative regulation of low-density lipoprotein particle receptor biosynthetic process	biological_process	10	1	51	3	17333	0.00880165
GO:0014829	vascular smooth muscle contraction	biological_process	8	1	51	3	17333	0.00880165
GO:0005338	nucleotide-sugar transmembrane transporter activity	molecular_function	6	1	51	3	17333	0.00880165
GO:0005594	collagen type IX trimer	cellular_component	6	1	51	3	17333	0.00880165
GO:1990418	response to insulin-like growth factor stimulus	biological_process	6	1	51	3	17333	0.00880165
GO:1904383	response to sodium phosphate	biological_process	6	1	51	3	17333	0.00880165
GO:0031448	positive regulation of fast-twitch skeletal muscle fiber contraction	biological_process	13	1	51	3	17333	0.00880165
GO:0048769	sarcomerogenesis	biological_process	9	1	51	3	17333	0.00880165
GO:0042481	regulation of odontogenesis	biological_process	8	1	51	3	17333	0.00880165
GO:0034505	tooth mineralization	biological_process	7	1	51	3	17333	0.00880165
GO:1990036	calcium ion import into sarcoplasmic reticulum	biological_process	7	1	51	3	17333	0.00880165
GO:0045185	maintenance of protein location	biological_process	5	1	51	3	17333	0.00880165
GO:0061885	positive regulation of mini excitatory postsynaptic potential	biological_process	10	1	51	3	17333	0.00880165
GO:2000822	regulation of behavioral fear response	biological_process	8	1	51	3	17333	0.00880165
GO:0038028	insulin receptor signaling pathway via phosphatidylinositol 3-kinase	biological_process	9	1	51	3	17333	0.00880165
GO:0002331	pre-B cell allelic exclusion	biological_process	8	1	51	3	17333	0.00880165
GO:0006710	androgen catabolic process	biological_process	8	1	51	3	17333	0.00880165
GO:0008147	structural constituent of bone	molecular_function	4	1	51	3	17333	0.00880165
GO:0032470	positive regulation of endoplasmic reticulum calcium ion concentration	biological_process	13	1	51	3	17333	0.00880165
GO:0016459	myosin complex	cellular_component	4	2	51	51	17333	0.00987114
GO:0042472	inner ear morphogenesis	biological_process	6	2	51	52	17333	0.0102468
GO:0071300	cellular response to retinoic acid	biological_process	7	2	51	53	17333	0.0106288
GO:0003007	heart morphogenesis	biological_process	6	2	51	55	17333	0.0114114
GO:0098868	bone growth	biological_process	5	1	51	4	17333	0.0117186
GO:0045923	positive regulation of fatty acid metabolic process	biological_process	9	1	51	4	17333	0.0117186
GO:1904399	heparan sulfate binding	molecular_function	6	1	51	4	17333	0.0117186
GO:0051373	FATZ binding	molecular_function	6	1	51	4	17333	0.0117186
GO:0031056	regulation of histone modification	biological_process	9	1	51	4	17333	0.0117186
GO:0071799	cellular response to prostaglandin D stimulus	biological_process	8	1	51	4	17333	0.0117186
GO:0045988	negative regulation of striated muscle contraction	biological_process	10	1	51	4	17333	0.0117186
GO:0043503	skeletal muscle fiber adaptation	biological_process	5	1	51	4	17333	0.0117186
GO:0032571	response to vitamin K	biological_process	9	1	51	4	17333	0.0117186
GO:1902617	response to fluoride	biological_process	6	1	51	4	17333	0.0117186
GO:0009991	response to extracellular stimulus	biological_process	5	1	51	4	17333	0.0117186
GO:0035995	detection of muscle stretch	biological_process	7	1	51	4	17333	0.0117186
GO:0014823	response to activity	biological_process	4	2	51	58	17333	0.0126314
GO:0006006	glucose metabolic process	biological_process	8	2	51	60	17333	0.0134751
GO:0030916	otic vesicle formation	biological_process	7	1	51	5	17333	0.0146272
GO:0005499	vitamin D binding	molecular_function	6	1	51	5	17333	0.0146272
GO:0045650	negative regulation of macrophage differentiation	biological_process	10	1	51	5	17333	0.0146272
GO:0016151	nickel cation binding	molecular_function	8	1	51	5	17333	0.0146272
GO:0090131	mesenchyme migration	biological_process	5	1	51	5	17333	0.0146272
GO:0090031	positive regulation of steroid hormone biosynthetic process	biological_process	11	1	51	5	17333	0.0146272
GO:0005859	muscle myosin complex	cellular_component	6	1	51	5	17333	0.0146272
GO:0046848	hydroxyapatite binding	molecular_function	4	1	51	5	17333	0.0146272
GO:0032914	positive regulation of transforming growth factor beta1 production	biological_process	9	1	51	5	17333	0.0146272
GO:0006942	regulation of striated muscle contraction	biological_process	9	1	51	5	17333	0.0146272
GO:0097065	anterior head development	biological_process	6	1	51	5	17333	0.0146272
GO:1901896	positive regulation of ATPase-coupled calcium transmembrane transporter activity	biological_process	9	1	51	5	17333	0.0146272
GO:0043434	response to peptide hormone	biological_process	6	2	51	66	17333	0.0161484
GO:0051147	regulation of muscle cell differentiation	biological_process	7	1	51	6	17333	0.0175273
GO:0071417	cellular response to organonitrogen compound	biological_process	7	1	51	6	17333	0.0175273
GO:0031960	response to corticosteroid	biological_process	7	1	51	6	17333	0.0175273
GO:0014012	peripheral nervous system axon regeneration	biological_process	8	1	51	6	17333	0.0175273
GO:1990430	extracellular matrix protein binding	molecular_function	5	1	51	6	17333	0.0175273
GO:2000481	positive regulation of cAMP-dependent protein kinase activity	biological_process	13	1	51	6	17333	0.0175273
GO:0001957	intramembranous ossification	biological_process	6	1	51	6	17333	0.0175273
GO:1900076	regulation of cellular response to insulin stimulus	biological_process	6	1	51	6	17333	0.0175273
GO:0070296	sarcoplasmic reticulum calcium ion transport	biological_process	11	1	51	6	17333	0.0175273
GO:0030899	calcium-dependent ATPase activity	molecular_function	11	1	51	6	17333	0.0175273
GO:0050649	testosterone 6-beta-hydroxylase activity	molecular_function	7	1	51	6	17333	0.0175273
GO:0009744	response to sucrose	biological_process	8	1	51	6	17333	0.0175273
GO:0050881	musculoskeletal movement	biological_process	5	1	51	6	17333	0.0175273
GO:0048306	calcium-dependent protein binding	molecular_function	5	2	51	70	17333	0.0180461
GO:0051694	pointed-end actin filament capping	biological_process	11	1	51	7	17333	0.0204191
GO:0097084	vascular smooth muscle cell development	biological_process	7	1	51	7	17333	0.0204191
GO:0042289	MHC class II protein binding	molecular_function	7	1	51	7	17333	0.0204191
GO:1902732	positive regulation of chondrocyte proliferation	biological_process	8	1	51	7	17333	0.0204191
GO:0045545	syndecan binding	molecular_function	6	1	51	7	17333	0.0204191
GO:0060669	embryonic placenta morphogenesis	biological_process	5	1	51	7	17333	0.0204191
GO:0031017	exocrine pancreas development	biological_process	7	1	51	7	17333	0.0204191
GO:0070244	negative regulation of thymocyte apoptotic process	biological_process	13	1	51	7	17333	0.0204191
GO:1904753	negative regulation of vascular associated smooth muscle cell migration	biological_process	10	1	51	7	17333	0.0204191
GO:0044691	tooth eruption	biological_process	5	1	51	7	17333	0.0204191
GO:0071599	otic vesicle development	biological_process	7	1	51	7	17333	0.0204191
GO:0001725	stress fiber	cellular_component	7	2	51	76	17333	0.0210603
GO:0007584	response to nutrient	biological_process	7	2	51	77	17333	0.0215817
GO:0005179	hormone activity	molecular_function	7	2	51	77	17333	0.0215817
GO:0031667	response to nutrient levels	biological_process	6	2	51	79	17333	0.0226407
GO:0030853	negative regulation of granulocyte differentiation	biological_process	10	1	51	8	17333	0.0233026
GO:0044267	cellular protein metabolic process	biological_process	7	1	51	8	17333	0.0233026
GO:0005861	troponin complex	cellular_component	4	1	51	8	17333	0.0233026
GO:0060272	embryonic skeletal joint morphogenesis	biological_process	8	1	51	8	17333	0.0233026
GO:0044214	spanning component of plasma membrane	cellular_component	7	1	51	8	17333	0.0233026
GO:0060346	bone trabecula formation	biological_process	6	1	51	8	17333	0.0233026
GO:0032471	negative regulation of endoplasmic reticulum calcium ion concentration	biological_process	13	1	51	8	17333	0.0233026
GO:0071774	response to fibroblast growth factor	biological_process	5	1	51	8	17333	0.0233026
GO:0033151	V(D)J recombination	biological_process	6	1	51	8	17333	0.0233026
GO:0003416	endochondral bone growth	biological_process	6	1	51	8	17333	0.0233026
GO:0010642	negative regulation of platelet-derived growth factor receptor signaling pathway	biological_process	9	1	51	9	17333	0.0261777
GO:0048739	cardiac muscle fiber development	biological_process	9	1	51	9	17333	0.0261777
GO:0045953	negative regulation of natural killer cell mediated cytotoxicity	biological_process	8	1	51	9	17333	0.0261777
GO:0101020	estrogen 16-alpha-hydroxylase activity	molecular_function	7	1	51	9	17333	0.0261777
GO:0032451	demethylase activity	molecular_function	4	1	51	9	17333	0.0261777
GO:1900121	negative regulation of receptor binding	biological_process	8	1	51	9	17333	0.0261777
GO:0060174	limb bud formation	biological_process	5	1	51	9	17333	0.0261777
GO:0046703	natural killer cell lectin-like receptor binding	molecular_function	6	1	51	9	17333	0.0261777
GO:0030903	notochord development	biological_process	7	1	51	9	17333	0.0261777
GO:1902808	positive regulation of cell cycle G1/S phase transition	biological_process	10	1	51	9	17333	0.0261777
GO:0071374	cellular response to parathyroid hormone stimulus	biological_process	7	1	51	9	17333	0.0261777
GO:0032964	collagen biosynthetic process	biological_process	5	1	51	9	17333	0.0261777
GO:0010226	response to lithium ion	biological_process	7	1	51	9	17333	0.0261777
GO:0010745	negative regulation of macrophage derived foam cell differentiation	biological_process	8	1	51	9	17333	0.0261777
GO:0097512	cardiac myofibril	cellular_component	8	1	51	9	17333	0.0261777
GO:0007398	ectoderm development	biological_process	6	1	51	9	17333	0.0261777
GO:0005884	actin filament	cellular_component	7	2	51	88	17333	0.0276639
GO:0060740	prostate gland epithelium morphogenesis	biological_process	7	1	51	10	17333	0.0290445
GO:0070233	negative regulation of T cell apoptotic process	biological_process	12	1	51	10	17333	0.0290445
GO:0033691	sialic acid binding	molecular_function	7	1	51	10	17333	0.0290445
GO:0071639	positive regulation of monocyte chemotactic protein-1 production	biological_process	9	1	51	10	17333	0.0290445
GO:0042267	natural killer cell mediated cytotoxicity	biological_process	5	1	51	10	17333	0.0290445
GO:0005388	calcium transmembrane transporter activity, phosphorylative mechanism	molecular_function	10	1	51	10	17333	0.0290445
GO:0035988	chondrocyte proliferation	biological_process	4	1	51	10	17333	0.0290445
GO:0046581	intercellular canaliculus	cellular_component	5	1	51	10	17333	0.0290445
GO:0001913	T cell mediated cytotoxicity	biological_process	5	1	51	10	17333	0.0290445
GO:0006957	complement activation, alternative pathway	biological_process	6	1	51	10	17333	0.0290445
GO:0050805	negative regulation of synaptic transmission	biological_process	8	1	51	10	17333	0.0290445
GO:0032437	cuticular plate	cellular_component	6	1	51	11	17333	0.0319031
GO:0034115	negative regulation of heterotypic cell-cell adhesion	biological_process	8	1	51	11	17333	0.0319031
GO:0034383	low-density lipoprotein particle clearance	biological_process	5	1	51	11	17333	0.0319031
GO:0043589	skin morphogenesis	biological_process	6	1	51	11	17333	0.0319031
GO:0045010	actin nucleation	biological_process	7	1	51	11	17333	0.0319031
GO:0008401	retinoic acid 4-hydroxylase activity	molecular_function	6	1	51	11	17333	0.0319031
GO:0051561	positive regulation of mitochondrial calcium ion concentration	biological_process	13	1	51	11	17333	0.0319031
GO:1901612	cardiolipin binding	molecular_function	7	1	51	12	17333	0.0347534
GO:0071872	cellular response to epinephrine stimulus	biological_process	9	1	51	12	17333	0.0347534
GO:0030239	myofibril assembly	biological_process	7	1	51	12	17333	0.0347534
GO:0009967	positive regulation of signal transduction	biological_process	8	1	51	12	17333	0.0347534
GO:0031953	negative regulation of protein autophosphorylation	biological_process	11	1	51	12	17333	0.0347534
GO:0038063	collagen-activated tyrosine kinase receptor signaling pathway	biological_process	8	1	51	12	17333	0.0347534
GO:0010739	positive regulation of protein kinase A signaling	biological_process	10	1	51	12	17333	0.0347534
GO:0031432	titin binding	molecular_function	6	1	51	12	17333	0.0347534
GO:0010390	histone monoubiquitination	biological_process	13	1	51	12	17333	0.0347534
GO:0055003	cardiac myofibril assembly	biological_process	8	1	51	12	17333	0.0347534
GO:0003300	cardiac muscle hypertrophy	biological_process	8	1	51	12	17333	0.0347534
GO:0042060	wound healing	biological_process	6	2	51	100	17333	0.034986
GO:0004175	endopeptidase activity	molecular_function	7	2	51	103	17333	0.0369221
GO:0007507	heart development	biological_process	6	3	51	251	17333	0.0375542
GO:0050731	positive regulation of peptidyl-tyrosine phosphorylation	biological_process	11	2	51	104	17333	0.0375765
GO:0046888	negative regulation of hormone secretion	biological_process	8	1	51	13	17333	0.0375955
GO:0060644	mammary gland epithelial cell differentiation	biological_process	7	1	51	13	17333	0.0375955
GO:0070989	oxidative demethylation	biological_process	5	1	51	13	17333	0.0375955
GO:0070848	response to growth factor	biological_process	6	1	51	13	17333	0.0375955
GO:0071498	cellular response to fluid shear stress	biological_process	6	1	51	13	17333	0.0375955
GO:0005869	dynactin complex	cellular_component	5	1	51	13	17333	0.0375955
GO:0051310	metaphase plate congression	biological_process	8	1	51	13	17333	0.0375955
GO:0010804	negative regulation of tumor necrosis factor-mediated signaling pathway	biological_process	10	1	51	14	17333	0.0404293
GO:0030502	negative regulation of bone mineralization	biological_process	8	1	51	14	17333	0.0404293
GO:0005159	insulin-like growth factor receptor binding	molecular_function	6	1	51	14	17333	0.0404293
GO:0005523	tropomyosin binding	molecular_function	6	1	51	14	17333	0.0404293
GO:0004222	metalloendopeptidase activity	molecular_function	8	2	51	109	17333	0.0409152
GO:0005614	interstitial matrix	cellular_component	6	1	51	15	17333	0.043255
GO:0045725	positive regulation of glycogen biosynthetic process	biological_process	11	1	51	15	17333	0.043255
GO:0060416	response to growth hormone	biological_process	7	1	51	15	17333	0.043255
GO:0007512	adult heart development	biological_process	7	1	51	15	17333	0.043255
GO:0030166	proteoglycan biosynthetic process	biological_process	9	1	51	15	17333	0.043255
GO:0043171	peptide catabolic process	biological_process	8	1	51	15	17333	0.043255
GO:0004089	carbonate dehydratase activity	molecular_function	7	1	51	15	17333	0.043255
GO:0022617	extracellular matrix disassembly	biological_process	6	1	51	15	17333	0.043255
GO:0002020	protease binding	molecular_function	6	2	51	114	17333	0.0443619
GO:0030336	negative regulation of cell migration	biological_process	8	2	51	115	17333	0.0450639
GO:0004032	alditol:NADP+ 1-oxidoreductase activity	molecular_function	9	1	51	16	17333	0.0460726
GO:0016836	hydro-lyase activity	molecular_function	6	1	51	16	17333	0.0460726
GO:2000279	negative regulation of DNA biosynthetic process	biological_process	9	1	51	16	17333	0.0460726
GO:0045580	regulation of T cell differentiation	biological_process	9	1	51	16	17333	0.0460726
GO:0014898	cardiac muscle hypertrophy in response to stress	biological_process	6	1	51	16	17333	0.0460726
GO:0050765	negative regulation of phagocytosis	biological_process	8	1	51	16	17333	0.0460726
GO:0010812	negative regulation of cell-substrate adhesion	biological_process	7	1	51	16	17333	0.0460726
GO:0008106	alcohol dehydrogenase (NADP+) activity	molecular_function	8	1	51	16	17333	0.0460726
GO:0071394	cellular response to testosterone stimulus	biological_process	7	1	51	16	17333	0.0460726
GO:0050910	detection of mechanical stimulus involved in sensory perception of sound	biological_process	6	1	51	17	17333	0.048882
GO:1905564	positive regulation of vascular endothelial cell proliferation	biological_process	10	1	51	17	17333	0.048882
GO:0032270	positive regulation of cellular protein metabolic process	biological_process	8	1	51	17	17333	0.048882
GO:0055093	response to hyperoxia	biological_process	5	1	51	17	17333	0.048882
GO:0010259	multicellular organism aging	biological_process	5	1	51	17	17333	0.048882
GO:0003774	motor activity	molecular_function	9	2	51	121	17333	0.0493618
GO:0051146	striated muscle cell differentiation	biological_process	7	1	51	18	17333	0.0516832
GO:0042176	regulation of protein catabolic process	biological_process	7	1	51	18	17333	0.0516832
GO:0048747	muscle fiber development	biological_process	8	1	51	18	17333	0.0516832
GO:0019395	fatty acid oxidation	biological_process	10	1	51	18	17333	0.0516832
GO:0008553	proton-exporting ATPase activity, phosphorylative mechanism	molecular_function	10	1	51	18	17333	0.0516832
GO:1904706	negative regulation of vascular smooth muscle cell proliferation	biological_process	9	1	51	19	17333	0.0544764
GO:0008307	structural constituent of muscle	molecular_function	4	1	51	20	17333	0.0572616
GO:0010875	positive regulation of cholesterol efflux	biological_process	11	1	51	20	17333	0.0572616
GO:0043395	heparan sulfate proteoglycan binding	molecular_function	6	1	51	20	17333	0.0572616
GO:0031672	A band	cellular_component	5	1	51	20	17333	0.0572616
GO:0051393	alpha-actinin binding	molecular_function	7	1	51	20	17333	0.0572616
GO:0030018	Z disc	cellular_component	5	2	51	132	17333	0.0576078
GO:0070509	calcium ion import	biological_process	11	1	51	21	17333	0.0600386
GO:0045780	positive regulation of bone resorption	biological_process	9	1	51	21	17333	0.0600386
GO:0001894	tissue homeostasis	biological_process	7	1	51	21	17333	0.0600386
GO:0008201	heparin binding	molecular_function	6	2	51	138	17333	0.0622946
GO:0045721	negative regulation of gluconeogenesis	biological_process	11	1	51	22	17333	0.0628077
GO:0045582	positive regulation of T cell differentiation	biological_process	10	1	51	22	17333	0.0628077
GO:0032006	regulation of TOR signaling	biological_process	9	1	51	22	17333	0.0628077
GO:0008637	apoptotic mitochondrial changes	biological_process	7	1	51	22	17333	0.0628077
GO:0014070	response to organic cyclic compound	biological_process	6	2	51	139	17333	0.0630882
GO:0048844	artery morphogenesis	biological_process	7	1	51	23	17333	0.0655688
GO:0048741	skeletal muscle fiber development	biological_process	9	1	51	23	17333	0.0655688
GO:0035108	limb morphogenesis	biological_process	6	1	51	23	17333	0.0655688
GO:0010467	gene expression	biological_process	6	1	51	23	17333	0.0655688
GO:0031430	M band	cellular_component	5	1	51	23	17333	0.0655688
GO:0045954	positive regulation of natural killer cell mediated cytotoxicity	biological_process	8	1	51	23	17333	0.0655688
GO:0046628	positive regulation of insulin receptor signaling pathway	biological_process	9	1	51	23	17333	0.0655688
GO:0005794	Golgi apparatus	cellular_component	6	7	51	1229	17333	0.0670019
GO:0042493	response to drug	biological_process	5	3	51	320	17333	0.0678834
GO:0045216	cell-cell junction organization	biological_process	6	1	51	24	17333	0.0683219
GO:0010906	regulation of glucose metabolic process	biological_process	9	1	51	24	17333	0.0683219
GO:0050750	low-density lipoprotein particle receptor binding	molecular_function	7	1	51	24	17333	0.0683219
GO:0070330	aromatase activity	molecular_function	7	1	51	25	17333	0.071067
GO:0001892	embryonic placenta development	biological_process	5	1	51	25	17333	0.071067
GO:0055010	ventricular cardiac muscle tissue morphogenesis	biological_process	8	1	51	25	17333	0.071067
GO:0003785	actin monomer binding	molecular_function	7	1	51	25	17333	0.071067
GO:1900273	positive regulation of long-term synaptic potentiation	biological_process	9	1	51	26	17333	0.0738042
GO:0030041	actin filament polymerization	biological_process	8	1	51	26	17333	0.0738042
GO:0042104	positive regulation of activated T cell proliferation	biological_process	12	1	51	26	17333	0.0738042
GO:0042476	odontogenesis	biological_process	6	1	51	26	17333	0.0738042
GO:0045840	positive regulation of mitotic nuclear division	biological_process	9	1	51	26	17333	0.0738042
GO:0005158	insulin receptor binding	molecular_function	6	1	51	27	17333	0.0765335
GO:0017147	Wnt-protein binding	molecular_function	5	1	51	27	17333	0.0765335
GO:0050905	neuromuscular process	biological_process	6	1	51	27	17333	0.0765335
GO:0030574	collagen catabolic process	biological_process	5	1	51	27	17333	0.0765335
GO:0010468	regulation of gene expression	biological_process	7	3	51	340	17333	0.0782649
GO:0050840	extracellular matrix binding	molecular_function	4	1	51	28	17333	0.0792549
GO:0043029	T cell homeostasis	biological_process	6	1	51	28	17333	0.0792549
GO:0070527	platelet aggregation	biological_process	7	1	51	28	17333	0.0792549
GO:0035987	endodermal cell differentiation	biological_process	6	1	51	28	17333	0.0792549
GO:0043539	protein serine/threonine kinase activator activity	molecular_function	8	1	51	28	17333	0.0792549
GO:0070372	regulation of ERK1 and ERK2 cascade	biological_process	11	1	51	29	17333	0.0819685
GO:0008237	metallopeptidase activity	molecular_function	7	2	51	162	17333	0.0822461
GO:0045776	negative regulation of blood pressure	biological_process	6	1	51	30	17333	0.0846742
GO:0044344	cellular response to fibroblast growth factor stimulus	biological_process	8	1	51	30	17333	0.0846742
GO:0090102	cochlea development	biological_process	5	1	51	31	17333	0.0873721
GO:2001240	negative regulation of extrinsic apoptotic signaling pathway in absence of ligand	biological_process	10	1	51	31	17333	0.0873721
GO:0034612	response to tumor necrosis factor	biological_process	7	1	51	32	17333	0.0900622
GO:0033017	sarcoplasmic reticulum membrane	cellular_component	6	1	51	32	17333	0.0900622
GO:0035255	ionotropic glutamate receptor binding	molecular_function	7	1	51	33	17333	0.0927445
GO:0005516	calmodulin binding	molecular_function	5	2	51	175	17333	0.0937714
GO:0060325	face morphogenesis	biological_process	5	1	51	34	17333	0.0954191
GO:0097431	mitotic spindle pole	cellular_component	7	1	51	34	17333	0.0954191
GO:0035094	response to nicotine	biological_process	6	1	51	35	17333	0.0980859
GO:0050873	brown fat cell differentiation	biological_process	7	1	51	35	17333	0.0980859
GO:0009306	protein secretion	biological_process	10	1	51	35	17333	0.0980859
GO:0048018	receptor ligand activity	molecular_function	6	1	51	35	17333	0.0980859
GO:0006730	one-carbon metabolic process	biological_process	5	1	51	35	17333	0.0980859
GO:0003281	ventricular septum development	biological_process	6	1	51	36	17333	0.100745
GO:0007528	neuromuscular junction development	biological_process	6	1	51	36	17333	0.100745
GO:0033077	T cell differentiation in thymus	biological_process	9	1	51	36	17333	0.100745
GO:0034504	protein localization to nucleus	biological_process	8	1	51	36	17333	0.100745
GO:0070059	intrinsic apoptotic signaling pathway in response to endoplasmic reticulum stress	biological_process	7	1	51	37	17333	0.103396
GO:0035019	somatic stem cell population maintenance	biological_process	5	1	51	37	17333	0.103396
GO:0040018	positive regulation of multicellular organism growth	biological_process	8	1	51	37	17333	0.103396
GO:0010811	positive regulation of cell-substrate adhesion	biological_process	7	1	51	38	17333	0.10604
GO:0046658	anchored component of plasma membrane	cellular_component	6	1	51	39	17333	0.108676
GO:0030246	carbohydrate binding	molecular_function	4	2	51	192	17333	0.109498
GO:0051781	positive regulation of cell division	biological_process	7	1	51	40	17333	0.111305
GO:0008395	steroid hydroxylase activity	molecular_function	6	1	51	40	17333	0.111305
GO:0002062	chondrocyte differentiation	biological_process	6	1	51	40	17333	0.111305
GO:0060076	excitatory synapse	cellular_component	4	1	51	40	17333	0.111305
GO:0001837	epithelial to mesenchymal transition	biological_process	7	1	51	40	17333	0.111305
GO:0046326	positive regulation of glucose import	biological_process	10	1	51	40	17333	0.111305
GO:0048856	anatomical structure development	biological_process	4	1	51	40	17333	0.111305
GO:0016712	oxidoreductase activity, acting on paired donors, with incorporation or reduction of molecular oxygen, reduced flavin or flavoprotein as one donor, and incorporation of one atom of oxygen	molecular_function	6	1	51	41	17333	0.113926
GO:0048706	embryonic skeletal system development	biological_process	7	1	51	41	17333	0.113926
GO:0060173	limb development	biological_process	6	1	51	42	17333	0.116539
GO:0043536	positive regulation of blood vessel endothelial cell migration	biological_process	11	1	51	42	17333	0.116539
GO:0043407	negative regulation of MAP kinase activity	biological_process	12	1	51	42	17333	0.116539
GO:0032420	stereocilium	cellular_component	6	1	51	43	17333	0.119145
GO:0010718	positive regulation of epithelial to mesenchymal transition	biological_process	8	1	51	43	17333	0.119145
GO:0030178	negative regulation of Wnt signaling pathway	biological_process	9	1	51	44	17333	0.121743
GO:0006635	fatty acid beta-oxidation	biological_process	11	1	51	44	17333	0.121743
GO:0120163	negative regulation of cold-induced thermogenesis	biological_process	7	1	51	45	17333	0.124334
GO:0043124	negative regulation of I-kappaB kinase/NF-kappaB signaling	biological_process	10	1	51	45	17333	0.124334
GO:0048167	regulation of synaptic plasticity	biological_process	9	1	51	45	17333	0.124334
GO:0001934	positive regulation of protein phosphorylation	biological_process	10	2	51	209	17333	0.125869
GO:0007162	negative regulation of cell adhesion	biological_process	6	1	51	46	17333	0.126917
GO:0048538	thymus development	biological_process	7	1	51	46	17333	0.126917
GO:0060048	cardiac muscle contraction	biological_process	8	1	51	46	17333	0.126917
GO:0019894	kinesin binding	molecular_function	6	1	51	47	17333	0.129493
GO:0045599	negative regulation of fat cell differentiation	biological_process	8	1	51	47	17333	0.129493
GO:0001756	somitogenesis	biological_process	7	1	51	48	17333	0.132061
GO:0045600	positive regulation of fat cell differentiation	biological_process	8	1	51	48	17333	0.132061
GO:0051591	response to cAMP	biological_process	8	1	51	48	17333	0.132061
GO:0035914	skeletal muscle cell differentiation	biological_process	6	1	51	48	17333	0.132061
GO:0032720	negative regulation of tumor necrosis factor production	biological_process	9	1	51	50	17333	0.137176
GO:0071902	positive regulation of protein serine/threonine kinase activity	biological_process	12	1	51	50	17333	0.137176
GO:0030838	positive regulation of actin filament polymerization	biological_process	9	1	51	50	17333	0.137176
GO:0048704	embryonic skeletal system morphogenesis	biological_process	7	1	51	51	17333	0.139722
GO:0071320	cellular response to cAMP	biological_process	9	1	51	51	17333	0.139722
GO:0009408	response to heat	biological_process	5	1	51	51	17333	0.139722
GO:0071364	cellular response to epidermal growth factor stimulus	biological_process	6	1	51	51	17333	0.139722
GO:0045596	negative regulation of cell differentiation	biological_process	7	1	51	51	17333	0.139722
GO:0014704	intercalated disc	cellular_component	6	1	51	52	17333	0.14226
GO:0006986	response to unfolded protein	biological_process	6	1	51	53	17333	0.144792
GO:0048839	inner ear development	biological_process	5	1	51	54	17333	0.147316
GO:0042475	odontogenesis of dentin-containing tooth	biological_process	7	1	51	54	17333	0.147316
GO:0032757	positive regulation of interleukin-8 production	biological_process	8	1	51	55	17333	0.149833
GO:0048471	perinuclear region of cytoplasm	cellular_component	6	4	51	715	17333	0.158169
GO:0071230	cellular response to amino acid stimulus	biological_process	7	1	51	59	17333	0.159827
GO:0045785	positive regulation of cell adhesion	biological_process	6	1	51	59	17333	0.159827
GO:0016485	protein processing	biological_process	8	1	51	59	17333	0.159827
GO:0008542	visual learning	biological_process	5	1	51	59	17333	0.159827
GO:0003824	catalytic activity	molecular_function	3	3	51	475	17333	0.163648
GO:0008233	peptidase activity	molecular_function	5	3	51	476	17333	0.164362
GO:0016529	sarcoplasmic reticulum	cellular_component	7	1	51	61	17333	0.164781
GO:0042542	response to hydrogen peroxide	biological_process	7	1	51	61	17333	0.164781
GO:0009725	response to hormone	biological_process	5	1	51	61	17333	0.164781
GO:0030183	B cell differentiation	biological_process	8	1	51	62	17333	0.167247
GO:0045860	positive regulation of protein kinase activity	biological_process	11	1	51	63	17333	0.169706
GO:0071560	cellular response to transforming growth factor beta stimulus	biological_process	8	1	51	63	17333	0.169706
GO:0001568	blood vessel development	biological_process	5	1	51	65	17333	0.174603
GO:0009611	response to wounding	biological_process	5	1	51	65	17333	0.174603
GO:0030593	neutrophil chemotaxis	biological_process	7	1	51	66	17333	0.177041
GO:0030509	BMP signaling pathway	biological_process	10	1	51	68	17333	0.181895
GO:0060021	roof of mouth development	biological_process	5	1	51	68	17333	0.181895
GO:0071363	cellular response to growth factor stimulus	biological_process	7	1	51	69	17333	0.184312
GO:0051865	protein autoubiquitination	biological_process	12	1	51	71	17333	0.189124
GO:0045171	intercellular bridge	cellular_component	4	1	51	71	17333	0.189124
GO:0007596	blood coagulation	biological_process	7	1	51	71	17333	0.189124
GO:0009749	response to glucose	biological_process	9	1	51	72	17333	0.19152
GO:0043154	negative regulation of cysteine-type endopeptidase activity involved in apoptotic process	biological_process	10	1	51	72	17333	0.19152
GO:0030674	protein-macromolecule adaptor activity	molecular_function	5	1	51	72	17333	0.19152
GO:0051384	response to glucocorticoid	biological_process	8	1	51	73	17333	0.193908
GO:0036464	cytoplasmic ribonucleoprotein granule	cellular_component	7	1	51	73	17333	0.193908
GO:0071260	cellular response to mechanical stimulus	biological_process	6	1	51	74	17333	0.19629
GO:0005793	endoplasmic reticulum-Golgi intermediate compartment	cellular_component	6	1	51	76	17333	0.201033
GO:0040008	regulation of growth	biological_process	5	1	51	76	17333	0.201033
GO:0043085	positive regulation of catalytic activity	biological_process	6	1	51	77	17333	0.203394
GO:0070373	negative regulation of ERK1 and ERK2 cascade	biological_process	12	1	51	77	17333	0.203394
GO:0034976	response to endoplasmic reticulum stress	biological_process	6	1	51	77	17333	0.203394
GO:0003725	double-stranded RNA binding	molecular_function	7	1	51	78	17333	0.205749
GO:0004519	endonuclease activity	molecular_function	7	1	51	78	17333	0.205749
GO:0045944	positive regulation of transcription by RNA polymerase II	biological_process	10	5	51	1074	17333	0.207202
GO:0071944	cell periphery	cellular_component	4	1	51	79	17333	0.208096
GO:0030175	filopodium	cellular_component	7	1	51	80	17333	0.210437
GO:0005791	rough endoplasmic reticulum	cellular_component	7	1	51	81	17333	0.212771
GO:0120162	positive regulation of cold-induced thermogenesis	biological_process	7	1	51	81	17333	0.212771
GO:0006310	DNA recombination	biological_process	8	1	51	83	17333	0.217419
GO:0035690	cellular response to drug	biological_process	6	1	51	84	17333	0.219732
GO:0005811	lipid droplet	cellular_component	6	1	51	86	17333	0.22434
GO:0032991	protein-containing complex	cellular_component	3	4	51	828	17333	0.225705
GO:0005783	endoplasmic reticulum	cellular_component	6	6	51	1404	17333	0.229307
GO:0006508	proteolysis	biological_process	7	3	51	566	17333	0.232025
GO:0007623	circadian rhythm	biological_process	4	1	51	90	17333	0.233475
GO:0005524	ATP binding	molecular_function	5	6	51	1416	17333	0.235168
GO:0016705	oxidoreductase activity, acting on paired donors, with incorporation or reduction of molecular oxygen	molecular_function	5	1	51	91	17333	0.235742
GO:1902600	proton transmembrane transport	biological_process	9	1	51	91	17333	0.235742
GO:0000977	RNA polymerase II regulatory region sequence-specific DNA binding	molecular_function	9	2	51	319	17333	0.241408
GO:0035264	multicellular organism growth	biological_process	4	1	51	94	17333	0.242504
GO:0006874	cellular calcium ion homeostasis	biological_process	11	1	51	95	17333	0.244745
GO:0072686	mitotic spindle	cellular_component	7	1	51	96	17333	0.246979
GO:0007613	memory	biological_process	5	1	51	99	17333	0.253644
GO:0090263	positive regulation of canonical Wnt signaling pathway	biological_process	10	1	51	99	17333	0.253644
GO:0004497	monooxygenase activity	molecular_function	5	1	51	99	17333	0.253644
GO:0050728	negative regulation of inflammatory response	biological_process	9	1	51	99	17333	0.253644
GO:0005102	signaling receptor binding	molecular_function	5	2	51	335	17333	0.258896
GO:0010033	response to organic substance	biological_process	5	1	51	102	17333	0.260251
GO:0006366	transcription by RNA polymerase II	biological_process	9	1	51	103	17333	0.26244
GO:0032869	cellular response to insulin stimulus	biological_process	8	1	51	105	17333	0.2668
GO:0031090	organelle membrane	cellular_component	4	1	51	105	17333	0.2668
GO:0008202	steroid metabolic process	biological_process	6	1	51	105	17333	0.2668
GO:0030324	lung development	biological_process	6	1	51	105	17333	0.2668
GO:0007219	Notch signaling pathway	biological_process	6	1	51	106	17333	0.268971
GO:0045177	apical part of cell	cellular_component	4	1	51	107	17333	0.271135
GO:0051897	positive regulation of protein kinase B signaling	biological_process	10	1	51	107	17333	0.271135
GO:0032355	response to estradiol	biological_process	6	1	51	107	17333	0.271135
GO:0044297	cell body	cellular_component	4	1	51	110	17333	0.27759
GO:0016042	lipid catabolic process	biological_process	6	1	51	112	17333	0.281862
GO:0003676	nucleic acid binding	molecular_function	5	5	51	1211	17333	0.283233
GO:0030141	secretory granule	cellular_component	8	1	51	113	17333	0.283989
GO:0070588	calcium ion transmembrane transport	biological_process	11	1	51	113	17333	0.283989
GO:1990830	cellular response to leukemia inhibitory factor	biological_process	8	1	51	113	17333	0.283989
GO:0043410	positive regulation of MAPK cascade	biological_process	11	1	51	115	17333	0.288224
GO:0042803	protein homodimerization activity	molecular_function	6	3	51	641	17333	0.291837
GO:0090305	nucleic acid phosphodiester bond hydrolysis	biological_process	8	1	51	117	17333	0.292434
GO:0009887	animal organ morphogenesis	biological_process	5	1	51	118	17333	0.29453
GO:0071356	cellular response to tumor necrosis factor	biological_process	8	1	51	119	17333	0.29662
GO:0000981	DNA-binding transcription factor activity, RNA polymerase II-specific	molecular_function	5	2	51	370	17333	0.297198
GO:0007156	homophilic cell adhesion via plasma membrane adhesion molecules	biological_process	7	1	51	123	17333	0.30492
GO:0004518	nuclease activity	molecular_function	6	1	51	123	17333	0.30492
GO:0016791	phosphatase activity	molecular_function	7	1	51	125	17333	0.309033
GO:0031225	anchored component of membrane	cellular_component	5	1	51	126	17333	0.311081
GO:0006979	response to oxidative stress	biological_process	5	1	51	127	17333	0.313123
GO:0007015	actin filament organization	biological_process	6	1	51	127	17333	0.313123
GO:0006816	calcium ion transport	biological_process	10	1	51	128	17333	0.315159
GO:0042593	glucose homeostasis	biological_process	8	1	51	130	17333	0.319213
GO:0000922	spindle pole	cellular_component	6	1	51	131	17333	0.321231
GO:0043123	positive regulation of I-kappaB kinase/NF-kappaB signaling	biological_process	10	1	51	131	17333	0.321231
GO:0008236	serine-type peptidase activity	molecular_function	6	1	51	131	17333	0.321231
GO:0008083	growth factor activity	molecular_function	7	1	51	136	17333	0.331235
GO:0008270	zinc ion binding	molecular_function	8	3	51	692	17333	0.333261
GO:0044325	ion channel binding	molecular_function	5	1	51	138	17333	0.335196
GO:0045766	positive regulation of angiogenesis	biological_process	8	1	51	139	17333	0.337168
GO:0001228	DNA-binding transcription activator activity, RNA polymerase II-specific	molecular_function	6	2	51	408	17333	0.338497
GO:0020037	heme binding	molecular_function	6	1	51	144	17333	0.346941
GO:0002250	adaptive immune response	biological_process	5	1	51	145	17333	0.348879
GO:0072659	protein localization to plasma membrane	biological_process	8	1	51	147	17333	0.352737
GO:0002376	immune system process	biological_process	3	2	51	423	17333	0.354629
GO:0042393	histone binding	molecular_function	5	1	51	149	17333	0.356573
GO:0005515	protein binding	molecular_function	4	20	51	6218	17333	0.358043
GO:0004252	serine-type endopeptidase activity	molecular_function	8	1	51	150	17333	0.358483
GO:0008283	cell population proliferation	biological_process	3	1	51	151	17333	0.360387
GO:0031175	neuron projection development	biological_process	7	1	51	152	17333	0.362285
GO:0005506	iron ion binding	molecular_function	8	1	51	155	17333	0.367948
GO:0016829	lyase activity	molecular_function	4	1	51	158	17333	0.373561
GO:0016311	dephosphorylation	biological_process	7	1	51	158	17333	0.373561
GO:0000166	nucleotide binding	molecular_function	5	6	51	1695	17333	0.381509
GO:0015630	microtubule cytoskeleton	cellular_component	7	1	51	163	17333	0.382808
GO:0010628	positive regulation of gene expression	biological_process	8	2	51	452	17333	0.385436
GO:0043204	perikaryon	cellular_component	5	1	51	175	17333	0.404457
GO:0042025	host cell nucleus	cellular_component	8	1	51	177	17333	0.407993
GO:0008152	metabolic process	biological_process	3	1	51	177	17333	0.407993
GO:0030036	actin cytoskeleton organization	biological_process	7	1	51	179	17333	0.411507
GO:0005925	focal adhesion	cellular_component	7	1	51	179	17333	0.411507
GO:0030027	lamellipodium	cellular_component	6	1	51	182	17333	0.416741
GO:0001666	response to hypoxia	biological_process	5	1	51	187	17333	0.425362
GO:0008284	positive regulation of cell population proliferation	biological_process	7	2	51	492	17333	0.426904
GO:0005975	carbohydrate metabolic process	biological_process	5	1	51	188	17333	0.427072
GO:0005819	spindle	cellular_component	6	1	51	188	17333	0.427072
GO:0043066	negative regulation of apoptotic process	biological_process	9	2	51	493	17333	0.427924
GO:0042127	regulation of cell population proliferation	biological_process	6	1	51	190	17333	0.430475
GO:0005125	cytokine activity	molecular_function	7	1	51	196	17333	0.440567
GO:0016055	Wnt signaling pathway	biological_process	7	1	51	198	17333	0.443892
GO:0005911	cell-cell junction	cellular_component	4	1	51	203	17333	0.45212
GO:0016887	ATPase activity	molecular_function	9	1	51	204	17333	0.453751
GO:0005575	cellular_component	cellular_component	2	6	51	1828	17333	0.453832
GO:0043025	neuronal cell body	cellular_component	5	2	51	536	17333	0.470861
GO:0015629	actin cytoskeleton	cellular_component	7	1	51	218	17333	0.476094
GO:0008017	microtubule binding	molecular_function	7	1	51	231	17333	0.496037
GO:0006355	regulation of transcription, DNA-templated	biological_process	8	4	51	1238	17333	0.499018
GO:0004842	ubiquitin-protein transferase activity	molecular_function	6	1	51	233	17333	0.499038
GO:0043565	sequence-specific DNA binding	molecular_function	7	2	51	568	17333	0.501592
GO:0043231	intracellular membrane-bounded organelle	cellular_component	5	3	51	911	17333	0.506343
GO:0030335	positive regulation of cell migration	biological_process	8	1	51	239	17333	0.507937
GO:0001701	in utero embryonic development	biological_process	8	1	51	240	17333	0.509405
GO:0016477	cell migration	biological_process	6	1	51	243	17333	0.513784
GO:0045893	positive regulation of transcription, DNA-templated	biological_process	9	2	51	582	17333	0.514688
GO:0006357	regulation of transcription by RNA polymerase II	biological_process	9	2	51	598	17333	0.529384
GO:0016491	oxidoreductase activity	molecular_function	4	2	51	605	17333	0.535722
GO:0042802	identical protein binding	molecular_function	5	5	51	1641	17333	0.536599
GO:0016301	kinase activity	molecular_function	6	2	51	608	17333	0.538421
GO:0009986	cell surface	cellular_component	4	2	51	608	17333	0.538421
GO:0016310	phosphorylation	biological_process	7	2	51	616	17333	0.545567
GO:0061630	ubiquitin protein ligase activity	molecular_function	7	1	51	268	17333	0.548812
GO:0000976	transcription regulatory region sequence-specific DNA binding	molecular_function	8	1	51	275	17333	0.558168
GO:0016604	nuclear body	cellular_component	7	1	51	303	17333	0.593728
GO:0014069	postsynaptic density	cellular_component	5	1	51	310	17333	0.60217
GO:0006325	chromatin organization	biological_process	5	1	51	321	17333	0.61509
GO:0055114	oxidation-reduction process	biological_process	4	2	51	713	17333	0.626189
GO:0009897	external side of plasma membrane	cellular_component	5	1	51	336	17333	0.632047
GO:0051301	cell division	biological_process	4	1	51	354	17333	0.65143
GO:0045087	innate immune response	biological_process	5	1	51	367	17333	0.664803
GO:0005764	lysosome	cellular_component	8	1	51	370	17333	0.667817
GO:0016787	hydrolase activity	molecular_function	4	4	51	1537	17333	0.673697
GO:0005743	mitochondrial inner membrane	cellular_component	6	1	51	390	17333	0.687242
GO:0005789	endoplasmic reticulum membrane	cellular_component	5	2	51	807	17333	0.693627
GO:0005856	cytoskeleton	cellular_component	6	3	51	1216	17333	0.703976
GO:0003677	DNA binding	molecular_function	6	4	51	1614	17333	0.711555
GO:1990837	sequence-specific double-stranded DNA binding	molecular_function	8	1	51	437	17333	0.728612
GO:0030424	axon	cellular_component	6	1	51	440	17333	0.731062
GO:0007165	signal transduction	biological_process	4	4	51	1707	17333	0.753065
GO:0043005	neuron projection	cellular_component	5	1	51	477	17333	0.759556
GO:0019901	protein kinase binding	molecular_function	7	1	51	496	17333	0.773015
GO:0006629	lipid metabolic process	biological_process	5	1	51	501	17333	0.776433
GO:0042995	cell projection	cellular_component	4	2	51	975	17333	0.789558
GO:0045892	negative regulation of transcription, DNA-templated	biological_process	9	1	51	525	17333	0.792146
GO:0030425	dendrite	cellular_component	6	1	51	527	17333	0.793406
GO:0006915	apoptotic process	biological_process	6	1	51	544	17333	0.803814
GO:0006811	ion transport	biological_process	6	1	51	570	17333	0.818745
GO:0007049	cell cycle	biological_process	4	1	51	573	17333	0.820394
GO:0044877	protein-containing complex binding	molecular_function	4	1	51	582	17333	0.825255
GO:0015031	protein transport	biological_process	9	1	51	606	17333	0.837595
GO:0005737	cytoplasm	cellular_component	5	15	51	6086	17333	0.84165
GO:0003700	DNA-binding transcription factor activity	molecular_function	4	1	51	689	17333	0.874033
GO:0016740	transferase activity	molecular_function	4	3	51	1674	17333	0.882031
GO:0045202	synapse	cellular_component	3	1	51	733	17333	0.889963
GO:0008150	biological_process	biological_process	2	4	51	2217	17333	0.905783
GO:0000122	negative regulation of transcription by RNA polymerase II	biological_process	10	1	51	797	17333	0.909666
GO:0030154	cell differentiation	biological_process	5	1	51	812	17333	0.913758
GO:0030054	cell junction	cellular_component	3	1	51	823	17333	0.916643
GO:0003674	molecular_function	molecular_function	2	5	51	2753	17333	0.924443
GO:0007275	multicellular organism development	biological_process	4	1	51	895	17333	0.93332
GO:0005829	cytosol	cellular_component	6	6	51	3393	17333	0.951281
GO:0005739	mitochondrion	cellular_component	6	2	51	1656	17333	0.962073
GO:0005654	nucleoplasm	cellular_component	6	2	51	2873	17333	0.998934
GO:0016021	integral component of membrane	cellular_component	5	5	51	5149	17333	0.99985
GO:0005886	plasma membrane	cellular_component	4	3	51	4250	17333	0.999912
GO:0005634	nucleus	cellular_component	6	4	51	5395	17333	0.999988
GO:0016020	membrane	cellular_component	3	7	51	7090	17333	0.999995
