# Supplementary material for: Comparative Transcriptome Profiling of mRNA and lncRNA of Mouse Spleens Inoculated with the Group ACYW135 Meningococcal Polysaccharide Vaccine
Source: Vaccines (Basel). 2023 Jul 28;11(8):1295. doi: 10.3390/vaccines11081295 (PMC10458039; doi:10.3390/vaccines11081295)
Supplement: Supplementary file 1 [file vaccines-11-01295-s001.zip › Table S7.xlsx]

## Sheet: Sheet1
Supplymentary Table-S7 KEGG pathways analysis of differentially mRNAs expression.
pathway_id	pathway_name	S gene number	TS gene number	B gene number	TB gene number	pvalue
ko04512	ECM-receptor interaction	7	28	83	7036	2.38446e-08
ko04510	Focal adhesion	7	28	195	7036	8.14572e-06
ko04151	PI3K-Akt signaling pathway	8	28	330	7036	2.93055e-05
ko05165	Human papillomavirus infection	7	28	320	7036	0.000195122
ko04974	Protein digestion and absorption	4	28	79	7036	0.000245616
ko00330	Arginine and proline metabolism	2	28	48	7036	0.0153879
ko03320	PPAR signaling pathway	2	28	78	7036	0.0380796
ko05205	Proteoglycans in cancer	3	28	196	7036	0.041834
ko00910	Nitrogen metabolism	1	28	16	7036	0.061871
ko04926	Relaxin signaling pathway	2	28	124	7036	0.0865358
ko04371	Apelin signaling pathway	2	28	135	7036	0.0999657
ko04530	Tight junction	2	28	153	7036	0.123103
ko05340	Primary immunodeficiency	1	28	35	7036	0.130555
ko00591	Linoleic acid metabolism	1	28	40	7036	0.147808
ko04930	Type II diabetes mellitus	1	28	45	7036	0.164731
ko04020	Calcium signaling pathway	2	28	184	7036	0.165589
ko05150	Staphylococcus aureus infection	1	28	47	7036	0.171408
ko05144	Malaria	1	28	50	7036	0.181329
ko04923	Regulation of lipolysis in adipocytes	1	28	54	7036	0.194378
ko00140	Steroid hormone biosynthesis	1	28	61	7036	0.216733
ko00830	Retinol metabolism	1	28	65	7036	0.229237
ko04917	Prolactin signaling pathway	1	28	67	7036	0.235417
ko04920	Adipocytokine signaling pathway	1	28	68	7036	0.238489
ko05204	Chemical carcinogenesis	1	28	70	7036	0.244597
ko04610	Complement and coagulation cascades	1	28	77	7036	0.265606
ko04657	IL-17 signaling pathway	1	28	83	7036	0.283164
ko04620	Toll-like receptor signaling pathway	1	28	86	7036	0.29179
ko04211	Longevity regulating pathway	1	28	87	7036	0.294644
ko04972	Pancreatic secretion	1	28	92	7036	0.308744
ko05146	Amoebiasis	1	28	97	7036	0.322573
ko04933	AGE-RAGE signaling pathway in diabetic complications	1	28	101	7036	0.333443
ko04928	Parathyroid hormone synthesis, secretion and action	1	28	105	7036	0.344145
ko04650	Natural killer cell mediated cytotoxicity	1	28	106	7036	0.346795
ko04611	Platelet activation	1	28	121	7036	0.385321
ko04152	AMPK signaling pathway	1	28	123	7036	0.390289
ko04068	FoxO signaling pathway	1	28	128	7036	0.40254
ko04514	Cell adhesion molecules (CAMs)	1	28	130	7036	0.407374
ko04932	Non-alcoholic fatty liver disease (NAFLD)	1	28	141	7036	0.433294
ko05206	MicroRNAs in cancer	1	28	141	7036	0.433294
ko04145	Phagosome	1	28	145	7036	0.442445
ko04310	Wnt signaling pathway	1	28	158	7036	0.471214
ko05010	Alzheimer disease	1	28	162	7036	0.479774
ko04022	cGMP-PKG signaling pathway	1	28	166	7036	0.4882
ko05225	Hepatocellular carcinoma	1	28	166	7036	0.4882
ko04714	Thermogenesis	1	28	212	7036	0.57612
ko04014	Ras signaling pathway	1	28	222	7036	0.593206
ko04010	MAPK signaling pathway	1	28	286	7036	0.68783
ko05168	Herpes simplex virus 1 infection	1	28	378	7036	0.78759
ko05200	Pathways in cancer	1	28	504	7036	0.875731
