# Supplementary material for: Comparative Transcriptome Profiling of mRNA and lncRNA of Mouse Spleens Inoculated with the Group ACYW135 Meningococcal Polysaccharide Vaccine
Source: Vaccines (Basel). 2023 Jul 28;11(8):1295. doi: 10.3390/vaccines11081295 (PMC10458039; doi:10.3390/vaccines11081295)
Supplement: Supplementary file 1 [file vaccines-11-01295-s001.zip › Table S8.xlsx]

## Sheet: Sheet1
Supplymentary Table-S8 lncRNAs-mRNAs significantly correlated pairs.
mRNA			lncRNA
transcript_name	gene_id	gene_name	transcript_name	gene_id	gene_name	Pearson Correlation Coefficient
ENSMUST00000106251	MSTRG.24055	Fus	ENSMUST00000128851	MSTRG.24055	Fus	0.999999
ENSMUST00000077609	MSTRG.24055	Fus	ENSMUST00000128851	MSTRG.24055	Fus	1
ENSMUST00000124533	MSTRG.24052	Bckdk	ENSMUST00000128851	MSTRG.24055	Fus	0.112325
ENSMUST00000122423	ENSMUSG00000039013	Siglecf	ENSMUST00000145867	ENSMUSG00000039013	Siglecf	-0.781609
ENSMUST00000084275	MSTRG.22112	Zfp384	ENSMUST00000203287	MSTRG.22114	Gm44597	1
ENSMUST00000197134	MSTRG.17299	Ube2d3	ENSMUST00000181619	MSTRG.17298	4930539J05Rik	-0.2
ENSMUST00000106291	MSTRG.17299	Ube2d3	ENSMUST00000181619	MSTRG.17298	4930539J05Rik	-0.189413
ENSMUST00000045810	MSTRG.22560	Zfp446	ENSMUST00000128427	MSTRG.22560	Zfp446	-0.2
ENSMUST00000144950	MSTRG.17408	Dnajb4	ENSMUST00000198734	MSTRG.17411	Nexn	-0.2
ENSMUST00000196695	MSTRG.17410	Fubp1	ENSMUST00000198734	MSTRG.17411	Nexn	-0.439912
ENSMUST00000205515	MSTRG.23982	Coro1a	ENSMUST00000084586	MSTRG.23980	Slx1b	-0.2
ENSMUST00000153860	MSTRG.21624	Dysf	ENSMUST00000137673	MSTRG.21627	Gm15475	0.342689
ENSMUST00000115331	MSTRG.25935	Prkcsh	ENSMUST00000180419	MSTRG.25937	Gm16845	-0.375425
ENSMUST00000105574	MSTRG.19083	Agrn	ENSMUST00000218230	MSTRG.19089	Samd11	0.847559
ENSMUST00000105575	MSTRG.19083	Agrn	ENSMUST00000218230	MSTRG.19089	Samd11	-0.378348
ENSMUST00000198768	MSTRG.20096	Fbrsl1	ENSMUST00000199165	MSTRG.20112	P2rx2	0.0258509
ENSMUST00000111792	MSTRG.8731	Wdhd1	ENSMUST00000227941	MSTRG.8736	Mapk1ip1l	0.872124
ENSMUST00000118580	MSTRG.20309	Sh2b3	ENSMUST00000199451	MSTRG.20306	Atxn2	-0.396327
ENSMUST00000051950	MSTRG.20306	Atxn2	ENSMUST00000199451	MSTRG.20306	Atxn2	0.790868
ENSMUST00000103095	MSTRG.15833	Tnnc2	ENSMUST00000128596	MSTRG.15841	Ctsa	0.766006
ENSMUST00000174070	MSTRG.15837	Snx21	ENSMUST00000128596	MSTRG.15841	Ctsa	0.875862
ENSMUST00000053065	MSTRG.17123	Fndc7	ENSMUST00000125208	MSTRG.17122	Prpf38b	0.36917
ENSMUST00000063650	MSTRG.17996	Whrn	ENSMUST00000155058	MSTRG.17996	Whrn	0.747329
ENSMUST00000107393	MSTRG.17996	Whrn	ENSMUST00000155058	MSTRG.17996	Whrn	0.336061
ENSMUST00000239159	MSTRG.2683	Plekhg1	ENSMUST00000238840	MSTRG.2683	Plekhg1	-0.823926
ENSMUST00000099486	MSTRG.15296	Lcmt2	ENSMUST00000130221	MSTRG.15298	Adal	-0.657524
ENSMUST00000009877	MSTRG.10279	Tfcp2	ENSMUST00000231001	MSTRG.10277	Letmd1	-0.395698
ENSMUST00000139581	MSTRG.26896	Naa80	ENSMUST00000195472	ENSMUSG00000057969	Sema3b	-0.399298
ENSMUST00000192047	MSTRG.2270	Sell	ENSMUST00000133341	MSTRG.2276	Gm16548	-0.603177
ENSMUST00000190972	MSTRG.26863	Acy1	ENSMUST00000187798	MSTRG.26864	Abhd14a	0.927605
ENSMUST00000112570	MSTRG.1873	Ccnt2	ENSMUST00000143513	MSTRG.1873	Ccnt2	0.820169
ENSMUST00000216076	MSTRG.26166	Rps25	ENSMUST00000215402	MSTRG.26167	Ccdc84	-0.294951
ENSMUST00000216867	MSTRG.26166	Rps25	ENSMUST00000215402	MSTRG.26167	Ccdc84	-0.410007
ENSMUST00000044338	ENSMUSG00000036882	Arhgap33	ENSMUST00000168222	MSTRG.22916	U2af1l4	-0.334091
ENSMUST00000120375	MSTRG.5154	Itga3	ENSMUST00000140342	MSTRG.5154	Itga3	0.0202489
ENSMUST00000121128	MSTRG.24276	Igf2	ENSMUST00000136359	MSTRG.24269	H19	0.896464
ENSMUST00000179209	MSTRG.18545	Dcdc2b	ENSMUST00000143374	MSTRG.18545	Dcdc2b	-0.720499
ENSMUST00000106037	MSTRG.18545	Dcdc2b	ENSMUST00000143374	MSTRG.18545	Dcdc2b	0.653174
ENSMUST00000181579	MSTRG.18544	Tmem234	ENSMUST00000143374	MSTRG.18545	Dcdc2b	0.768156
ENSMUST00000100403	MSTRG.5355	Tmem106a	MSTRG.5353.3	MSTRG.5353	Rdm1	-0.2
ENSMUST00000169003	MSTRG.26454	Rbpms2	MSTRG.26454.3	MSTRG.26454	Rbpms2	-0.386629
ENSMUST00000112446	MSTRG.1924	Eif2d	MSTRG.1925.3	MSTRG.1925	Rassf5	-0.68844
ENSMUST00000109214	MSTRG.15890	Rnf114	MSTRG.15896.1	MSTRG.15896	Gm11476	0.527495
ENSMUST00000099105	MSTRG.15814	Pkig	MSTRG.15815.2	MSTRG.15815	Gm16316	-0.2
ENSMUST00000113987	MSTRG.1415	Kansl1l	MSTRG.1416.2	MSTRG.1416	Gm15789	0.476951
ENSMUST00000100403	MSTRG.5355	Tmem106a	MSTRG.5353.1	MSTRG.5353	Rdm1	-0.2
ENSMUST00000109214	MSTRG.15890	Rnf114	MSTRG.15896.2	MSTRG.15896	Gm11476	0.527495
ENSMUST00000224973	MSTRG.7636	Nsd1	MSTRG.7637.1	MSTRG.7637	Nsd1	-0.251937
ENSMUST00000041284	MSTRG.18137	Patj	MSTRG.18135.7	MSTRG.18135	Tm2d1	-0.311671
ENSMUST00000171565	MSTRG.10326	Map3k12	MSTRG.10330.2	MSTRG.10330	Atf7	-0.315321
ENSMUST00000225922	MSTRG.8131	Slc30a5	MSTRG.8116.2	MSTRG.8116	Mrps36	-0.2
ENSMUST00000225922	MSTRG.8131	Slc30a5	MSTRG.8116.4	MSTRG.8116	Mrps36	-0.2
ENSMUST00000160930	MSTRG.9430	Selenop	MSTRG.9430.8	MSTRG.9430	Selenop	0.900504
ENSMUST00000122309	MSTRG.18908	Zfp984	MSTRG.18902.1	MSTRG.18902	.	0.0405855
ENSMUST00000105715	MSTRG.18917	Mfn2	MSTRG.18902.1	MSTRG.18902	.	-0.467629
ENSMUST00000099105	MSTRG.15814	Pkig	MSTRG.15814.12	MSTRG.15814	Pkig	0.533924
ENSMUST00000226432	MSTRG.8743	Fbxo34	MSTRG.8744.1	MSTRG.8744	Fbxo34	-0.279641
