# Supplementary material for: Comparative Transcriptome Profiling of mRNA and lncRNA of Mouse Spleens Inoculated with the Group ACYW135 Meningococcal Polysaccharide Vaccine
Source: Vaccines (Basel). 2023 Jul 28;11(8):1295. doi: 10.3390/vaccines11081295 (PMC10458039; doi:10.3390/vaccines11081295)
Supplement: Supplementary file 1 [file vaccines-11-01295-s001.zip › Table S9.xlsx]

## Sheet: Sheet1
Supplymentary Table-S9 GO terms analysis of differentially lncRNAs expression.
GO_ID	GO_Term	GO_function	GO_class	S gene number	TS gene number	B gene number	TB gene number	pvalue
GO:0017077	oxidative phosphorylation uncoupler activity	molecular_function	5	4	775	9	13939	0.000953989
GO:1900028	negative regulation of ruffle assembly	biological_process	10	4	775	13	13939	0.00452731
GO:0099563	modification of synaptic structure	biological_process	6	3	775	7	13939	0.00506167
GO:0030289	protein phosphatase 4 complex	cellular_component	5	4	775	14	13939	0.00606261
GO:0000303	response to superoxide	biological_process	8	4	775	14	13939	0.00606261
GO:0045004	DNA replication proofreading	biological_process	9	3	775	8	13939	0.00776607
GO:0048563	post-embryonic animal organ morphogenesis	biological_process	6	3	775	8	13939	0.00776607
GO:0006154	adenosine catabolic process	biological_process	7	3	775	8	13939	0.00776607
GO:0016339	calcium-dependent cell-cell adhesion via plasma membrane cell adhesion molecules	biological_process	7	7	775	43	13939	0.00893506
GO:0070531	BRCA1-A complex	cellular_component	4	4	775	16	13939	0.010088
GO:1990845	adaptive thermogenesis	biological_process	4	4	775	16	13939	0.010088
GO:0090649	response to oxygen-glucose deprivation	biological_process	7	3	775	9	13939	0.0111721
GO:0034191	apolipoprotein A-I receptor binding	molecular_function	7	3	775	10	13939	0.0153086
GO:0046103	inosine biosynthetic process	biological_process	12	3	775	10	13939	0.0153086
GO:0006297	nucleotide-excision repair, DNA gap filling	biological_process	8	3	775	10	13939	0.0153086
GO:0030214	hyaluronan catabolic process	biological_process	9	4	775	18	13939	0.0155284
GO:0060169	negative regulation of adenosine receptor signaling pathway	biological_process	10	2	775	4	13939	0.0171836
GO:0046111	xanthine biosynthetic process	biological_process	11	2	775	4	13939	0.0171836
GO:0060407	negative regulation of penile erection	biological_process	7	2	775	4	13939	0.0171836
GO:0047225	acetylgalactosaminyl-O-glycosyl-glycoprotein beta-1,6-N-acetylglucosaminyltransferase activity	molecular_function	8	2	775	4	13939	0.0171836
GO:2000565	negative regulation of CD8-positive, alpha-beta T cell proliferation	biological_process	13	2	775	4	13939	0.0171836
GO:2000775	histone H3-S10 phosphorylation involved in chromosome condensation	biological_process	13	2	775	4	13939	0.0171836
GO:0006157	deoxyadenosine catabolic process	biological_process	12	2	775	4	13939	0.0171836
GO:0009353	mitochondrial oxoglutarate dehydrogenase complex	cellular_component	7	2	775	4	13939	0.0171836
GO:0046680	response to DDT	biological_process	7	2	775	4	13939	0.0171836
GO:1904158	axonemal central apparatus assembly	biological_process	6	2	775	4	13939	0.0171836
GO:0002426	immunoglobulin production in mucosal tissue	biological_process	7	2	775	4	13939	0.0171836
GO:0120158	positive regulation of collagen catabolic process	biological_process	8	2	775	4	13939	0.0171836
GO:0032261	purine nucleotide salvage	biological_process	11	2	775	4	13939	0.0171836
GO:1900029	positive regulation of ruffle assembly	biological_process	10	5	775	28	13939	0.0177464
GO:1990542	mitochondrial transmembrane transport	biological_process	7	4	775	19	13939	0.0188231
GO:0004090	carbonyl reductase (NADPH) activity	molecular_function	7	3	775	11	13939	0.0201927
GO:0050870	positive regulation of T cell activation	biological_process	9	6	775	40	13939	0.022085
GO:0000731	DNA synthesis involved in DNA repair	biological_process	9	4	775	20	13939	0.0225188
GO:0032700	negative regulation of interleukin-17 production	biological_process	8	5	775	30	13939	0.0234955
GO:0043515	kinetochore binding	molecular_function	5	3	775	12	13939	0.0258312
GO:0005113	patched binding	molecular_function	6	3	775	12	13939	0.0258312
GO:0006824	cobalt ion transport	biological_process	10	3	775	12	13939	0.0258312
GO:0070458	cellular detoxification of nitrogen compound	biological_process	5	3	775	12	13939	0.0258312
GO:0050850	positive regulation of calcium-mediated signaling	biological_process	10	5	775	31	13939	0.0267719
GO:0098857	membrane microdomain	cellular_component	5	2	775	5	13939	0.0275905
GO:0008109	N-acetyllactosaminide beta-1,6-N-acetylglucosaminyltransferase activity	molecular_function	8	2	775	5	13939	0.0275905
GO:0061511	centriole elongation	biological_process	5	2	775	5	13939	0.0275905
GO:0090340	positive regulation of secretion of lysosomal enzymes	biological_process	11	2	775	5	13939	0.0275905
GO:0090108	positive regulation of high-density lipoprotein particle assembly	biological_process	8	2	775	5	13939	0.0275905
GO:0043103	hypoxanthine salvage	biological_process	12	2	775	5	13939	0.0275905
GO:0031536	positive regulation of exit from mitosis	biological_process	10	3	775	13	13939	0.0322223
GO:2000562	negative regulation of CD4-positive, alpha-beta T cell proliferation	biological_process	13	3	775	13	13939	0.0322223
GO:0048066	developmental pigmentation	biological_process	4	4	775	23	13939	0.0361025
GO:0097361	CIA complex	cellular_component	4	3	775	14	13939	0.0393568
GO:0018916	nitrobenzene metabolic process	biological_process	5	3	775	14	13939	0.0393568
GO:0043129	surfactant homeostasis	biological_process	9	3	775	14	13939	0.0393568
GO:0097208	alveolar lamellar body	cellular_component	10	3	775	14	13939	0.0393568
GO:0085020	protein K6-linked ubiquitination	biological_process	13	3	775	14	13939	0.0393568
GO:0010972	negative regulation of G2/M transition of mitotic cell cycle	biological_process	10	3	775	14	13939	0.0393568
GO:0030422	production of siRNA involved in RNA interference	biological_process	12	3	775	14	13939	0.0393568
GO:1903508	positive regulation of nucleic acid-templated transcription	biological_process	10	13	775	136	13939	0.0394469
GO:0050038	L-xylulose reductase (NADP+) activity	molecular_function	7	2	775	6	13939	0.0398775
GO:0042323	negative regulation of circadian sleep/wake cycle, non-REM sleep	biological_process	8	2	775	6	13939	0.0398775
GO:0009597	detection of virus	biological_process	8	2	775	6	13939	0.0398775
GO:0070985	transcription factor TFIIK complex	cellular_component	7	2	775	6	13939	0.0398775
GO:0021997	neural plate axis specification	biological_process	7	2	775	6	13939	0.0398775
GO:0070256	negative regulation of mucus secretion	biological_process	9	2	775	6	13939	0.0398775
GO:0019907	cyclin-dependent protein kinase activating kinase holoenzyme complex	cellular_component	7	2	775	6	13939	0.0398775
GO:1903422	negative regulation of synaptic vesicle recycling	biological_process	7	2	775	6	13939	0.0398775
GO:0071283	cellular response to iron(III) ion	biological_process	9	2	775	6	13939	0.0398775
GO:0150078	positive regulation of neuroinflammatory response	biological_process	10	2	775	6	13939	0.0398775
GO:0097125	cyclin B1-CDK1 complex	cellular_component	6	2	775	6	13939	0.0398775
GO:0002588	positive regulation of antigen processing and presentation of peptide antigen via MHC class II	biological_process	9	2	775	6	13939	0.0398775
GO:0060623	regulation of chromosome condensation	biological_process	9	2	775	6	13939	0.0398775
GO:0090725	peripheral region of growth cone	cellular_component	7	2	775	6	13939	0.0398775
GO:0002636	positive regulation of germinal center formation	biological_process	10	2	775	6	13939	0.0398775
GO:0046101	hypoxanthine biosynthetic process	biological_process	11	2	775	6	13939	0.0398775
GO:1905448	positive regulation of mitochondrial ATP synthesis coupled electron transport	biological_process	9	2	775	6	13939	0.0398775
GO:0006287	base-excision repair, gap-filling	biological_process	8	3	775	15	13939	0.0472189
GO:0030881	beta-2-microglobulin binding	molecular_function	5	3	775	15	13939	0.0472189
GO:0061575	cyclin-dependent protein serine/threonine kinase activator activity	molecular_function	8	3	775	15	13939	0.0472189
GO:0050732	negative regulation of peptidyl-tyrosine phosphorylation	biological_process	11	4	775	26	13939	0.0535168
GO:0006839	mitochondrial transport	biological_process	6	4	775	26	13939	0.0535168
GO:0021637	trigeminal nerve structural organization	biological_process	6	2	775	7	13939	0.0538038
GO:0003829	beta-1,3-galactosyl-O-glycosyl-glycoprotein beta-1,6-N-acetylglucosaminyltransferase activity	molecular_function	8	2	775	7	13939	0.0538038
GO:0004140	dephospho-CoA kinase activity	molecular_function	7	2	775	7	13939	0.0538038
GO:0001883	purine nucleoside binding	molecular_function	6	2	775	7	13939	0.0538038
GO:0034189	very-low-density lipoprotein particle binding	molecular_function	5	2	775	7	13939	0.0538038
GO:0006933	negative regulation of cell adhesion involved in substrate-bound cell migration	biological_process	7	2	775	7	13939	0.0538038
GO:0043323	positive regulation of natural killer cell degranulation	biological_process	10	2	775	7	13939	0.0538038
GO:0036398	TCR signalosome	cellular_component	4	1	775	1	13939	0.0555994
GO:0001179	RNA polymerase I general transcription initiation factor binding	molecular_function	7	1	775	1	13939	0.0555994
GO:0019239	deaminase activity	molecular_function	5	3	775	16	13939	0.0557876
GO:0006302	double-strand break repair	biological_process	9	10	775	102	13939	0.0570148
GO:0042110	T cell activation	biological_process	7	8	775	76	13939	0.0596798
GO:0051382	kinetochore assembly	biological_process	8	4	775	27	13939	0.0601706
GO:0072425	signal transduction involved in G2 DNA damage checkpoint	biological_process	9	4	775	27	13939	0.0601706
GO:0060993	kidney morphogenesis	biological_process	6	3	775	17	13939	0.0650374
GO:0033129	positive regulation of histone phosphorylation	biological_process	11	3	775	17	13939	0.0650374
GO:0030914	STAGA complex	cellular_component	8	4	775	28	13939	0.0672414
GO:0046061	dATP catabolic process	biological_process	12	2	775	8	13939	0.0691497
GO:1904183	negative regulation of pyruvate dehydrogenase activity	biological_process	8	2	775	8	13939	0.0691497
GO:0005997	xylulose metabolic process	biological_process	8	2	775	8	13939	0.0691497
GO:0046870	cadmium ion binding	molecular_function	8	2	775	8	13939	0.0691497
GO:0060762	regulation of branching involved in mammary gland duct morphogenesis	biological_process	8	2	775	8	13939	0.0691497
GO:0070516	CAK-ERCC2 complex	cellular_component	4	2	775	8	13939	0.0691497
GO:0006582	melanin metabolic process	biological_process	7	2	775	8	13939	0.0691497
GO:0045836	positive regulation of meiotic nuclear division	biological_process	9	2	775	8	13939	0.0691497
GO:0030103	vasopressin secretion	biological_process	11	2	775	8	13939	0.0691497
GO:0043625	delta DNA polymerase complex	cellular_component	6	2	775	8	13939	0.0691497
GO:0033906	hyaluronoglucuronidase activity	molecular_function	7	2	775	8	13939	0.0691497
GO:0050957	equilibrioception	biological_process	7	2	775	8	13939	0.0691497
GO:0031401	positive regulation of protein modification process	biological_process	9	2	775	8	13939	0.0691497
GO:0001821	histamine secretion	biological_process	7	2	775	8	13939	0.0691497
GO:0051562	negative regulation of mitochondrial calcium ion concentration	biological_process	13	2	775	8	13939	0.0691497
GO:0005672	transcription factor TFIIA complex	cellular_component	7	2	775	8	13939	0.0691497
GO:0090187	positive regulation of pancreatic juice secretion	biological_process	9	2	775	8	13939	0.0691497
GO:0016655	oxidoreductase activity, acting on NAD(P)H, quinone or similar compound as acceptor	molecular_function	6	2	775	8	13939	0.0691497
GO:0051987	positive regulation of attachment of spindle microtubules to kinetochore	biological_process	8	2	775	8	13939	0.0691497
GO:0090272	negative regulation of fibroblast growth factor production	biological_process	8	2	775	8	13939	0.0691497
GO:0035021	negative regulation of Rac protein signal transduction	biological_process	12	2	775	8	13939	0.0691497
GO:0008215	spermine metabolic process	biological_process	10	2	775	8	13939	0.0691497
GO:0060744	mammary gland branching involved in thelarche	biological_process	5	2	775	8	13939	0.0691497
GO:0031011	Ino80 complex	cellular_component	6	4	775	29	13939	0.0747216
GO:0050921	positive regulation of chemotaxis	biological_process	8	4	775	29	13939	0.0747216
GO:0000124	SAGA complex	cellular_component	8	4	775	29	13939	0.0747216
GO:0004000	adenosine deaminase activity	molecular_function	7	3	775	18	13939	0.0749392
GO:0031497	chromatin assembly	biological_process	7	3	775	18	13939	0.0749392
GO:0043583	ear development	biological_process	7	3	775	18	13939	0.0749392
GO:0005687	U4 snRNP	cellular_component	8	3	775	18	13939	0.0749392
GO:0045927	positive regulation of growth	biological_process	6	3	775	18	13939	0.0749392
GO:0033089	positive regulation of T cell differentiation in thymus	biological_process	11	3	775	18	13939	0.0749392
GO:0010763	positive regulation of fibroblast migration	biological_process	9	4	775	30	13939	0.0826026
GO:0043029	T cell homeostasis	biological_process	6	6	775	55	13939	0.0836146
GO:0046638	positive regulation of alpha-beta T cell differentiation	biological_process	11	3	775	19	13939	0.0854609
GO:0045589	regulation of regulatory T cell differentiation	biological_process	10	3	775	19	13939	0.0854609
GO:0000492	box C/D snoRNP assembly	biological_process	10	3	775	19	13939	0.0854609
GO:0042491	inner ear auditory receptor cell differentiation	biological_process	9	2	775	9	13939	0.0857147
GO:0048550	negative regulation of pinocytosis	biological_process	9	2	775	9	13939	0.0857147
GO:0044314	protein K27-linked ubiquitination	biological_process	13	2	775	9	13939	0.0857147
GO:0004416	hydroxyacylglutathione hydrolase activity	molecular_function	7	2	775	9	13939	0.0857147
GO:1990075	periciliary membrane compartment	cellular_component	5	2	775	9	13939	0.0857147
GO:0002686	negative regulation of leukocyte migration	biological_process	7	2	775	9	13939	0.0857147
GO:0050663	cytokine secretion	biological_process	11	2	775	9	13939	0.0857147
GO:0002725	negative regulation of T cell cytokine production	biological_process	11	2	775	9	13939	0.0857147
GO:0032376	positive regulation of cholesterol transport	biological_process	10	2	775	9	13939	0.0857147
GO:0031595	nuclear proteasome complex	cellular_component	6	2	775	9	13939	0.0857147
GO:0048743	positive regulation of skeletal muscle fiber development	biological_process	9	2	775	9	13939	0.0857147
GO:0051286	cell tip	cellular_component	4	2	775	9	13939	0.0857147
GO:0021785	branchiomotor neuron axon guidance	biological_process	8	2	775	9	13939	0.0857147
GO:0035519	protein K29-linked ubiquitination	biological_process	13	2	775	9	13939	0.0857147
GO:0051170	import into nucleus	biological_process	9	2	775	9	13939	0.0857147
GO:0002906	negative regulation of mature B cell apoptotic process	biological_process	7	2	775	9	13939	0.0857147
GO:0003887	DNA-directed DNA polymerase activity	molecular_function	8	4	775	31	13939	0.0908738
GO:0016572	histone phosphorylation	biological_process	10	4	775	31	13939	0.0908738
GO:0050953	sensory perception of light stimulus	biological_process	7	3	775	20	13939	0.0965684
GO:0032426	stereocilium tip	cellular_component	4	4	775	32	13939	0.0995235
GO:0004364	glutathione transferase activity	molecular_function	6	6	775	58	13939	0.101885
GO:0005834	heterotrimeric G-protein complex	cellular_component	5	6	775	58	13939	0.101885
GO:0000942	condensed nuclear chromosome outer kinetochore	cellular_component	5	2	775	10	13939	0.103316
GO:0002314	germinal center B cell differentiation	biological_process	10	2	775	10	13939	0.103316
GO:0051280	negative regulation of release of sequestered calcium ion into cytosol	biological_process	8	2	775	10	13939	0.103316
GO:0046985	positive regulation of hemoglobin biosynthetic process	biological_process	9	2	775	10	13939	0.103316
GO:0070987	error-free translesion synthesis	biological_process	11	2	775	10	13939	0.103316
GO:0060760	positive regulation of response to cytokine stimulus	biological_process	7	2	775	10	13939	0.103316
GO:0001973	G protein-coupled adenosine receptor signaling pathway	biological_process	7	2	775	10	13939	0.103316
GO:0000125	PCAF complex	cellular_component	8	2	775	10	13939	0.103316
GO:0045187	regulation of circadian sleep/wake cycle, sleep	biological_process	7	2	775	10	13939	0.103316
GO:0033632	regulation of cell-cell adhesion mediated by integrin	biological_process	7	2	775	10	13939	0.103316
GO:0060761	negative regulation of response to cytokine stimulus	biological_process	7	2	775	10	13939	0.103316
GO:1902936	phosphatidylinositol bisphosphate binding	molecular_function	8	2	775	10	13939	0.103316
GO:0090724	central region of growth cone	cellular_component	7	2	775	10	13939	0.103316
GO:0060091	kinocilium	cellular_component	6	2	775	10	13939	0.103316
GO:0004704	NF-kappaB-inducing kinase activity	molecular_function	5	2	775	10	13939	0.103316
GO:0031826	type 2A serotonin receptor binding	molecular_function	8	2	775	10	13939	0.103316
GO:0099122	RNA polymerase II C-terminal domain binding	molecular_function	8	2	775	10	13939	0.103316
GO:0090315	negative regulation of protein targeting to membrane	biological_process	11	2	775	10	13939	0.103316
GO:0008626	granzyme-mediated apoptotic signaling pathway	biological_process	6	2	775	10	13939	0.103316
GO:0030121	AP-1 adaptor complex	cellular_component	8	2	775	10	13939	0.103316
GO:1902600	proton transmembrane transport	biological_process	9	13	775	159	13939	0.105421
GO:2000066	positive regulation of cortisol biosynthetic process	biological_process	10	1	775	2	13939	0.108111
GO:0061184	positive regulation of dermatome development	biological_process	9	1	775	2	13939	0.108111
GO:0035780	CD80 biosynthetic process	biological_process	9	1	775	2	13939	0.108111
GO:2000316	regulation of T-helper 17 type immune response	biological_process	9	1	775	2	13939	0.108111
GO:0038192	gastric inhibitory peptide signaling pathway	biological_process	6	1	775	2	13939	0.108111
GO:0031436	BRCA1-BARD1 complex	cellular_component	7	1	775	2	13939	0.108111
GO:1902915	negative regulation of protein polyubiquitination	biological_process	12	1	775	2	13939	0.108111
GO:2000019	negative regulation of male gonad development	biological_process	8	1	775	2	13939	0.108111
GO:0030237	female sex determination	biological_process	6	1	775	2	13939	0.108111
GO:0000789	cytoplasmic chromatin	cellular_component	7	1	775	2	13939	0.108111
GO:0009317	acetyl-CoA carboxylase complex	cellular_component	6	1	775	2	13939	0.108111
GO:0032638	interleukin-9 production	biological_process	5	1	775	2	13939	0.108111
GO:0102389	polyprenol reductase activity	molecular_function	7	1	775	2	13939	0.108111
GO:2001031	positive regulation of cellular glucuronidation	biological_process	10	1	775	2	13939	0.108111
GO:0072273	metanephric nephron morphogenesis	biological_process	6	1	775	2	13939	0.108111
GO:0035585	calcium-mediated signaling using extracellular calcium source	biological_process	8	1	775	2	13939	0.108111
GO:0019178	NADP phosphatase activity	molecular_function	8	1	775	2	13939	0.108111
GO:0060748	tertiary branching involved in mammary gland duct morphogenesis	biological_process	5	1	775	2	13939	0.108111
GO:0016519	gastric inhibitory peptide receptor activity	molecular_function	7	1	775	2	13939	0.108111
GO:0016768	spermine synthase activity	molecular_function	6	1	775	2	13939	0.108111
GO:0061369	negative regulation of testicular blood vessel morphogenesis	biological_process	8	1	775	2	13939	0.108111
GO:2000180	negative regulation of androgen biosynthetic process	biological_process	11	1	775	2	13939	0.108111
GO:0007635	chemosensory behavior	biological_process	4	1	775	2	13939	0.108111
GO:0070512	positive regulation of histone H4-K20 methylation	biological_process	12	1	775	2	13939	0.108111
GO:0010968	regulation of microtubule nucleation	biological_process	10	1	775	2	13939	0.108111
GO:1904407	positive regulation of nitric oxide metabolic process	biological_process	6	1	775	2	13939	0.108111
GO:0038030	non-canonical Wnt signaling pathway via MAPK cascade	biological_process	9	1	775	2	13939	0.108111
GO:2000124	regulation of endocannabinoid signaling pathway	biological_process	9	1	775	2	13939	0.108111
GO:0102757	NADPH phosphatase activity	molecular_function	8	1	775	2	13939	0.108111
GO:0016095	polyprenol catabolic process	biological_process	9	1	775	2	13939	0.108111
GO:0033080	immature T cell proliferation in thymus	biological_process	10	1	775	2	13939	0.108111
GO:0031896	V2 vasopressin receptor binding	molecular_function	8	1	775	2	13939	0.108111
GO:2000145	regulation of cell motility	biological_process	6	3	775	21	13939	0.108225
GO:0005068	transmembrane receptor protein tyrosine kinase adaptor activity	molecular_function	8	3	775	21	13939	0.108225
GO:0042608	T cell receptor binding	molecular_function	6	3	775	21	13939	0.108225
GO:2000146	negative regulation of cell motility	biological_process	7	3	775	21	13939	0.108225
GO:0051539	4 iron, 4 sulfur cluster binding	molecular_function	6	7	775	74	13939	0.116361
GO:0043015	gamma-tubulin binding	molecular_function	7	5	775	47	13939	0.118358
GO:0001824	blastocyst development	biological_process	5	5	775	47	13939	0.118358
GO:0033691	sialic acid binding	molecular_function	7	3	775	22	13939	0.120395
GO:0045591	positive regulation of regulatory T cell differentiation	biological_process	11	3	775	22	13939	0.120395
GO:0010884	positive regulation of lipid storage	biological_process	6	3	775	22	13939	0.120395
GO:0002476	antigen processing and presentation of endogenous peptide antigen via MHC class Ib	biological_process	7	3	775	22	13939	0.120395
GO:0004309	exopolyphosphatase activity	molecular_function	8	2	775	11	13939	0.121788
GO:0030728	ovulation	biological_process	5	2	775	11	13939	0.121788
GO:0051383	kinetochore organization	biological_process	6	2	775	11	13939	0.121788
GO:0008508	bile acid:sodium symporter activity	molecular_function	6	2	775	11	13939	0.121788
GO:0016151	nickel cation binding	molecular_function	8	2	775	11	13939	0.121788
GO:0009994	oocyte differentiation	biological_process	5	2	775	11	13939	0.121788
GO:0045061	thymic T cell selection	biological_process	5	2	775	11	13939	0.121788
GO:0008015	blood circulation	biological_process	6	2	775	11	13939	0.121788
GO:0019243	methylglyoxal catabolic process to D-lactate via S-lactoyl-glutathione	biological_process	11	2	775	11	13939	0.121788
GO:0033177	proton-transporting two-sector ATPase complex, proton-transporting domain	cellular_component	5	2	775	11	13939	0.121788
GO:0015187	glycine transmembrane transporter activity	molecular_function	5	2	775	11	13939	0.121788
GO:0006798	polyphosphate catabolic process	biological_process	7	2	775	11	13939	0.121788
GO:0033033	negative regulation of myeloid cell apoptotic process	biological_process	10	2	775	11	13939	0.121788
GO:0032369	negative regulation of lipid transport	biological_process	8	2	775	11	13939	0.121788
GO:0060205	cytoplasmic vesicle lumen	cellular_component	6	2	775	11	13939	0.121788
GO:1903980	positive regulation of microglial cell activation	biological_process	9	2	775	11	13939	0.121788
GO:0045582	positive regulation of T cell differentiation	biological_process	10	4	775	35	13939	0.12761
GO:0043403	skeletal muscle tissue regeneration	biological_process	7	4	775	35	13939	0.12761
GO:0030137	COPI-coated vesicle	cellular_component	8	4	775	35	13939	0.12761
GO:0001784	phosphotyrosine residue binding	molecular_function	7	7	775	76	13939	0.128956
GO:0010634	positive regulation of epithelial cell migration	biological_process	9	6	775	62	13939	0.1292
GO:0043087	regulation of GTPase activity	biological_process	7	12	775	150	13939	0.13059
GO:1990459	transferrin receptor binding	molecular_function	6	3	775	23	13939	0.133039
GO:0010447	response to acidic pH	biological_process	6	3	775	23	13939	0.133039
GO:0043518	negative regulation of DNA damage response, signal transduction by p53 class mediator	biological_process	11	3	775	23	13939	0.133039
GO:0042178	xenobiotic catabolic process	biological_process	6	3	775	23	13939	0.133039
GO:0010950	positive regulation of endopeptidase activity	biological_process	11	3	775	23	13939	0.133039
GO:0051569	regulation of histone H3-K4 methylation	biological_process	11	3	775	23	13939	0.133039
GO:0006367	transcription initiation from RNA polymerase II promoter	biological_process	9	5	775	49	13939	0.134791
GO:0035066	positive regulation of histone acetylation	biological_process	11	4	775	36	13939	0.137635
GO:0046965	retinoid X receptor binding	molecular_function	9	4	775	36	13939	0.137635
GO:0051496	positive regulation of stress fiber assembly	biological_process	8	8	775	92	13939	0.13901
GO:0060586	multicellular organismal iron ion homeostasis	biological_process	5	2	775	12	13939	0.14098
GO:0030193	regulation of blood coagulation	biological_process	7	2	775	12	13939	0.14098
GO:0046324	regulation of glucose import	biological_process	9	2	775	12	13939	0.14098
GO:0048070	regulation of developmental pigmentation	biological_process	5	2	775	12	13939	0.14098
GO:0021612	facial nerve structural organization	biological_process	6	2	775	12	13939	0.14098
GO:0060158	phospholipase C-activating dopamine receptor signaling pathway	biological_process	7	2	775	12	13939	0.14098
GO:0098779	positive regulation of mitophagy in response to mitochondrial depolarization	biological_process	12	2	775	12	13939	0.14098
GO:0051861	glycolipid binding	molecular_function	5	2	775	12	13939	0.14098
GO:0070431	nucleotide-binding oligomerization domain containing 2 signaling pathway	biological_process	10	2	775	12	13939	0.14098
GO:0042473	outer ear morphogenesis	biological_process	6	2	775	12	13939	0.14098
GO:0072594	establishment of protein localization to organelle	biological_process	8	2	775	12	13939	0.14098
GO:0048298	positive regulation of isotype switching to IgA isotypes	biological_process	11	2	775	12	13939	0.14098
GO:0008525	phosphatidylcholine transporter activity	molecular_function	6	2	775	12	13939	0.14098
GO:0051434	BH3 domain binding	molecular_function	7	2	775	12	13939	0.14098
GO:0000109	nucleotide-excision repair complex	cellular_component	6	2	775	12	13939	0.14098
GO:0010756	positive regulation of plasminogen activation	biological_process	11	2	775	12	13939	0.14098
GO:0005669	transcription factor TFIID complex	cellular_component	7	6	775	64	13939	0.14405
GO:0021954	central nervous system neuron development	biological_process	7	3	775	24	13939	0.146119
GO:0010633	negative regulation of epithelial cell migration	biological_process	9	3	775	24	13939	0.146119
GO:0006261	DNA-dependent DNA replication	biological_process	9	4	775	37	13939	0.147965
GO:0030031	cell projection assembly	biological_process	6	4	775	37	13939	0.147965
GO:0045739	positive regulation of DNA repair	biological_process	10	5	775	51	13939	0.152176
GO:0090486	small RNA 2'-O-methyltransferase	molecular_function	9	1	775	3	13939	0.157707
GO:1903407	negative regulation of sodium:potassium-exchanging ATPase activity	biological_process	9	1	775	3	13939	0.157707
GO:0008693	3-hydroxydecanoyl-[acyl-carrier-protein] dehydratase activity	molecular_function	8	1	775	3	13939	0.157707
GO:1903277	negative regulation of sodium ion export across plasma membrane	biological_process	12	1	775	3	13939	0.157707
GO:0004320	oleoyl-[acyl-carrier-protein] hydrolase activity	molecular_function	9	1	775	3	13939	0.157707
GO:0047801	L-cysteine:2-oxoglutarate aminotransferase activity	molecular_function	7	1	775	3	13939	0.157707
GO:0004317	3-hydroxypalmitoyl-[acyl-carrier-protein] dehydratase activity	molecular_function	8	1	775	3	13939	0.157707
GO:1900116	extracellular negative regulation of signal transduction	biological_process	9	1	775	3	13939	0.157707
GO:0060661	submandibular salivary gland formation	biological_process	5	1	775	3	13939	0.157707
GO:0031177	phosphopantetheine binding	molecular_function	6	1	775	3	13939	0.157707
GO:1905593	positive regulation of optical nerve axon regeneration	biological_process	9	1	775	3	13939	0.157707
GO:0051643	endoplasmic reticulum localization	biological_process	6	1	775	3	13939	0.157707
GO:0098657	import into cell	biological_process	6	1	775	3	13939	0.157707
GO:0046782	regulation of viral transcription	biological_process	8	1	775	3	13939	0.157707
GO:0140339	phosphatidylglycerol transfer activity	NA	NA	1	775	3	13939	0.157707
GO:1900170	negative regulation of glucocorticoid mediated signaling pathway	biological_process	9	1	775	3	13939	0.157707
GO:1904985	negative regulation of quinolinate biosynthetic process	biological_process	9	1	775	3	13939	0.157707
GO:0035577	azurophil granule membrane	cellular_component	10	1	775	3	13939	0.157707
GO:0010189	vitamin E biosynthetic process	biological_process	7	1	775	3	13939	0.157707
GO:1904140	negative regulation of microglial cell migration	biological_process	12	1	775	3	13939	0.157707
GO:0070392	detection of lipoteichoic acid	biological_process	8	1	775	3	13939	0.157707
GO:0062065	box H/ACA snoRNP complex binding	molecular_function	7	1	775	3	13939	0.157707
GO:0070640	vitamin D3 metabolic process	biological_process	8	1	775	3	13939	0.157707
GO:0031260	pseudopodium membrane	cellular_component	6	1	775	3	13939	0.157707
GO:1903900	regulation of viral life cycle	biological_process	8	1	775	3	13939	0.157707
GO:0002717	positive regulation of natural killer cell mediated immunity	biological_process	10	1	775	3	13939	0.157707
GO:0001760	aminocarboxymuconate-semialdehyde decarboxylase activity	molecular_function	7	1	775	3	13939	0.157707
GO:0014008	positive regulation of microglia differentiation	biological_process	11	1	775	3	13939	0.157707
GO:0016295	myristoyl-[acyl-carrier-protein] hydrolase activity	molecular_function	9	1	775	3	13939	0.157707
GO:0051455	monopolar spindle attachment to meiosis I kinetochore	biological_process	7	1	775	3	13939	0.157707
GO:0021694	cerebellar Purkinje cell layer formation	biological_process	5	1	775	3	13939	0.157707
GO:0120092	crotonyl-CoA hydratase activity	molecular_function	7	1	775	3	13939	0.157707
GO:0032919	spermine acetylation	biological_process	11	1	775	3	13939	0.157707
GO:1904715	negative regulation of chaperone-mediated autophagy	biological_process	10	1	775	3	13939	0.157707
GO:0099512	supramolecular fiber	cellular_component	5	1	775	3	13939	0.157707
GO:0033882	choloyl-CoA hydrolase activity	molecular_function	8	1	775	3	13939	0.157707
GO:0021837	motogenic signaling involved in postnatal olfactory bulb interneuron migration	biological_process	5	1	775	3	13939	0.157707
GO:0022607	cellular component assembly	biological_process	5	1	775	3	13939	0.157707
GO:0098595	perivitelline space	cellular_component	4	1	775	3	13939	0.157707
GO:0047603	acetoacetyl-CoA hydrolase activity	molecular_function	8	1	775	3	13939	0.157707
GO:1990814	DNA/DNA annealing activity	molecular_function	7	1	775	3	13939	0.157707
GO:0043973	histone H3-K4 acetylation	biological_process	12	1	775	3	13939	0.157707
GO:1905450	negative regulation of Fc-gamma receptor signaling pathway involved in phagocytosis	biological_process	8	1	775	3	13939	0.157707
GO:0009817	defense response to fungus, incompatible interaction	biological_process	7	1	775	3	13939	0.157707
GO:0033306	phytol metabolic process	biological_process	10	1	775	3	13939	0.157707
GO:0098705	copper ion import across plasma membrane	biological_process	12	1	775	3	13939	0.157707
GO:0030910	olfactory placode formation	biological_process	6	1	775	3	13939	0.157707
GO:0031268	pseudopodium organization	biological_process	7	1	775	3	13939	0.157707
GO:1990267	response to transition metal nanoparticle	biological_process	5	1	775	3	13939	0.157707
GO:0097497	blood vessel endothelial cell delamination	biological_process	9	1	775	3	13939	0.157707
GO:0015495	gamma-aminobutyric acid:proton symporter activity	molecular_function	10	1	775	3	13939	0.157707
GO:0048753	pigment granule organization	biological_process	7	1	775	3	13939	0.157707
GO:0032829	regulation of CD4-positive, CD25-positive, alpha-beta regulatory T cell differentiation	biological_process	12	1	775	3	13939	0.157707
GO:0047117	enoyl-[acyl-carrier-protein] reductase (NADPH, A-specific) activity	molecular_function	7	1	775	3	13939	0.157707
GO:0008929	methylglyoxal synthase activity	molecular_function	7	1	775	3	13939	0.157707
GO:0099089	establishment of endoplasmic reticulum localization to postsynapse	biological_process	8	1	775	3	13939	0.157707
GO:0042642	actomyosin, myosin complex part	cellular_component	5	1	775	3	13939	0.157707
GO:0090729	toxin activity	molecular_function	3	1	775	3	13939	0.157707
GO:0032943	mononuclear cell proliferation	biological_process	5	1	775	3	13939	0.157707
GO:0032349	positive regulation of aldosterone biosynthetic process	biological_process	9	1	775	3	13939	0.157707
GO:0006948	induction by virus of host cell-cell fusion	biological_process	9	1	775	3	13939	0.157707
GO:0019171	3-hydroxyacyl-[acyl-carrier-protein] dehydratase activity	molecular_function	7	1	775	3	13939	0.157707
GO:0045495	pole plasm	cellular_component	6	1	775	3	13939	0.157707
GO:0042012	interleukin-16 receptor activity	molecular_function	7	1	775	3	13939	0.157707
GO:0047102	aminomuconate-semialdehyde dehydrogenase activity	molecular_function	7	1	775	3	13939	0.157707
GO:0045058	T cell selection	biological_process	4	1	775	3	13939	0.157707
GO:1901611	phosphatidylglycerol binding	molecular_function	6	1	775	3	13939	0.157707
GO:0097309	cap1 mRNA methylation	biological_process	13	1	775	3	13939	0.157707
GO:1902213	positive regulation of prolactin signaling pathway	biological_process	10	1	775	3	13939	0.157707
GO:0060806	negative regulation of cell differentiation involved in embryonic placenta development	biological_process	8	1	775	3	13939	0.157707
GO:0018455	alcohol dehydrogenase [NAD(P)+] activity	molecular_function	7	1	775	3	13939	0.157707
GO:1901980	positive regulation of inward rectifier potassium channel activity	biological_process	10	1	775	3	13939	0.157707
GO:0098594	mucin granule	cellular_component	9	1	775	3	13939	0.157707
GO:0015676	vanadium ion transport	biological_process	10	1	775	3	13939	0.157707
GO:0150116	regulation of cell-substrate junction organization	NA	NA	1	775	3	13939	0.157707
GO:0120035	regulation of plasma membrane bounded cell projection organization	biological_process	8	1	775	3	13939	0.157707
GO:0090065	regulation of production of siRNA involved in RNA interference	biological_process	10	1	775	3	13939	0.157707
GO:0032499	detection of peptidoglycan	biological_process	8	1	775	3	13939	0.157707
GO:0010723	positive regulation of transcription from RNA polymerase II promoter in response to iron	biological_process	11	1	775	3	13939	0.157707
GO:0002460	adaptive immune response based on somatic recombination of immune receptors built from immunoglobulin superfamily domains	biological_process	6	1	775	3	13939	0.157707
GO:0070977	bone maturation	biological_process	7	1	775	3	13939	0.157707
GO:0016248	channel inhibitor activity	molecular_function	5	1	775	3	13939	0.157707
GO:0045225	negative regulation of CD4 biosynthetic process	biological_process	10	1	775	3	13939	0.157707
GO:1900138	negative regulation of phospholipase A2 activity	biological_process	10	1	775	3	13939	0.157707
GO:0032652	regulation of interleukin-1 production	biological_process	7	1	775	3	13939	0.157707
GO:0016296	palmitoyl-[acyl-carrier-protein] hydrolase activity	molecular_function	9	1	775	3	13939	0.157707
GO:0035669	TRAM-dependent toll-like receptor 4 signaling pathway	biological_process	10	1	775	3	13939	0.157707
GO:0035229	positive regulation of glutamate-cysteine ligase activity	biological_process	8	1	775	3	13939	0.157707
GO:0045887	positive regulation of synaptic growth at neuromuscular junction	biological_process	8	1	775	3	13939	0.157707
GO:0070853	myosin VI binding	molecular_function	7	1	775	3	13939	0.157707
GO:0120094	negative regulation of peptidyl-lysine crotonylation	biological_process	10	1	775	3	13939	0.157707
GO:0010857	calcium-dependent protein kinase activity	molecular_function	8	1	775	3	13939	0.157707
GO:1990227	paranodal junction maintenance	biological_process	8	1	775	3	13939	0.157707
GO:0032920	putrescine acetylation	biological_process	11	1	775	3	13939	0.157707
GO:0050857	positive regulation of antigen receptor-mediated signaling pathway	biological_process	9	1	775	3	13939	0.157707
GO:0031592	centrosomal corona	cellular_component	7	1	775	3	13939	0.157707
GO:1901227	negative regulation of transcription from RNA polymerase II promoter involved in heart development	biological_process	11	1	775	3	13939	0.157707
GO:1905313	transforming growth factor beta receptor signaling pathway involved in heart development	biological_process	9	1	775	3	13939	0.157707
GO:0001716	L-amino-acid oxidase activity	molecular_function	7	1	775	3	13939	0.157707
GO:1903465	positive regulation of mitotic cell cycle DNA replication	biological_process	10	1	775	3	13939	0.157707
GO:2000473	positive regulation of hematopoietic stem cell migration	biological_process	9	1	775	3	13939	0.157707
GO:0019323	pentose catabolic process	biological_process	8	1	775	3	13939	0.157707
GO:0002691	regulation of cellular extravasation	biological_process	7	1	775	3	13939	0.157707
GO:1905404	positive regulation of activated CD8-positive, alpha-beta T cell apoptotic process	biological_process	13	1	775	3	13939	0.157707
GO:0042011	interleukin-16 binding	molecular_function	6	1	775	3	13939	0.157707
GO:1903612	positive regulation of calcium-dependent ATPase activity	biological_process	9	1	775	3	13939	0.157707
GO:2000350	positive regulation of CD40 signaling pathway	biological_process	9	1	775	3	13939	0.157707
GO:0017186	peptidyl-pyroglutamic acid biosynthetic process, using glutaminyl-peptide cyclotransferase	biological_process	11	1	775	3	13939	0.157707
GO:2000591	positive regulation of metanephric mesenchymal cell migration	biological_process	9	1	775	3	13939	0.157707
GO:0097298	regulation of nucleus size	biological_process	6	1	775	3	13939	0.157707
GO:0102259	1,2-diacylglycerol acylhydrolase activity	molecular_function	7	1	775	3	13939	0.157707
GO:0022406	membrane docking	biological_process	4	1	775	3	13939	0.157707
GO:0062099	negative regulation of programmed necrotic cell death	biological_process	9	1	775	3	13939	0.157707
GO:0102131	3-oxo-glutaryl-[acp] methyl ester reductase activity	molecular_function	7	1	775	3	13939	0.157707
GO:0062064	box C/D snoRNP complex binding	molecular_function	7	1	775	3	13939	0.157707
GO:0055113	epiboly involved in gastrulation with mouth forming second	biological_process	6	1	775	3	13939	0.157707
GO:0004567	beta-mannosidase activity	molecular_function	8	1	775	3	13939	0.157707
GO:0016418	S-acetyltransferase activity	molecular_function	8	1	775	3	13939	0.157707
GO:0035397	helper T cell enhancement of adaptive immune response	biological_process	10	1	775	3	13939	0.157707
GO:2001187	positive regulation of CD8-positive, alpha-beta T cell activation	biological_process	11	1	775	3	13939	0.157707
GO:0030735	carnosine N-methyltransferase activity	molecular_function	8	1	775	3	13939	0.157707
GO:2001239	regulation of extrinsic apoptotic signaling pathway in absence of ligand	biological_process	10	1	775	3	13939	0.157707
GO:0002715	regulation of natural killer cell mediated immunity	biological_process	9	1	775	3	13939	0.157707
GO:0032759	positive regulation of TRAIL production	biological_process	9	1	775	3	13939	0.157707
GO:0102132	3-oxo-pimeloyl-[acp] methyl ester reductase activity	molecular_function	7	1	775	3	13939	0.157707
GO:0005111	type 2 fibroblast growth factor receptor binding	molecular_function	8	1	775	3	13939	0.157707
GO:0045918	negative regulation of cytolysis	biological_process	7	1	775	3	13939	0.157707
GO:0061632	RNA lariat debranching enzyme activator activity	molecular_function	6	1	775	3	13939	0.157707
GO:0031585	regulation of inositol 1,4,5-trisphosphate-sensitive calcium-release channel activity	biological_process	10	1	775	3	13939	0.157707
GO:0060751	branch elongation involved in mammary gland duct branching	biological_process	8	1	775	3	13939	0.157707
GO:2000541	positive regulation of protein geranylgeranylation	biological_process	10	1	775	3	13939	0.157707
GO:0097140	BIM-BCL-xl complex	cellular_component	5	1	775	3	13939	0.157707
GO:0004483	mRNA (nucleoside-2'-O-)-methyltransferase activity	molecular_function	8	1	775	3	13939	0.157707
GO:0005034	osmosensor activity	molecular_function	6	1	775	3	13939	0.157707
GO:0000041	transition metal ion transport	biological_process	9	1	775	3	13939	0.157707
GO:0047058	vitamin-K-epoxide reductase (warfarin-insensitive) activity	molecular_function	7	1	775	3	13939	0.157707
GO:1990450	linear polyubiquitin binding	molecular_function	7	1	775	3	13939	0.157707
GO:0050207	plasmanylethanolamine desaturase activity	molecular_function	6	1	775	3	13939	0.157707
GO:0061300	cerebellum vasculature development	biological_process	7	1	775	3	13939	0.157707
GO:0006667	sphinganine metabolic process	biological_process	8	1	775	3	13939	0.157707
GO:0003029	detection of hypoxic conditions in blood by carotid body chemoreceptor signaling	biological_process	7	1	775	3	13939	0.157707
GO:0046204	nor-spermidine metabolic process	biological_process	10	1	775	3	13939	0.157707
GO:0007431	salivary gland development	biological_process	7	1	775	3	13939	0.157707
GO:0102258	1,3-diacylglycerol acylhydrolase activity	molecular_function	7	1	775	3	13939	0.157707
GO:1903556	negative regulation of tumor necrosis factor superfamily cytokine production	biological_process	8	1	775	3	13939	0.157707
GO:0061205	paramesonephric duct development	biological_process	5	1	775	3	13939	0.157707
GO:0030546	signaling receptor activator activity	molecular_function	5	1	775	3	13939	0.157707
GO:0140340	cerebroside transfer activity	NA	NA	1	775	3	13939	0.157707
GO:0016297	acyl-[acyl-carrier-protein] hydrolase activity	molecular_function	8	1	775	3	13939	0.157707
GO:0035088	establishment or maintenance of apical/basal cell polarity	biological_process	6	1	775	3	13939	0.157707
GO:0015100	vanadium ion transmembrane transporter activity	molecular_function	10	1	775	3	13939	0.157707
GO:1904750	negative regulation of protein localization to nucleolus	biological_process	10	1	775	3	13939	0.157707
GO:0099640	axo-dendritic protein transport	biological_process	10	1	775	3	13939	0.157707
GO:0004750	ribulose-phosphate 3-epimerase activity	molecular_function	7	1	775	3	13939	0.157707
GO:0032848	negative regulation of cellular pH reduction	biological_process	7	1	775	3	13939	0.157707
GO:0015275	stretch-activated, cation-selective, calcium channel activity	molecular_function	9	1	775	3	13939	0.157707
GO:0097205	renal filtration	biological_process	6	1	775	3	13939	0.157707
GO:0070826	paraferritin complex	cellular_component	4	1	775	3	13939	0.157707
GO:1903798	regulation of production of miRNAs involved in gene silencing by miRNA	biological_process	11	1	775	3	13939	0.157707
GO:0031095	platelet dense tubular network membrane	cellular_component	5	1	775	3	13939	0.157707
GO:0002923	regulation of humoral immune response mediated by circulating immunoglobulin	biological_process	11	1	775	3	13939	0.157707
GO:0072162	metanephric mesenchymal cell differentiation	biological_process	8	1	775	3	13939	0.157707
GO:0015094	lead ion transmembrane transporter activity	molecular_function	6	1	775	3	13939	0.157707
GO:0035607	fibroblast growth factor receptor signaling pathway involved in orbitofrontal cortex development	biological_process	9	1	775	3	13939	0.157707
GO:0032667	regulation of interleukin-23 production	biological_process	7	1	775	3	13939	0.157707
GO:0052815	medium-chain acyl-CoA hydrolase activity	molecular_function	9	1	775	3	13939	0.157707
GO:0019408	dolichol biosynthetic process	biological_process	10	1	775	3	13939	0.157707
GO:0070535	histone H2A K63-linked ubiquitination	biological_process	14	1	775	3	13939	0.157707
GO:0070253	somatostatin secretion	biological_process	11	1	775	3	13939	0.157707
GO:0034596	phosphatidylinositol phosphate 4-phosphatase activity	molecular_function	9	1	775	3	13939	0.157707
GO:0035498	carnosine metabolic process	biological_process	8	1	775	3	13939	0.157707
GO:1905291	positive regulation of CAMKK-AMPK signaling cascade	biological_process	11	1	775	3	13939	0.157707
GO:1905176	positive regulation of vascular smooth muscle cell dedifferentiation	biological_process	7	1	775	3	13939	0.157707
GO:0070171	negative regulation of tooth mineralization	biological_process	10	1	775	3	13939	0.157707
GO:0070037	rRNA (pseudouridine) methyltransferase activity	molecular_function	9	1	775	3	13939	0.157707
GO:1903893	positive regulation of ATF6-mediated unfolded protein response	biological_process	10	1	775	3	13939	0.157707
GO:0047994	hydroxymethylglutaryl-CoA hydrolase activity	molecular_function	8	1	775	3	13939	0.157707
GO:0000414	regulation of histone H3-K36 methylation	biological_process	11	1	775	3	13939	0.157707
GO:0047451	3-hydroxyoctanoyl-[acyl-carrier-protein] dehydratase activity	molecular_function	8	1	775	3	13939	0.157707
GO:1904609	cellular response to monosodium L-glutamate	biological_process	8	1	775	3	13939	0.157707
GO:0097141	BIM-BCL-2 complex	cellular_component	5	1	775	3	13939	0.157707
GO:0060126	somatotropin secreting cell differentiation	biological_process	6	1	775	3	13939	0.157707
GO:0001920	negative regulation of receptor recycling	biological_process	7	1	775	3	13939	0.157707
GO:0140338	sphingomyelin transfer activity	NA	NA	1	775	3	13939	0.157707
GO:0001815	positive regulation of antibody-dependent cellular cytotoxicity	biological_process	15	1	775	3	13939	0.157707
GO:0045980	negative regulation of nucleotide metabolic process	biological_process	9	1	775	3	13939	0.157707
GO:0051917	regulation of fibrinolysis	biological_process	8	1	775	3	13939	0.157707
GO:0044105	L-xylulose reductase (NAD+) activity	molecular_function	7	1	775	3	13939	0.157707
GO:0032090	Pyrin domain binding	molecular_function	6	1	775	3	13939	0.157707
GO:0090721	primary adaptive immune response involving T cells and B cells	biological_process	7	1	775	3	13939	0.157707
GO:0006597	spermine biosynthetic process	biological_process	11	1	775	3	13939	0.157707
GO:0033043	regulation of organelle organization	biological_process	7	1	775	3	13939	0.157707
GO:1905662	negative regulation of telomerase RNA reverse transcriptase activity	biological_process	9	1	775	3	13939	0.157707
GO:0051341	regulation of oxidoreductase activity	biological_process	6	1	775	3	13939	0.157707
GO:0048378	regulation of lateral mesodermal cell fate specification	biological_process	10	1	775	3	13939	0.157707
GO:1903725	regulation of phospholipid metabolic process	biological_process	8	1	775	3	13939	0.157707
GO:0016603	glutaminyl-peptide cyclotransferase activity	molecular_function	7	1	775	3	13939	0.157707
GO:0019748	secondary metabolic process	biological_process	4	1	775	3	13939	0.157707
GO:0016320	endoplasmic reticulum membrane fusion	biological_process	8	1	775	3	13939	0.157707
GO:0000170	sphingosine hydroxylase activity	molecular_function	5	1	775	3	13939	0.157707
GO:0003994	aconitate hydratase activity	molecular_function	7	1	775	3	13939	0.157707
GO:0015692	lead ion transport	biological_process	9	1	775	3	13939	0.157707
GO:0045829	negative regulation of isotype switching	biological_process	10	1	775	3	13939	0.157707
GO:0017117	single-stranded DNA-dependent ATP-dependent DNA helicase complex	cellular_component	6	1	775	3	13939	0.157707
GO:0010957	negative regulation of vitamin D biosynthetic process	biological_process	11	1	775	3	13939	0.157707
GO:0010559	regulation of glycoprotein biosynthetic process	biological_process	8	1	775	3	13939	0.157707
GO:0140337	diacylglyceride transfer activity	NA	NA	1	775	3	13939	0.157707
GO:0008659	(3R)-hydroxymyristoyl-[acyl-carrier-protein] dehydratase activity	molecular_function	7	1	775	3	13939	0.157707
GO:0004807	triose-phosphate isomerase activity	molecular_function	7	1	775	3	13939	0.157707
GO:0044537	regulation of circulating fibrinogen levels	biological_process	5	1	775	3	13939	0.157707
GO:2000830	positive regulation of parathyroid hormone secretion	biological_process	9	1	775	3	13939	0.157707
GO:1903082	positive regulation of C-C chemokine receptor CCR7 signaling pathway	biological_process	11	1	775	3	13939	0.157707
GO:1905035	negative regulation of antifungal innate immune response	biological_process	9	1	775	3	13939	0.157707
GO:0061474	phagolysosome membrane	cellular_component	10	1	775	3	13939	0.157707
GO:0047323	[3-methyl-2-oxobutanoate dehydrogenase (acetyl-transferring)] kinase activity	molecular_function	8	1	775	3	13939	0.157707
GO:0004313	[acyl-carrier-protein] S-acetyltransferase activity	molecular_function	8	1	775	3	13939	0.157707
GO:0017024	myosin I binding	molecular_function	7	1	775	3	13939	0.157707
GO:0047780	citrate dehydratase activity	molecular_function	7	1	775	3	13939	0.157707
GO:0002845	positive regulation of tolerance induction to tumor cell	biological_process	10	1	775	3	13939	0.157707
GO:0071640	regulation of macrophage inflammatory protein 1 alpha production	biological_process	8	1	775	3	13939	0.157707
GO:0060129	thyroid-stimulating hormone-secreting cell differentiation	biological_process	9	1	775	3	13939	0.157707
GO:0035226	glutamate-cysteine ligase catalytic subunit binding	molecular_function	6	1	775	3	13939	0.157707
GO:0004316	3-oxoacyl-[acyl-carrier-protein] reductase (NADPH) activity	molecular_function	8	1	775	3	13939	0.157707
GO:0007315	pole plasm assembly	biological_process	6	1	775	3	13939	0.157707
GO:0090533	cation-transporting ATPase complex	cellular_component	7	1	775	3	13939	0.157707
GO:0044855	plasma membrane raft distribution	biological_process	8	1	775	3	13939	0.157707
GO:0070560	protein secretion by platelet	biological_process	11	1	775	3	13939	0.157707
GO:0050290	sphingomyelin phosphodiesterase D activity	molecular_function	8	1	775	3	13939	0.157707
GO:0043278	response to morphine	biological_process	6	4	775	38	13939	0.158583
GO:0016342	catenin complex	cellular_component	6	4	775	38	13939	0.158583
GO:0031953	negative regulation of protein autophosphorylation	biological_process	11	3	775	25	13939	0.159596
GO:0001103	RNA polymerase II repressing transcription factor binding	molecular_function	8	6	775	66	13939	0.15964
GO:0097224	sperm connecting piece	cellular_component	5	2	775	13	13939	0.160754
GO:0015816	glycine transport	biological_process	8	2	775	13	13939	0.160754
GO:0032364	oxygen homeostasis	biological_process	8	2	775	13	13939	0.160754
GO:0042612	MHC class I protein complex	cellular_component	7	2	775	13	13939	0.160754
GO:0090266	regulation of mitotic cell cycle spindle assembly checkpoint	biological_process	12	2	775	13	13939	0.160754
GO:0002925	positive regulation of humoral immune response mediated by circulating immunoglobulin	biological_process	12	2	775	13	13939	0.160754
GO:0032736	positive regulation of interleukin-13 production	biological_process	8	2	775	13	13939	0.160754
GO:0051057	positive regulation of small GTPase mediated signal transduction	biological_process	10	2	775	13	13939	0.160754
GO:0070552	BRISC complex	cellular_component	4	2	775	13	13939	0.160754
GO:0070244	negative regulation of thymocyte apoptotic process	biological_process	13	2	775	13	13939	0.160754
GO:0070097	delta-catenin binding	molecular_function	5	2	775	13	13939	0.160754
GO:2000738	positive regulation of stem cell differentiation	biological_process	8	2	775	13	13939	0.160754
GO:2001242	regulation of intrinsic apoptotic signaling pathway	biological_process	9	2	775	13	13939	0.160754
GO:0008296	3'-5'-exodeoxyribonuclease activity	molecular_function	9	2	775	13	13939	0.160754
GO:1990712	HFE-transferrin receptor complex	cellular_component	6	2	775	13	13939	0.160754
GO:0043281	regulation of cysteine-type endopeptidase activity involved in apoptotic process	biological_process	9	2	775	13	13939	0.160754
GO:0071900	regulation of protein serine/threonine kinase activity	biological_process	11	2	775	13	13939	0.160754
GO:0000923	equatorial microtubule organizing center	cellular_component	7	2	775	13	13939	0.160754
GO:0042587	glycogen granule	cellular_component	6	2	775	13	13939	0.160754
GO:0051152	positive regulation of smooth muscle cell differentiation	biological_process	9	2	775	13	13939	0.160754
GO:0030579	ubiquitin-dependent SMAD protein catabolic process	biological_process	11	2	775	13	13939	0.160754
GO:0030532	small nuclear ribonucleoprotein complex	cellular_component	6	2	775	13	13939	0.160754
GO:0070536	protein K63-linked deubiquitination	biological_process	10	5	775	52	13939	0.161202
GO:0010971	positive regulation of G2/M transition of mitotic cell cycle	biological_process	10	5	775	53	13939	0.170438
GO:0006749	glutathione metabolic process	biological_process	8	7	775	82	13939	0.170542
GO:1902902	negative regulation of autophagosome assembly	biological_process	11	3	775	26	13939	0.173432
GO:0005523	tropomyosin binding	molecular_function	6	3	775	26	13939	0.173432
GO:0019001	guanyl nucleotide binding	molecular_function	7	3	775	26	13939	0.173432
GO:0005522	profilin binding	molecular_function	5	3	775	26	13939	0.173432
GO:0051489	regulation of filopodium assembly	biological_process	10	3	775	26	13939	0.173432
GO:0035584	calcium-mediated signaling using intracellular calcium source	biological_process	8	3	775	26	13939	0.173432
GO:0070742	C2H2 zinc finger domain binding	molecular_function	6	3	775	26	13939	0.173432
GO:0050909	sensory perception of taste	biological_process	8	3	775	26	13939	0.173432
GO:0000724	double-strand break repair via homologous recombination	biological_process	10	10	775	128	13939	0.174867
GO:0035591	signaling adaptor activity	molecular_function	6	4	775	40	13939	0.180614
GO:0045334	clathrin-coated endocytic vesicle	cellular_component	9	2	775	14	13939	0.180986
GO:0051147	regulation of muscle cell differentiation	biological_process	7	2	775	14	13939	0.180986
GO:0042610	CD8 receptor binding	molecular_function	6	2	775	14	13939	0.180986
GO:0000455	enzyme-directed rRNA pseudouridine synthesis	biological_process	14	2	775	14	13939	0.180986
GO:0031428	box C/D snoRNP complex	cellular_component	6	2	775	14	13939	0.180986
GO:0060628	regulation of ER to Golgi vesicle-mediated transport	biological_process	8	2	775	14	13939	0.180986
GO:0071468	cellular response to acidic pH	biological_process	7	2	775	14	13939	0.180986
GO:0098815	modulation of excitatory postsynaptic potential	biological_process	8	2	775	14	13939	0.180986
GO:0004415	hyalurononglucosaminidase activity	molecular_function	8	2	775	14	13939	0.180986
GO:0008385	IkappaB kinase complex	cellular_component	7	2	775	14	13939	0.180986
GO:0060484	lung-associated mesenchyme development	biological_process	7	2	775	14	13939	0.180986
GO:0042306	regulation of protein import into nucleus	biological_process	9	2	775	14	13939	0.180986
GO:1902237	positive regulation of endoplasmic reticulum stress-induced intrinsic apoptotic signaling pathway	biological_process	9	2	775	14	13939	0.180986
GO:0070761	pre-snoRNP complex	cellular_component	5	2	775	14	13939	0.180986
GO:0051222	positive regulation of protein transport	biological_process	7	2	775	14	13939	0.180986
GO:0009168	purine ribonucleoside monophosphate biosynthetic process	biological_process	11	2	775	14	13939	0.180986
GO:0070492	oligosaccharide binding	molecular_function	5	2	775	14	13939	0.180986
GO:0046703	natural killer cell lectin-like receptor binding	molecular_function	6	2	775	14	13939	0.180986
GO:0032964	collagen biosynthetic process	biological_process	5	2	775	14	13939	0.180986
GO:0016004	phospholipase activator activity	molecular_function	7	2	775	14	13939	0.180986
GO:0006301	postreplication repair	biological_process	9	2	775	14	13939	0.180986
GO:0017183	peptidyl-diphthamide biosynthetic process from peptidyl-histidine	biological_process	12	2	775	14	13939	0.180986
GO:0031293	membrane protein intracellular domain proteolysis	biological_process	9	2	775	14	13939	0.180986
GO:0006658	phosphatidylserine metabolic process	biological_process	6	2	775	14	13939	0.180986
GO:0043422	protein kinase B binding	molecular_function	8	3	775	27	13939	0.18759
GO:0051011	microtubule minus-end binding	molecular_function	8	3	775	27	13939	0.18759
GO:0032801	receptor catabolic process	biological_process	7	3	775	27	13939	0.18759
GO:0050965	detection of temperature stimulus involved in sensory perception of pain	biological_process	8	3	775	27	13939	0.18759
GO:0032693	negative regulation of interleukin-10 production	biological_process	8	3	775	27	13939	0.18759
GO:0051006	positive regulation of lipoprotein lipase activity	biological_process	9	3	775	27	13939	0.18759
GO:0033276	transcription factor TFTC complex	cellular_component	8	3	775	27	13939	0.18759
GO:0008432	JUN kinase binding	molecular_function	8	3	775	27	13939	0.18759
GO:0042308	negative regulation of protein import into nucleus	biological_process	10	3	775	27	13939	0.18759
GO:0043966	histone H3 acetylation	biological_process	11	6	775	70	13939	0.19285
GO:0008375	acetylglucosaminyltransferase activity	molecular_function	7	5	775	56	13939	0.199305
GO:0051881	regulation of mitochondrial membrane potential	biological_process	6	5	775	56	13939	0.199305
GO:0030285	integral component of synaptic vesicle membrane	cellular_component	7	5	775	56	13939	0.199305
GO:0050856	regulation of T cell receptor signaling pathway	biological_process	9	2	775	15	13939	0.201566
GO:0002474	antigen processing and presentation of peptide antigen via MHC class I	biological_process	6	2	775	15	13939	0.201566
GO:0001727	lipid kinase activity	molecular_function	7	2	775	15	13939	0.201566
GO:0051388	positive regulation of neurotrophin TRK receptor signaling pathway	biological_process	9	2	775	15	13939	0.201566
GO:0032790	ribosome disassembly	biological_process	8	2	775	15	13939	0.201566
GO:0044648	histone H3-K4 dimethylation	biological_process	13	2	775	15	13939	0.201566
GO:0004862	cAMP-dependent protein kinase inhibitor activity	molecular_function	9	2	775	15	13939	0.201566
GO:0072540	T-helper 17 cell lineage commitment	biological_process	10	2	775	15	13939	0.201566
GO:0071786	endoplasmic reticulum tubular network organization	biological_process	7	2	775	15	13939	0.201566
GO:0035612	AP-2 adaptor complex binding	molecular_function	5	2	775	15	13939	0.201566
GO:0034340	response to type I interferon	biological_process	7	2	775	15	13939	0.201566
GO:0031442	positive regulation of mRNA 3'-end processing	biological_process	10	2	775	15	13939	0.201566
GO:0051415	microtubule nucleation by interphase microtubule organizing center	biological_process	10	2	775	15	13939	0.201566
GO:0001758	retinal dehydrogenase activity	molecular_function	7	2	775	15	13939	0.201566
GO:0046085	adenosine metabolic process	biological_process	6	2	775	15	13939	0.201566
GO:0030497	fatty acid elongation	biological_process	11	2	775	15	13939	0.201566
GO:0003139	secondary heart field specification	biological_process	8	2	775	15	13939	0.201566
GO:0042105	alpha-beta T cell receptor complex	cellular_component	7	2	775	15	13939	0.201566
GO:0035627	ceramide transport	biological_process	8	2	775	15	13939	0.201566
GO:0070828	heterochromatin organization	biological_process	6	2	775	15	13939	0.201566
GO:0030225	macrophage differentiation	biological_process	8	3	775	28	13939	0.202032
GO:0008324	cation transmembrane transporter activity	molecular_function	6	3	775	28	13939	0.202032
GO:0043981	histone H4-K5 acetylation	biological_process	12	3	775	28	13939	0.202032
GO:0043982	histone H4-K8 acetylation	biological_process	12	3	775	28	13939	0.202032
GO:0030279	negative regulation of ossification	biological_process	7	3	775	28	13939	0.202032
GO:0032433	filopodium tip	cellular_component	6	3	775	28	13939	0.202032
GO:0031091	platelet alpha granule	cellular_component	9	3	775	28	13939	0.202032
GO:0006103	2-oxoglutarate metabolic process	biological_process	9	3	775	28	13939	0.202032
GO:0006473	protein acetylation	biological_process	10	3	775	28	13939	0.202032
GO:0055089	fatty acid homeostasis	biological_process	9	3	775	28	13939	0.202032
GO:0050862	positive regulation of T cell receptor signaling pathway	biological_process	10	3	775	28	13939	0.202032
GO:0001887	selenium compound metabolic process	biological_process	5	1	775	4	13939	0.204548
GO:0006272	leading strand elongation	biological_process	10	1	775	4	13939	0.204548
GO:0035370	UBC13-UEV1A complex	cellular_component	6	1	775	4	13939	0.204548
GO:0017177	glucosidase II complex	cellular_component	4	1	775	4	13939	0.204548
GO:1900235	negative regulation of Kit signaling pathway	biological_process	10	1	775	4	13939	0.204548
GO:0035632	mitochondrial prohibitin complex	cellular_component	6	1	775	4	13939	0.204548
GO:1902336	positive regulation of retinal ganglion cell axon guidance	biological_process	12	1	775	4	13939	0.204548
GO:0021935	cerebellar granule cell precursor tangential migration	biological_process	9	1	775	4	13939	0.204548
GO:2000620	positive regulation of histone H4-K16 acetylation	biological_process	13	1	775	4	13939	0.204548
GO:0002519	natural killer cell tolerance induction	biological_process	5	1	775	4	13939	0.204548
GO:0015295	solute:proton symporter activity	molecular_function	10	1	775	4	13939	0.204548
GO:0004778	succinyl-CoA hydrolase activity	molecular_function	8	1	775	4	13939	0.204548
GO:2001186	negative regulation of CD8-positive, alpha-beta T cell activation	biological_process	11	1	775	4	13939	0.204548
GO:0002711	positive regulation of T cell mediated immunity	biological_process	10	1	775	4	13939	0.204548
GO:0042371	vitamin K biosynthetic process	biological_process	8	1	775	4	13939	0.204548
GO:0032093	SAM domain binding	molecular_function	6	1	775	4	13939	0.204548
GO:0017190	N-terminal peptidyl-aspartic acid acetylation	biological_process	12	1	775	4	13939	0.204548
GO:0043649	dicarboxylic acid catabolic process	biological_process	9	1	775	4	13939	0.204548
GO:0046671	negative regulation of retinal cell programmed cell death	biological_process	9	1	775	4	13939	0.204548
GO:1901731	positive regulation of platelet aggregation	biological_process	10	1	775	4	13939	0.204548
GO:0005093	Rab GDP-dissociation inhibitor activity	molecular_function	8	1	775	4	13939	0.204548
GO:0071609	chemokine (C-C motif) ligand 5 production	biological_process	6	1	775	4	13939	0.204548
GO:0003863	3-methyl-2-oxobutanoate dehydrogenase (2-methylpropanoyl-transferring) activity	molecular_function	7	1	775	4	13939	0.204548
GO:0048627	myoblast development	biological_process	6	1	775	4	13939	0.204548
GO:0014043	negative regulation of neuron maturation	biological_process	11	1	775	4	13939	0.204548
GO:1905017	positive regulation of isoleucine-tRNA ligase activity	biological_process	9	1	775	4	13939	0.204548
GO:0035781	CD86 biosynthetic process	biological_process	9	1	775	4	13939	0.204548
GO:0008582	regulation of synaptic growth at neuromuscular junction	biological_process	7	1	775	4	13939	0.204548
GO:0097069	cellular response to thyroxine stimulus	biological_process	7	1	775	4	13939	0.204548
GO:0016191	synaptic vesicle uncoating	biological_process	11	1	775	4	13939	0.204548
GO:0004164	diphthine synthase activity	molecular_function	8	1	775	4	13939	0.204548
GO:1901492	positive regulation of lymphangiogenesis	biological_process	8	1	775	4	13939	0.204548
GO:0035733	hepatic stellate cell activation	biological_process	6	1	775	4	13939	0.204548
GO:1905020	positive regulation of methionine-tRNA ligase activity	biological_process	9	1	775	4	13939	0.204548
GO:0120019	phosphatidylcholine transfer activity	molecular_function	7	1	775	4	13939	0.204548
GO:2000368	positive regulation of acrosomal vesicle exocytosis	biological_process	11	1	775	4	13939	0.204548
GO:1900208	regulation of cardiolipin metabolic process	biological_process	9	1	775	4	13939	0.204548
GO:1990134	epithelial cell apoptotic process involved in palatal shelf morphogenesis	biological_process	9	1	775	4	13939	0.204548
GO:0016263	glycoprotein-N-acetylgalactosamine 3-beta-galactosyltransferase activity	molecular_function	9	1	775	4	13939	0.204548
GO:0045634	regulation of melanocyte differentiation	biological_process	8	1	775	4	13939	0.204548
GO:0004357	glutamate-cysteine ligase activity	molecular_function	7	1	775	4	13939	0.204548
GO:0003826	alpha-ketoacid dehydrogenase activity	molecular_function	5	1	775	4	13939	0.204548
GO:0022834	ligand-gated channel activity	molecular_function	8	1	775	4	13939	0.204548
GO:0047484	regulation of response to osmotic stress	biological_process	7	1	775	4	13939	0.204548
GO:0086092	regulation of the force of heart contraction by cardiac conduction	biological_process	10	1	775	4	13939	0.204548
GO:0035063	nuclear speck organization	biological_process	8	1	775	4	13939	0.204548
GO:0016539	intein-mediated protein splicing	biological_process	10	1	775	4	13939	0.204548
GO:0050968	detection of chemical stimulus involved in sensory perception of pain	biological_process	7	1	775	4	13939	0.204548
GO:0032618	interleukin-15 production	biological_process	5	1	775	4	13939	0.204548
GO:0005283	amino acid:sodium symporter activity	molecular_function	7	1	775	4	13939	0.204548
GO:0002280	monocyte activation involved in immune response	biological_process	8	1	775	4	13939	0.204548
GO:2000487	positive regulation of glutamine transport	biological_process	10	1	775	4	13939	0.204548
GO:0002495	antigen processing and presentation of peptide antigen via MHC class II	biological_process	6	1	775	4	13939	0.204548
GO:0009383	rRNA (cytosine-C5-)-methyltransferase activity	molecular_function	8	1	775	4	13939	0.204548
GO:0032427	GBD domain binding	molecular_function	6	1	775	4	13939	0.204548
GO:1903804	glycine import across plasma membrane	biological_process	7	1	775	4	13939	0.204548
GO:0021894	cerebral cortex GABAergic interneuron development	biological_process	9	1	775	4	13939	0.204548
GO:0030682	mitigation of host defenses by symbiont	biological_process	11	1	775	4	13939	0.204548
GO:0009134	nucleoside diphosphate catabolic process	biological_process	9	1	775	4	13939	0.204548
GO:0051174	regulation of phosphorus metabolic process	biological_process	7	1	775	4	13939	0.204548
GO:1905505	positive regulation of motile cilium assembly	biological_process	11	1	775	4	13939	0.204548
GO:0033878	hormone-sensitive lipase activity	molecular_function	7	1	775	4	13939	0.204548
GO:0021847	ventricular zone neuroblast division	biological_process	6	1	775	4	13939	0.204548
GO:0044466	glutaryl-CoA hydrolase activity	molecular_function	9	1	775	4	13939	0.204548
GO:0032472	Golgi calcium ion transport	biological_process	11	1	775	4	13939	0.204548
GO:0014041	regulation of neuron maturation	biological_process	10	1	775	4	13939	0.204548
GO:0140013	meiotic nuclear division	biological_process	8	1	775	4	13939	0.204548
GO:0042720	mitochondrial inner membrane peptidase complex	cellular_component	6	1	775	4	13939	0.204548
GO:0002924	negative regulation of humoral immune response mediated by circulating immunoglobulin	biological_process	12	1	775	4	13939	0.204548
GO:0045728	respiratory burst after phagocytosis	biological_process	6	1	775	4	13939	0.204548
GO:1904346	positive regulation of gastric mucosal blood circulation	biological_process	8	1	775	4	13939	0.204548
GO:0002577	regulation of antigen processing and presentation	biological_process	6	1	775	4	13939	0.204548
GO:0002378	immunoglobulin biosynthetic process	biological_process	7	1	775	4	13939	0.204548
GO:0072033	renal vesicle formation	biological_process	5	1	775	4	13939	0.204548
GO:1900102	negative regulation of endoplasmic reticulum unfolded protein response	biological_process	9	1	775	4	13939	0.204548
GO:0016267	O-glycan processing, core 1	biological_process	12	1	775	4	13939	0.204548
GO:0070254	mucus secretion	biological_process	8	1	775	4	13939	0.204548
GO:0035793	positive regulation of metanephric mesenchymal cell migration by platelet-derived growth factor receptor-beta signaling pathway	biological_process	11	1	775	4	13939	0.204548
GO:0042931	enterobactin transmembrane transporter activity	molecular_function	8	1	775	4	13939	0.204548
GO:0006534	cysteine metabolic process	biological_process	10	1	775	4	13939	0.204548
GO:0097155	fasciculation of sensory neuron axon	biological_process	7	1	775	4	13939	0.204548
GO:0071228	cellular response to tumor cell	biological_process	6	1	775	4	13939	0.204548
GO:0061646	positive regulation of glutamate neurotransmitter secretion in response to membrane depolarization	biological_process	5	1	775	4	13939	0.204548
GO:1903384	negative regulation of hydrogen peroxide-induced neuron intrinsic apoptotic signaling pathway	biological_process	11	1	775	4	13939	0.204548
GO:0031691	alpha-1A adrenergic receptor binding	molecular_function	8	1	775	4	13939	0.204548
GO:2000424	positive regulation of eosinophil chemotaxis	biological_process	10	1	775	4	13939	0.204548
GO:0009056	catabolic process	biological_process	4	1	775	4	13939	0.204548
GO:0090560	2-(3-amino-3-carboxypropyl)histidine synthase activity	molecular_function	6	1	775	4	13939	0.204548
GO:0043063	intercellular bridge organization	biological_process	6	1	775	4	13939	0.204548
GO:0060528	secretory columnal luminar epithelial cell differentiation involved in prostate glandular acinus development	biological_process	9	1	775	4	13939	0.204548
GO:1904121	phosphatidylethanolamine transfer activity	molecular_function	6	1	775	4	13939	0.204548
GO:0050682	AF-2 domain binding	molecular_function	6	1	775	4	13939	0.204548
GO:1902656	calcium ion import into cytosol	biological_process	15	1	775	4	13939	0.204548
GO:0017109	glutamate-cysteine ligase complex	cellular_component	6	1	775	4	13939	0.204548
GO:0051923	sulfation	biological_process	6	1	775	4	13939	0.204548
GO:0060720	spongiotrophoblast cell proliferation	biological_process	5	1	775	4	13939	0.204548
GO:1904256	positive regulation of iron ion transmembrane transporter activity	biological_process	8	1	775	4	13939	0.204548
GO:0060139	positive regulation of apoptotic process by virus	biological_process	9	1	775	4	13939	0.204548
GO:2000194	regulation of female gonad development	biological_process	8	1	775	4	13939	0.204548
GO:0042930	enterobactin transport	biological_process	9	1	775	4	13939	0.204548
GO:0047747	cholate-CoA ligase activity	molecular_function	7	1	775	4	13939	0.204548
GO:0031692	alpha-1B adrenergic receptor binding	molecular_function	8	1	775	4	13939	0.204548
GO:0061448	connective tissue development	biological_process	6	1	775	4	13939	0.204548
GO:0043375	CD8-positive, alpha-beta T cell lineage commitment	biological_process	8	1	775	4	13939	0.204548
GO:0070455	positive regulation of heme biosynthetic process	biological_process	9	1	775	4	13939	0.204548
GO:0072210	metanephric nephron development	biological_process	6	1	775	4	13939	0.204548
GO:0050907	detection of chemical stimulus involved in sensory perception	biological_process	6	1	775	4	13939	0.204548
GO:0098800	inner mitochondrial membrane protein complex	cellular_component	5	1	775	4	13939	0.204548
GO:0000323	lytic vacuole	cellular_component	7	1	775	4	13939	0.204548
GO:0051169	nuclear transport	biological_process	7	1	775	4	13939	0.204548
GO:0061537	glycine secretion, neurotransmission	biological_process	7	1	775	4	13939	0.204548
GO:0004676	3-phosphoinositide-dependent protein kinase activity	molecular_function	9	1	775	4	13939	0.204548
GO:0008118	N-acetyllactosaminide alpha-2,3-sialyltransferase activity	molecular_function	7	1	775	4	13939	0.204548
GO:1903615	positive regulation of protein tyrosine phosphatase activity	biological_process	13	1	775	4	13939	0.204548
GO:0035801	adrenal cortex development	biological_process	5	1	775	4	13939	0.204548
GO:0031762	follicle-stimulating hormone receptor binding	molecular_function	7	1	775	4	13939	0.204548
GO:0044752	response to human chorionic gonadotropin	biological_process	7	1	775	4	13939	0.204548
GO:0002820	negative regulation of adaptive immune response	biological_process	8	1	775	4	13939	0.204548
GO:0034423	autophagosome lumen	cellular_component	8	1	775	4	13939	0.204548
GO:0034667	integrin alpha3-beta1 complex	cellular_component	6	1	775	4	13939	0.204548
GO:0044818	mitotic G2/M transition checkpoint	biological_process	6	1	775	4	13939	0.204548
GO:0009063	cellular amino acid catabolic process	biological_process	9	1	775	4	13939	0.204548
GO:0032915	positive regulation of transforming growth factor beta2 production	biological_process	9	1	775	4	13939	0.204548
GO:0140327	flippase activity	molecular_function	6	1	775	4	13939	0.204548
GO:0005947	mitochondrial alpha-ketoglutarate dehydrogenase complex	cellular_component	6	1	775	4	13939	0.204548
GO:1903997	positive regulation of non-membrane spanning protein tyrosine kinase activity	biological_process	13	1	775	4	13939	0.204548
GO:0072174	metanephric tubule formation	biological_process	7	1	775	4	13939	0.204548
GO:0030981	cortical microtubule cytoskeleton	cellular_component	8	1	775	4	13939	0.204548
GO:0036037	CD8-positive, alpha-beta T cell activation	biological_process	9	1	775	4	13939	0.204548
GO:0072558	NLRP1 inflammasome complex	cellular_component	5	1	775	4	13939	0.204548
GO:2000225	negative regulation of testosterone biosynthetic process	biological_process	11	1	775	4	13939	0.204548
GO:0039520	induction by virus of host autophagy	biological_process	10	1	775	4	13939	0.204548
GO:0032468	Golgi calcium ion homeostasis	biological_process	12	1	775	4	13939	0.204548
GO:0061092	positive regulation of phospholipid translocation	biological_process	8	1	775	4	13939	0.204548
GO:0050961	detection of temperature stimulus involved in sensory perception	biological_process	7	1	775	4	13939	0.204548
GO:0070877	microprocessor complex	cellular_component	6	1	775	4	13939	0.204548
GO:2000657	negative regulation of apolipoprotein binding	biological_process	8	1	775	4	13939	0.204548
GO:0010512	negative regulation of phosphatidylinositol biosynthetic process	biological_process	10	1	775	4	13939	0.204548
GO:1905023	positive regulation of threonine-tRNA ligase activity	biological_process	9	1	775	4	13939	0.204548
GO:0043085	positive regulation of catalytic activity	biological_process	6	10	775	133	13939	0.205539
GO:0045088	regulation of innate immune response	biological_process	7	4	775	43	13939	0.215379
GO:0018149	peptide cross-linking	biological_process	9	3	775	29	13939	0.216721
GO:0043254	regulation of protein-containing complex assembly	biological_process	6	3	775	29	13939	0.216721
GO:0051279	regulation of release of sequestered calcium ion into cytosol	biological_process	7	3	775	29	13939	0.216721
GO:0008589	regulation of smoothened signaling pathway	biological_process	8	3	775	29	13939	0.216721
GO:0043149	stress fiber assembly	biological_process	8	3	775	29	13939	0.216721
GO:0043407	negative regulation of MAP kinase activity	biological_process	12	6	775	73	13939	0.219323
GO:0071339	MLL1 complex	cellular_component	8	5	775	58	13939	0.219411
GO:0048102	autophagic cell death	biological_process	6	2	775	16	13939	0.222392
GO:0090197	positive regulation of chemokine secretion	biological_process	9	2	775	16	13939	0.222392
GO:0043304	regulation of mast cell degranulation	biological_process	9	2	775	16	13939	0.222392
GO:0003810	protein-glutamine gamma-glutamyltransferase activity	molecular_function	7	2	775	16	13939	0.222392
GO:0001776	leukocyte homeostasis	biological_process	4	2	775	16	13939	0.222392
GO:0048729	tissue morphogenesis	biological_process	5	2	775	16	13939	0.222392
GO:0036151	phosphatidylcholine acyl-chain remodeling	biological_process	10	2	775	16	13939	0.222392
GO:1905274	regulation of modification of postsynaptic actin cytoskeleton	biological_process	10	2	775	16	13939	0.222392
GO:0006488	dolichol-linked oligosaccharide biosynthetic process	biological_process	8	2	775	16	13939	0.222392
GO:0071493	cellular response to UV-B	biological_process	9	2	775	16	13939	0.222392
GO:0035810	positive regulation of urine volume	biological_process	7	2	775	16	13939	0.222392
GO:0048541	Peyer's patch development	biological_process	7	2	775	16	13939	0.222392
GO:0071470	cellular response to osmotic stress	biological_process	6	2	775	16	13939	0.222392
GO:0045955	negative regulation of calcium ion-dependent exocytosis	biological_process	10	2	775	16	13939	0.222392
GO:0070181	small ribosomal subunit rRNA binding	molecular_function	8	2	775	16	13939	0.222392
GO:0005384	manganese ion transmembrane transporter activity	molecular_function	10	2	775	16	13939	0.222392
GO:0006633	fatty acid biosynthetic process	biological_process	10	9	775	120	13939	0.223718
GO:0032588	trans-Golgi network membrane	cellular_component	8	4	775	44	13939	0.227354
GO:0051930	regulation of sensory perception of pain	biological_process	9	4	775	44	13939	0.227354
GO:0070063	RNA polymerase binding	molecular_function	6	4	775	44	13939	0.227354
GO:0043536	positive regulation of blood vessel endothelial cell migration	biological_process	11	6	775	74	13939	0.228408
GO:0031489	myosin V binding	molecular_function	7	3	775	30	13939	0.231624
GO:0060088	auditory receptor cell stereocilium organization	biological_process	9	3	775	30	13939	0.231624
GO:0042246	tissue regeneration	biological_process	6	3	775	30	13939	0.231624
GO:0000930	gamma-tubulin complex	cellular_component	4	3	775	30	13939	0.231624
GO:0051146	striated muscle cell differentiation	biological_process	7	3	775	30	13939	0.231624
GO:0031143	pseudopodium	cellular_component	6	3	775	30	13939	0.231624
GO:0042975	peroxisome proliferator activated receptor binding	molecular_function	6	3	775	30	13939	0.231624
GO:0003823	antigen binding	molecular_function	4	3	775	30	13939	0.231624
GO:0071425	hematopoietic stem cell proliferation	biological_process	5	3	775	30	13939	0.231624
GO:0010212	response to ionizing radiation	biological_process	6	7	775	90	13939	0.233617
GO:0030217	T cell differentiation	biological_process	8	6	775	75	13939	0.237611
GO:0051536	iron-sulfur cluster binding	molecular_function	5	9	775	122	13939	0.237909
GO:0002244	hematopoietic progenitor cell differentiation	biological_process	6	9	775	122	13939	0.237909
GO:0098742	cell-cell adhesion via plasma-membrane adhesion molecules	biological_process	6	4	775	45	13939	0.239491
GO:0030148	sphingolipid biosynthetic process	biological_process	9	4	775	45	13939	0.239491
GO:0048565	digestive tract development	biological_process	6	4	775	45	13939	0.239491
GO:1900264	positive regulation of DNA-directed DNA polymerase activity	biological_process	8	2	775	17	13939	0.243372
GO:0055015	ventricular cardiac muscle cell development	biological_process	9	2	775	17	13939	0.243372
GO:0007435	salivary gland morphogenesis	biological_process	7	2	775	17	13939	0.243372
GO:1902414	protein localization to cell junction	biological_process	6	2	775	17	13939	0.243372
GO:0010917	negative regulation of mitochondrial membrane potential	biological_process	7	2	775	17	13939	0.243372
GO:0036435	K48-linked polyubiquitin modification-dependent protein binding	molecular_function	7	2	775	17	13939	0.243372
GO:0070816	phosphorylation of RNA polymerase II C-terminal domain	biological_process	10	2	775	17	13939	0.243372
GO:0034713	type I transforming growth factor beta receptor binding	molecular_function	8	2	775	17	13939	0.243372
GO:0008608	attachment of spindle microtubules to kinetochore	biological_process	5	2	775	17	13939	0.243372
GO:0043995	histone acetyltransferase activity (H4-K5 specific	molecular_function	13	2	775	17	13939	0.243372
GO:0034204	lipid translocation	biological_process	8	2	775	17	13939	0.243372
GO:0060972	left/right pattern formation	biological_process	6	2	775	17	13939	0.243372
GO:0050848	regulation of calcium-mediated signaling	biological_process	9	2	775	17	13939	0.243372
GO:0042574	retinal metabolic process	biological_process	11	2	775	17	13939	0.243372
GO:0031390	Ctf18 RFC-like complex	cellular_component	4	2	775	17	13939	0.243372
GO:0009972	cytidine deamination	biological_process	13	2	775	17	13939	0.243372
GO:2000480	negative regulation of cAMP-dependent protein kinase activity	biological_process	13	2	775	17	13939	0.243372
GO:0001188	RNA polymerase I preinitiation complex assembly	biological_process	10	2	775	17	13939	0.243372
GO:0043996	histone acetyltransferase activity (H4-K8 specific	molecular_function	13	2	775	17	13939	0.243372
GO:0070461	SAGA-type complex	cellular_component	7	2	775	17	13939	0.243372
GO:0030195	negative regulation of blood coagulation	biological_process	8	2	775	17	13939	0.243372
GO:0031232	extrinsic component of external side of plasma membrane	cellular_component	6	2	775	17	13939	0.243372
GO:0006596	polyamine biosynthetic process	biological_process	10	2	775	17	13939	0.243372
GO:0005845	mRNA cap binding complex	cellular_component	5	2	775	17	13939	0.243372
GO:0003283	atrial septum development	biological_process	6	2	775	17	13939	0.243372
GO:0016298	lipase activity	molecular_function	6	2	775	17	13939	0.243372
GO:0010591	regulation of lamellipodium assembly	biological_process	10	2	775	17	13939	0.243372
GO:0000439	transcription factor TFIIH core complex	cellular_component	7	2	775	17	13939	0.243372
GO:0004126	cytidine deaminase activity	molecular_function	7	2	775	17	13939	0.243372
GO:0035067	negative regulation of histone acetylation	biological_process	11	2	775	17	13939	0.243372
GO:1903573	negative regulation of response to endoplasmic reticulum stress	biological_process	7	2	775	17	13939	0.243372
GO:0015986	ATP synthesis coupled proton transport	biological_process	13	3	775	31	13939	0.246704
GO:0017116	single-stranded DNA helicase activity	molecular_function	12	3	775	31	13939	0.246704
GO:1905564	positive regulation of vascular endothelial cell proliferation	biological_process	10	3	775	31	13939	0.246704
GO:0030318	melanocyte differentiation	biological_process	7	3	775	31	13939	0.246704
GO:0048203	vesicle targeting, trans-Golgi to endosome	biological_process	6	1	775	5	13939	0.248787
GO:0060017	parathyroid gland development	biological_process	7	1	775	5	13939	0.248787
GO:0007597	blood coagulation, intrinsic pathway	biological_process	8	1	775	5	13939	0.248787
GO:1903862	positive regulation of oxidative phosphorylation	biological_process	11	1	775	5	13939	0.248787
GO:0031371	ubiquitin conjugating enzyme complex	cellular_component	5	1	775	5	13939	0.248787
GO:0060268	negative regulation of respiratory burst	biological_process	7	1	775	5	13939	0.248787
GO:0150062	complement-mediated synapse pruning	biological_process	7	1	775	5	13939	0.248787
GO:0048087	positive regulation of developmental pigmentation	biological_process	6	1	775	5	13939	0.248787
GO:1904527	negative regulation of microtubule binding	biological_process	8	1	775	5	13939	0.248787
GO:0140343	phosphatidylserine transfer activity	NA	NA	1	775	5	13939	0.248787
GO:0032398	MHC class Ib protein complex	cellular_component	7	1	775	5	13939	0.248787
GO:0031111	negative regulation of microtubule polymerization or depolymerization	biological_process	9	1	775	5	13939	0.248787
GO:0070447	positive regulation of oligodendrocyte progenitor proliferation	biological_process	11	1	775	5	13939	0.248787
GO:0032393	MHC class I receptor activity	molecular_function	6	1	775	5	13939	0.248787
GO:0004609	phosphatidylserine decarboxylase activity	molecular_function	7	1	775	5	13939	0.248787
GO:0050689	negative regulation of defense response to virus by host	biological_process	9	1	775	5	13939	0.248787
GO:0019085	early viral transcription	biological_process	8	1	775	5	13939	0.248787
GO:0098883	synapse pruning	biological_process	6	1	775	5	13939	0.248787
GO:0061146	Peyer's patch morphogenesis	biological_process	6	1	775	5	13939	0.248787
GO:0098858	actin-based cell projection	cellular_component	6	1	775	5	13939	0.248787
GO:0004740	pyruvate dehydrogenase (acetyl-transferring) kinase activity	molecular_function	8	1	775	5	13939	0.248787
GO:0045066	regulatory T cell differentiation	biological_process	9	1	775	5	13939	0.248787
GO:0031306	intrinsic component of mitochondrial outer membrane	cellular_component	7	1	775	5	13939	0.248787
GO:1903008	organelle disassembly	biological_process	6	1	775	5	13939	0.248787
GO:0016419	S-malonyltransferase activity	molecular_function	8	1	775	5	13939	0.248787
GO:1903911	positive regulation of receptor clustering	biological_process	10	1	775	5	13939	0.248787
GO:0016262	protein N-acetylglucosaminyltransferase activity	molecular_function	8	1	775	5	13939	0.248787
GO:0071953	elastic fiber	cellular_component	5	1	775	5	13939	0.248787
GO:1903025	regulation of RNA polymerase II regulatory region sequence-specific DNA binding	biological_process	8	1	775	5	13939	0.248787
GO:0071642	positive regulation of macrophage inflammatory protein 1 alpha production	biological_process	9	1	775	5	13939	0.248787
GO:0010510	regulation of acetyl-CoA biosynthetic process from pyruvate	biological_process	10	1	775	5	13939	0.248787
GO:1903531	negative regulation of secretion by cell	biological_process	7	1	775	5	13939	0.248787
GO:0060809	mesodermal to mesenchymal transition involved in gastrulation	biological_process	8	1	775	5	13939	0.248787
GO:0010698	acetyltransferase activator activity	molecular_function	6	1	775	5	13939	0.248787
GO:0033979	box H/ACA snoRNA metabolic process	biological_process	11	1	775	5	13939	0.248787
GO:0060197	cloacal septation	biological_process	6	1	775	5	13939	0.248787
GO:0050820	positive regulation of coagulation	biological_process	7	1	775	5	13939	0.248787
GO:0002037	negative regulation of L-glutamate import across plasma membrane	biological_process	12	1	775	5	13939	0.248787
GO:0019551	glutamate catabolic process to 2-oxoglutarate	biological_process	10	1	775	5	13939	0.248787
GO:1904440	positive regulation of iron ion import across plasma membrane	biological_process	12	1	775	5	13939	0.248787
GO:0043812	phosphatidylinositol-4-phosphate phosphatase activity	molecular_function	10	1	775	5	13939	0.248787
GO:0046166	glyceraldehyde-3-phosphate biosynthetic process	biological_process	7	1	775	5	13939	0.248787
GO:0032918	spermidine acetylation	biological_process	11	1	775	5	13939	0.248787
GO:0003896	DNA primase activity	molecular_function	10	1	775	5	13939	0.248787
GO:0015099	nickel cation transmembrane transporter activity	molecular_function	10	1	775	5	13939	0.248787
GO:0048588	developmental cell growth	biological_process	5	1	775	5	13939	0.248787
GO:0045212	neurotransmitter receptor biosynthetic process	biological_process	8	1	775	5	13939	0.248787
GO:0031161	phosphatidylinositol catabolic process	biological_process	10	1	775	5	13939	0.248787
GO:0051538	3 iron, 4 sulfur cluster binding	molecular_function	6	1	775	5	13939	0.248787
GO:0019550	glutamate catabolic process to aspartate	biological_process	12	1	775	5	13939	0.248787
GO:0072034	renal vesicle induction	biological_process	5	1	775	5	13939	0.248787
GO:0006808	regulation of nitrogen utilization	biological_process	5	1	775	5	13939	0.248787
GO:0003989	acetyl-CoA carboxylase activity	molecular_function	7	1	775	5	13939	0.248787
GO:0051650	establishment of vesicle localization	biological_process	7	1	775	5	13939	0.248787
GO:0020003	symbiont-containing vacuole	cellular_component	7	1	775	5	13939	0.248787
GO:0008273	calcium, potassium:sodium antiporter activity	molecular_function	11	1	775	5	13939	0.248787
GO:0047751	cholestenone 5-alpha-reductase activity	molecular_function	8	1	775	5	13939	0.248787
GO:0008216	spermidine metabolic process	biological_process	10	1	775	5	13939	0.248787
GO:1905053	positive regulation of base-excision repair	biological_process	11	1	775	5	13939	0.248787
GO:0000017	alpha-glucoside transport	biological_process	10	1	775	5	13939	0.248787
GO:0033277	abortive mitotic cell cycle	biological_process	6	1	775	5	13939	0.248787
GO:0004312	fatty acid synthase activity	molecular_function	7	1	775	5	13939	0.248787
GO:0102773	dihydroceramide kinase activity	molecular_function	7	1	775	5	13939	0.248787
GO:1902202	regulation of hepatocyte growth factor receptor signaling pathway	biological_process	8	1	775	5	13939	0.248787
GO:0061769	ribosylnicotinate kinase activity	molecular_function	7	1	775	5	13939	0.248787
GO:1905303	positive regulation of macropinocytosis	biological_process	10	1	775	5	13939	0.248787
GO:1903444	negative regulation of brown fat cell differentiation	biological_process	9	1	775	5	13939	0.248787
GO:0099026	anchored component of presynaptic membrane	cellular_component	6	1	775	5	13939	0.248787
GO:0047057	vitamin-K-epoxide reductase (warfarin-sensitive) activity	molecular_function	7	1	775	5	13939	0.248787
GO:1901842	negative regulation of high voltage-gated calcium channel activity	biological_process	10	1	775	5	13939	0.248787
GO:0035794	positive regulation of mitochondrial membrane permeability	biological_process	9	1	775	5	13939	0.248787
GO:0031092	platelet alpha granule membrane	cellular_component	8	1	775	5	13939	0.248787
GO:0060775	planar cell polarity pathway involved in gastrula mediolateral intercalation	biological_process	10	1	775	5	13939	0.248787
GO:1990402	embryonic liver development	biological_process	7	1	775	5	13939	0.248787
GO:0070724	BMP receptor complex	cellular_component	6	1	775	5	13939	0.248787
GO:0120017	ceramide transfer activity	molecular_function	7	1	775	5	13939	0.248787
GO:0036121	double-stranded DNA helicase activity	molecular_function	12	1	775	5	13939	0.248787
GO:1990462	omegasome	cellular_component	6	1	775	5	13939	0.248787
GO:0060816	random inactivation of X chromosome	biological_process	11	1	775	5	13939	0.248787
GO:0035304	regulation of protein dephosphorylation	biological_process	9	1	775	5	13939	0.248787
GO:1902227	negative regulation of macrophage colony-stimulating factor signaling pathway	biological_process	10	1	775	5	13939	0.248787
GO:1903409	reactive oxygen species biosynthetic process	biological_process	5	1	775	5	13939	0.248787
GO:0060364	frontal suture morphogenesis	biological_process	7	1	775	5	13939	0.248787
GO:1904881	cellular response to hydrogen sulfide	biological_process	7	1	775	5	13939	0.248787
GO:0090722	receptor-receptor interaction	molecular_function	6	1	775	5	13939	0.248787
GO:1905502	acetyl-CoA binding	molecular_function	9	1	775	5	13939	0.248787
GO:0071477	cellular hypotonic salinity response	biological_process	8	1	775	5	13939	0.248787
GO:0030527	structural constituent of chromatin	molecular_function	4	1	775	5	13939	0.248787
GO:0003865	3-oxo-5-alpha-steroid 4-dehydrogenase activity	molecular_function	7	1	775	5	13939	0.248787
GO:2000340	positive regulation of chemokine (C-X-C motif) ligand 1 production	biological_process	9	1	775	5	13939	0.248787
GO:0004314	[acyl-carrier-protein] S-malonyltransferase activity	molecular_function	8	1	775	5	13939	0.248787
GO:0032677	regulation of interleukin-8 production	biological_process	7	1	775	5	13939	0.248787
GO:1904515	positive regulation of TORC2 signaling	biological_process	11	1	775	5	13939	0.248787
GO:1903147	negative regulation of autophagy of mitochondrion	biological_process	10	1	775	5	13939	0.248787
GO:0070525	tRNA threonylcarbamoyladenosine metabolic process	biological_process	9	1	775	5	13939	0.248787
GO:1903898	negative regulation of PERK-mediated unfolded protein response	biological_process	10	1	775	5	13939	0.248787
GO:1902285	semaphorin-plexin signaling pathway involved in neuron projection guidance	biological_process	7	1	775	5	13939	0.248787
GO:0098700	neurotransmitter loading into synaptic vesicle	biological_process	7	1	775	5	13939	0.248787
GO:0031344	regulation of cell projection organization	biological_process	7	1	775	5	13939	0.248787
GO:0042766	nucleosome mobilization	biological_process	7	1	775	5	13939	0.248787
GO:0042790	nucleolar large rRNA transcription by RNA polymerase I	biological_process	10	1	775	5	13939	0.248787
GO:0046915	transition metal ion transmembrane transporter activity	molecular_function	9	1	775	5	13939	0.248787
GO:0034512	box C/D snoRNA binding	molecular_function	8	1	775	5	13939	0.248787
GO:0042732	D-xylose metabolic process	biological_process	8	1	775	5	13939	0.248787
GO:0014819	regulation of skeletal muscle contraction	biological_process	10	1	775	5	13939	0.248787
GO:0032625	interleukin-21 production	biological_process	5	1	775	5	13939	0.248787
GO:1901076	positive regulation of engulfment of apoptotic cell	biological_process	10	1	775	5	13939	0.248787
GO:0047223	beta-1,3-galactosyl-O-glycosyl-glycoprotein beta-1,3-N-acetylglucosaminyltransferase activity	molecular_function	8	1	775	5	13939	0.248787
GO:0002302	CD8-positive, alpha-beta T cell differentiation involved in immune response	biological_process	11	1	775	5	13939	0.248787
GO:1903233	regulation of calcium ion-dependent exocytosis of neurotransmitter	biological_process	10	1	775	5	13939	0.248787
GO:0097053	L-kynurenine catabolic process	biological_process	7	1	775	5	13939	0.248787
GO:0015675	nickel cation transport	biological_process	10	1	775	5	13939	0.248787
GO:0014718	positive regulation of satellite cell activation involved in skeletal muscle regeneration	biological_process	9	1	775	5	13939	0.248787
GO:0042275	error-free postreplication DNA repair	biological_process	10	1	775	5	13939	0.248787
GO:0002753	cytoplasmic pattern recognition receptor signaling pathway	biological_process	8	1	775	5	13939	0.248787
GO:0016505	peptidase activator activity involved in apoptotic process	molecular_function	7	1	775	5	13939	0.248787
GO:0006066	alcohol metabolic process	biological_process	5	1	775	5	13939	0.248787
GO:0002605	negative regulation of dendritic cell antigen processing and presentation	biological_process	8	1	775	5	13939	0.248787
GO:0097374	sensory neuron axon guidance	biological_process	7	1	775	5	13939	0.248787
GO:0021769	orbitofrontal cortex development	biological_process	5	1	775	5	13939	0.248787
GO:0036117	hyaluranon cable	cellular_component	4	1	775	5	13939	0.248787
GO:0001609	G protein-coupled adenosine receptor activity	molecular_function	7	1	775	5	13939	0.248787
GO:0002876	positive regulation of chronic inflammatory response to antigenic stimulus	biological_process	11	1	775	5	13939	0.248787
GO:0022890	inorganic cation transmembrane transporter activity	molecular_function	7	1	775	5	13939	0.248787
GO:0036486	ventral trunk neural crest cell migration	biological_process	10	1	775	5	13939	0.248787
GO:0015151	alpha-glucoside transmembrane transporter activity	molecular_function	7	1	775	5	13939	0.248787
GO:2000360	negative regulation of binding of sperm to zona pellucida	biological_process	7	1	775	5	13939	0.248787
GO:0005658	alpha DNA polymerase:primase complex	cellular_component	7	1	775	5	13939	0.248787
GO:0086003	cardiac muscle cell contraction	biological_process	7	1	775	5	13939	0.248787
GO:0001729	ceramide kinase activity	molecular_function	8	1	775	5	13939	0.248787
GO:0001054	RNA polymerase I activity	molecular_function	10	1	775	5	13939	0.248787
GO:0010966	regulation of phosphate transport	biological_process	9	1	775	5	13939	0.248787
GO:0099074	mitochondrion to lysosome transport	biological_process	8	1	775	5	13939	0.248787
GO:0035791	platelet-derived growth factor receptor-beta signaling pathway	biological_process	9	1	775	5	13939	0.248787
GO:0002489	antigen processing and presentation of endogenous peptide antigen via MHC class Ib via ER pathway, TAP-dependent	biological_process	9	1	775	5	13939	0.248787
GO:0002477	antigen processing and presentation of exogenous peptide antigen via MHC class Ib	biological_process	7	1	775	5	13939	0.248787
GO:0004315	3-oxoacyl-[acyl-carrier-protein] synthase activity	molecular_function	8	1	775	5	13939	0.248787
GO:0097491	sympathetic neuron projection guidance	biological_process	6	1	775	5	13939	0.248787
GO:0021681	cerebellar granular layer development	biological_process	5	1	775	5	13939	0.248787
GO:0035692	macrophage migration inhibitory factor receptor complex	cellular_component	5	1	775	5	13939	0.248787
GO:0034986	iron chaperone activity	molecular_function	9	1	775	5	13939	0.248787
GO:0036344	platelet morphogenesis	biological_process	8	1	775	5	13939	0.248787
GO:0120014	phospholipid transfer activity	molecular_function	6	1	775	5	13939	0.248787
GO:1904151	positive regulation of microglial cell mediated cytotoxicity	biological_process	8	1	775	5	13939	0.248787
GO:1904841	TORC2 complex binding	molecular_function	5	1	775	5	13939	0.248787
GO:0001552	ovarian follicle atresia	biological_process	5	1	775	5	13939	0.248787
GO:0045920	negative regulation of exocytosis	biological_process	8	1	775	5	13939	0.248787
GO:0019809	spermidine binding	molecular_function	5	1	775	5	13939	0.248787
GO:0004658	propionyl-CoA carboxylase activity	molecular_function	7	1	775	5	13939	0.248787
GO:0050262	ribosylnicotinamide kinase activity	molecular_function	7	1	775	5	13939	0.248787
GO:0090082	positive regulation of heart induction by negative regulation of canonical Wnt signaling pathway	biological_process	11	1	775	5	13939	0.248787
GO:1903281	positive regulation of calcium:sodium antiporter activity	biological_process	9	1	775	5	13939	0.248787
GO:1904691	negative regulation of type B pancreatic cell proliferation	biological_process	9	1	775	5	13939	0.248787
GO:0035444	nickel cation transmembrane transport	biological_process	11	1	775	5	13939	0.248787
GO:0097490	sympathetic neuron projection extension	biological_process	7	1	775	5	13939	0.248787
GO:0097051	establishment of protein localization to endoplasmic reticulum membrane	biological_process	10	1	775	5	13939	0.248787
GO:0004461	lactose synthase activity	molecular_function	8	1	775	5	13939	0.248787
GO:0016035	zeta DNA polymerase complex	cellular_component	6	1	775	5	13939	0.248787
GO:0010572	positive regulation of platelet activation	biological_process	9	1	775	5	13939	0.248787
GO:0032733	positive regulation of interleukin-10 production	biological_process	8	5	775	61	13939	0.250642
GO:0050890	cognition	biological_process	6	5	775	61	13939	0.250642
GO:0017025	TBP-class protein binding	molecular_function	7	4	775	46	13939	0.251774
GO:0006493	protein O-linked glycosylation	biological_process	10	4	775	46	13939	0.251774
GO:0040008	regulation of growth	biological_process	5	8	775	108	13939	0.25208
GO:0031398	positive regulation of protein ubiquitination	biological_process	11	8	775	108	13939	0.25208
GO:0006366	transcription by RNA polymerase II	biological_process	9	13	775	190	13939	0.259207
GO:0001837	epithelial to mesenchymal transition	biological_process	7	5	775	62	13939	0.261295
GO:0031663	lipopolysaccharide-mediated signaling pathway	biological_process	6	5	775	62	13939	0.261295
GO:0043274	phospholipase binding	molecular_function	6	3	775	32	13939	0.261929
GO:0010875	positive regulation of cholesterol efflux	biological_process	11	3	775	32	13939	0.261929
GO:0032270	positive regulation of cellular protein metabolic process	biological_process	8	3	775	32	13939	0.261929
GO:0005686	U2 snRNP	cellular_component	8	3	775	32	13939	0.261929
GO:0007020	microtubule nucleation	biological_process	8	3	775	32	13939	0.261929
GO:0050897	cobalt ion binding	molecular_function	8	2	775	18	13939	0.264426
GO:0007213	G protein-coupled acetylcholine receptor signaling pathway	biological_process	6	2	775	18	13939	0.264426
GO:0010887	negative regulation of cholesterol storage	biological_process	7	2	775	18	13939	0.264426
GO:0032611	interleukin-1 beta production	biological_process	6	2	775	18	13939	0.264426
GO:0051122	hepoxilin biosynthetic process	biological_process	12	2	775	18	13939	0.264426
GO:0004017	adenylate kinase activity	molecular_function	8	2	775	18	13939	0.264426
GO:0015937	coenzyme A biosynthetic process	biological_process	8	2	775	18	13939	0.264426
GO:0008064	regulation of actin polymerization or depolymerization	biological_process	7	2	775	18	13939	0.264426
GO:0016331	morphogenesis of embryonic epithelium	biological_process	7	2	775	18	13939	0.264426
GO:0061133	endopeptidase activator activity	molecular_function	7	2	775	18	13939	0.264426
GO:0017185	peptidyl-lysine hydroxylation	biological_process	10	2	775	18	13939	0.264426
GO:2000601	positive regulation of Arp2/3 complex-mediated actin nucleation	biological_process	11	2	775	18	13939	0.264426
GO:0003689	DNA clamp loader activity	molecular_function	7	2	775	18	13939	0.264426
GO:0042761	very long-chain fatty acid biosynthetic process	biological_process	11	2	775	18	13939	0.264426
GO:0010518	positive regulation of phospholipase activity	biological_process	9	2	775	18	13939	0.264426
GO:0090160	Golgi to lysosome transport	biological_process	10	2	775	18	13939	0.264426
GO:0046641	positive regulation of alpha-beta T cell proliferation	biological_process	12	2	775	18	13939	0.264426
GO:0002260	lymphocyte homeostasis	biological_process	5	2	775	18	13939	0.264426
GO:0009083	branched-chain amino acid catabolic process	biological_process	10	2	775	18	13939	0.264426
GO:0050853	B cell receptor signaling pathway	biological_process	8	5	775	63	13939	0.272051
GO:0001782	B cell homeostasis	biological_process	6	4	775	48	13939	0.276706
GO:0051453	regulation of intracellular pH	biological_process	12	4	775	48	13939	0.276706
GO:0007026	negative regulation of microtubule depolymerization	biological_process	10	4	775	48	13939	0.276706
GO:0051131	chaperone-mediated protein complex assembly	biological_process	8	3	775	33	13939	0.277268
GO:0097352	autophagosome maturation	biological_process	7	3	775	33	13939	0.277268
GO:0060045	positive regulation of cardiac muscle cell proliferation	biological_process	8	3	775	33	13939	0.277268
GO:0051896	regulation of protein kinase B signaling	biological_process	9	3	775	33	13939	0.277268
GO:0006890	retrograde vesicle-mediated transport, Golgi to endoplasmic reticulum	biological_process	8	6	775	80	13939	0.28513
GO:0032760	positive regulation of tumor necrosis factor production	biological_process	9	7	775	96	13939	0.285242
GO:0097692	histone H3-K4 monomethylation	biological_process	14	2	775	19	13939	0.285481
GO:0101005	ubiquitinyl hydrolase activity	molecular_function	5	2	775	19	13939	0.285481
GO:0005861	troponin complex	cellular_component	4	2	775	19	13939	0.285481
GO:0046972	histone acetyltransferase activity (H4-K16 specific	molecular_function	13	2	775	19	13939	0.285481
GO:0045647	negative regulation of erythrocyte differentiation	biological_process	9	2	775	19	13939	0.285481
GO:0048546	digestive tract morphogenesis	biological_process	6	2	775	19	13939	0.285481
GO:0000340	RNA 7-methylguanosine cap binding	molecular_function	8	2	775	19	13939	0.285481
GO:1990907	beta-catenin-TCF complex	cellular_component	7	2	775	19	13939	0.285481
GO:0071467	cellular response to pH	biological_process	6	2	775	19	13939	0.285481
GO:0048016	inositol phosphate-mediated signaling	biological_process	7	2	775	19	13939	0.285481
GO:0060391	positive regulation of SMAD protein signal transduction	biological_process	10	2	775	19	13939	0.285481
GO:0018023	peptidyl-lysine trimethylation	biological_process	12	2	775	19	13939	0.285481
GO:0099601	regulation of neurotransmitter receptor activity	biological_process	9	2	775	19	13939	0.285481
GO:0010952	positive regulation of peptidase activity	biological_process	10	2	775	19	13939	0.285481
GO:1902667	regulation of axon guidance	biological_process	10	2	775	19	13939	0.285481
GO:0005003	ephrin receptor activity	molecular_function	10	2	775	19	13939	0.285481
GO:0051123	RNA polymerase II preinitiation complex assembly	biological_process	10	2	775	19	13939	0.285481
GO:0001780	neutrophil homeostasis	biological_process	5	2	775	19	13939	0.285481
GO:0005161	platelet-derived growth factor receptor binding	molecular_function	7	2	775	19	13939	0.285481
GO:0071556	integral component of lumenal side of endoplasmic reticulum membrane	cellular_component	8	2	775	19	13939	0.285481
GO:0005005	transmembrane-ephrin receptor activity	molecular_function	11	2	775	19	13939	0.285481
GO:0050810	regulation of steroid biosynthetic process	biological_process	9	2	775	19	13939	0.285481
GO:0048599	oocyte development	biological_process	6	2	775	19	13939	0.285481
GO:0097484	dendrite extension	biological_process	7	2	775	19	13939	0.285481
GO:0032872	regulation of stress-activated MAPK cascade	biological_process	11	2	775	19	13939	0.285481
GO:0006739	NADP metabolic process	biological_process	4	2	775	19	13939	0.285481
GO:0075522	IRES-dependent viral translational initiation	biological_process	7	2	775	19	13939	0.285481
GO:0016538	cyclin-dependent protein serine/threonine kinase regulator activity	molecular_function	7	4	775	49	13939	0.289321
GO:0008305	integrin complex	cellular_component	5	4	775	49	13939	0.289321
GO:0001891	phagocytic cup	cellular_component	5	4	775	49	13939	0.289321
GO:0060665	regulation of branching involved in salivary gland morphogenesis by mesenchymal-epithelial signaling	biological_process	7	1	775	6	13939	0.290569
GO:0046625	sphingolipid binding	molecular_function	5	1	775	6	13939	0.290569
GO:0044262	cellular carbohydrate metabolic process	biological_process	6	1	775	6	13939	0.290569
GO:0002277	myeloid dendritic cell activation involved in immune response	biological_process	8	1	775	6	13939	0.290569
GO:0033218	amide binding	molecular_function	4	1	775	6	13939	0.290569
GO:0034756	regulation of iron ion transport	biological_process	9	1	775	6	13939	0.290569
GO:0032119	sequestering of zinc ion	biological_process	6	1	775	6	13939	0.290569
GO:2000297	negative regulation of synapse maturation	biological_process	8	1	775	6	13939	0.290569
GO:0098971	anterograde dendritic transport of neurotransmitter receptor complex	biological_process	8	1	775	6	13939	0.290569
GO:0005673	transcription factor TFIIE complex	cellular_component	7	1	775	6	13939	0.290569
GO:0035702	monocyte homeostasis	biological_process	5	1	775	6	13939	0.290569
GO:0070459	prolactin secretion	biological_process	11	1	775	6	13939	0.290569
GO:0042571	immunoglobulin complex, circulating	cellular_component	5	1	775	6	13939	0.290569
GO:0050510	N-acetylgalactosaminyl-proteoglycan 3-beta-glucuronosyltransferase activity	molecular_function	8	1	775	6	13939	0.290569
GO:0010956	negative regulation of calcidiol 1-monooxygenase activity	biological_process	12	1	775	6	13939	0.290569
GO:0038028	insulin receptor signaling pathway via phosphatidylinositol 3-kinase	biological_process	9	1	775	6	13939	0.290569
GO:0017126	nucleologenesis	biological_process	8	1	775	6	13939	0.290569
GO:0102486	dCTP phosphohydrolase activity	molecular_function	7	1	775	6	13939	0.290569
GO:0004185	serine-type carboxypeptidase activity	molecular_function	9	1	775	6	13939	0.290569
GO:0003880	protein C-terminal carboxyl O-methyltransferase activity	molecular_function	9	1	775	6	13939	0.290569
GO:0035805	egg coat	cellular_component	5	1	775	6	13939	0.290569
GO:0004145	diamine N-acetyltransferase activity	molecular_function	9	1	775	6	13939	0.290569
GO:2000392	regulation of lamellipodium morphogenesis	biological_process	8	1	775	6	13939	0.290569
GO:0099159	regulation of modification of postsynaptic structure	biological_process	9	1	775	6	13939	0.290569
GO:0031523	Myb complex	cellular_component	4	1	775	6	13939	0.290569
GO:0034315	regulation of Arp2/3 complex-mediated actin nucleation	biological_process	10	1	775	6	13939	0.290569
GO:0038189	neuropilin signaling pathway	biological_process	6	1	775	6	13939	0.290569
GO:0019797	procollagen-proline 3-dioxygenase activity	molecular_function	9	1	775	6	13939	0.290569
GO:0031701	angiotensin receptor binding	molecular_function	7	1	775	6	13939	0.290569
GO:0061198	fungiform papilla formation	biological_process	5	1	775	6	13939	0.290569
GO:0042373	vitamin K metabolic process	biological_process	7	1	775	6	13939	0.290569
GO:0140199	negative regulation of adenylate cyclase-activating adrenergic receptor signaling pathway involved in heart process	biological_process	7	1	775	6	13939	0.290569
GO:1900106	positive regulation of hyaluranon cable assembly	biological_process	7	1	775	6	13939	0.290569
GO:0102485	dATP phosphohydrolase activity	molecular_function	7	1	775	6	13939	0.290569
GO:0102344	3-hydroxy-behenoyl-CoA dehydratase activity	molecular_function	7	1	775	6	13939	0.290569
GO:0060231	mesenchymal to epithelial transition	biological_process	7	1	775	6	13939	0.290569
GO:0036343	psychomotor behavior	biological_process	5	1	775	6	13939	0.290569
GO:1990774	tumor necrosis factor secretion	biological_process	12	1	775	6	13939	0.290569
GO:0035617	stress granule disassembly	biological_process	8	1	775	6	13939	0.290569
GO:0015817	histidine transport	biological_process	8	1	775	6	13939	0.290569
GO:0033212	iron import into cell	biological_process	11	1	775	6	13939	0.290569
GO:0002188	translation reinitiation	biological_process	7	1	775	6	13939	0.290569
GO:0031345	negative regulation of cell projection organization	biological_process	8	1	775	6	13939	0.290569
GO:0098554	cytoplasmic side of endoplasmic reticulum membrane	cellular_component	7	1	775	6	13939	0.290569
GO:0019242	methylglyoxal biosynthetic process	biological_process	7	1	775	6	13939	0.290569
GO:0033557	Slx1-Slx4 complex	cellular_component	4	1	775	6	13939	0.290569
GO:0034352	positive regulation of glial cell apoptotic process	biological_process	10	1	775	6	13939	0.290569
GO:0002950	ceramide phosphoethanolamine synthase activity	molecular_function	7	1	775	6	13939	0.290569
GO:0061739	protein lipidation involved in autophagosome assembly	biological_process	11	1	775	6	13939	0.290569
GO:0035087	siRNA loading onto RISC involved in RNA interference	biological_process	10	1	775	6	13939	0.290569
GO:0102345	3-hydroxy-lignoceroyl-CoA dehydratase activity	molecular_function	7	1	775	6	13939	0.290569
GO:1990523	bone regeneration	biological_process	7	1	775	6	13939	0.290569
GO:1901228	positive regulation of transcription from RNA polymerase II promoter involved in heart development	biological_process	11	1	775	6	13939	0.290569
GO:0055001	muscle cell development	biological_process	6	1	775	6	13939	0.290569
GO:0032796	uropod organization	biological_process	7	1	775	6	13939	0.290569
GO:0031084	BLOC-2 complex	cellular_component	5	1	775	6	13939	0.290569
GO:0033623	regulation of integrin activation	biological_process	7	1	775	6	13939	0.290569
GO:1902268	negative regulation of polyamine transmembrane transport	biological_process	9	1	775	6	13939	0.290569
GO:0035710	CD4-positive, alpha-beta T cell activation	biological_process	9	1	775	6	13939	0.290569
GO:0034679	integrin alpha9-beta1 complex	cellular_component	6	1	775	6	13939	0.290569
GO:1902958	positive regulation of mitochondrial electron transport, NADH to ubiquinone	biological_process	13	1	775	6	13939	0.290569
GO:0090135	actin filament branching	biological_process	7	1	775	6	13939	0.290569
GO:0004699	calcium-independent protein kinase C activity	molecular_function	10	1	775	6	13939	0.290569
GO:0018125	peptidyl-cysteine methylation	biological_process	11	1	775	6	13939	0.290569
GO:0005854	nascent polypeptide-associated complex	cellular_component	4	1	775	6	13939	0.290569
GO:0102490	8-oxo-dGTP phosphohydrolase activity	molecular_function	7	1	775	6	13939	0.290569
GO:0003836	beta-galactoside (CMP) alpha-2,3-sialyltransferase activity	molecular_function	7	1	775	6	13939	0.290569
GO:1903828	negative regulation of cellular protein localization	biological_process	6	1	775	6	13939	0.290569
GO:0008073	ornithine decarboxylase inhibitor activity	molecular_function	6	1	775	6	13939	0.290569
GO:0070052	collagen V binding	molecular_function	6	1	775	6	13939	0.290569
GO:1900034	regulation of cellular response to heat	biological_process	7	1	775	6	13939	0.290569
GO:0035851	Krueppel-associated box domain binding	molecular_function	6	1	775	6	13939	0.290569
GO:0009649	entrainment of circadian clock	biological_process	5	1	775	6	13939	0.290569
GO:0005375	copper ion transmembrane transporter activity	molecular_function	10	1	775	6	13939	0.290569
GO:2000355	negative regulation of ovarian follicle development	biological_process	9	1	775	6	13939	0.290569
GO:0042492	gamma-delta T cell differentiation	biological_process	9	1	775	6	13939	0.290569
GO:1905867	epididymis development	biological_process	6	1	775	6	13939	0.290569
GO:1903373	positive regulation of endoplasmic reticulum tubular network organization	biological_process	9	1	775	6	13939	0.290569
GO:0070418	DNA-dependent protein kinase complex	cellular_component	6	1	775	6	13939	0.290569
GO:1904486	response to 17alpha-ethynylestradiol	biological_process	6	1	775	6	13939	0.290569
GO:1902263	apoptotic process involved in embryonic digit morphogenesis	biological_process	9	1	775	6	13939	0.290569
GO:0060319	primitive erythrocyte differentiation	biological_process	8	1	775	6	13939	0.290569
GO:0002362	CD4-positive, CD25-positive, alpha-beta regulatory T cell lineage commitment	biological_process	9	1	775	6	13939	0.290569
GO:0051126	negative regulation of actin nucleation	biological_process	10	1	775	6	13939	0.290569
GO:0048742	regulation of skeletal muscle fiber development	biological_process	10	1	775	6	13939	0.290569
GO:0061502	early endosome to recycling endosome transport	biological_process	8	1	775	6	13939	0.290569
GO:0031339	negative regulation of vesicle fusion	biological_process	9	1	775	6	13939	0.290569
GO:0045069	regulation of viral genome replication	biological_process	9	1	775	6	13939	0.290569
GO:0016240	autophagosome membrane docking	biological_process	6	1	775	6	13939	0.290569
GO:1990812	growth cone filopodium	cellular_component	8	1	775	6	13939	0.290569
GO:0102489	GTP phosphohydrolase activity	molecular_function	7	1	775	6	13939	0.290569
GO:0005105	type 1 fibroblast growth factor receptor binding	molecular_function	8	1	775	6	13939	0.290569
GO:0071322	cellular response to carbohydrate stimulus	biological_process	7	1	775	6	13939	0.290569
GO:0051051	negative regulation of transport	biological_process	6	1	775	6	13939	0.290569
GO:0018812	3-hydroxyacyl-CoA dehydratase activity	molecular_function	7	1	775	6	13939	0.290569
GO:0015182	L-asparagine transmembrane transporter activity	molecular_function	8	1	775	6	13939	0.290569
GO:0061101	neuroendocrine cell differentiation	biological_process	9	1	775	6	13939	0.290569
GO:0061402	positive regulation of transcription from RNA polymerase II promoter in response to acidic pH	biological_process	11	1	775	6	13939	0.290569
GO:1902110	positive regulation of mitochondrial membrane permeability involved in apoptotic process	biological_process	9	1	775	6	13939	0.290569
GO:0042180	cellular ketone metabolic process	biological_process	5	1	775	6	13939	0.290569
GO:0047493	ceramide cholinephosphotransferase activity	molecular_function	7	1	775	6	13939	0.290569
GO:0033188	sphingomyelin synthase activity	molecular_function	7	1	775	6	13939	0.290569
GO:0030047	actin modification	biological_process	9	1	775	6	13939	0.290569
GO:1903614	negative regulation of protein tyrosine phosphatase activity	biological_process	13	1	775	6	13939	0.290569
GO:0035093	spermatogenesis, exchange of chromosomal proteins	biological_process	5	1	775	6	13939	0.290569
GO:0047844	deoxycytidine deaminase activity	molecular_function	7	1	775	6	13939	0.290569
GO:0034197	triglyceride transport	biological_process	9	1	775	6	13939	0.290569
GO:0061097	regulation of protein tyrosine kinase activity	biological_process	11	1	775	6	13939	0.290569
GO:1903751	negative regulation of intrinsic apoptotic signaling pathway in response to hydrogen peroxide	biological_process	10	1	775	6	13939	0.290569
GO:0102158	very-long-chain 3-hydroxyacyl-CoA dehydratase activity	molecular_function	7	1	775	6	13939	0.290569
GO:0070012	oligopeptidase activity	molecular_function	6	1	775	6	13939	0.290569
GO:0102488	dTTP phosphohydrolase activity	molecular_function	7	1	775	6	13939	0.290569
GO:0102491	dGTP phosphohydrolase activity	molecular_function	7	1	775	6	13939	0.290569
GO:1904906	positive regulation of endothelial cell-matrix adhesion via fibronectin	biological_process	9	1	775	6	13939	0.290569
GO:0044194	cytolytic granule	cellular_component	9	1	775	6	13939	0.290569
GO:0005173	stem cell factor receptor binding	molecular_function	7	1	775	6	13939	0.290569
GO:0001555	oocyte growth	biological_process	5	1	775	6	13939	0.290569
GO:0019682	glyceraldehyde-3-phosphate metabolic process	biological_process	6	1	775	6	13939	0.290569
GO:2000546	positive regulation of endothelial cell chemotaxis to fibroblast growth factor	biological_process	10	1	775	6	13939	0.290569
GO:0003138	primary heart field specification	biological_process	8	1	775	6	13939	0.290569
GO:0006867	asparagine transport	biological_process	8	1	775	6	13939	0.290569
GO:1903841	cellular response to arsenite(3-)	biological_process	7	1	775	6	13939	0.290569
GO:0005001	transmembrane receptor protein tyrosine phosphatase activity	molecular_function	10	1	775	6	13939	0.290569
GO:0001838	embryonic epithelial tube formation	biological_process	7	1	775	6	13939	0.290569
GO:0070381	endosome to plasma membrane transport vesicle	cellular_component	9	1	775	6	13939	0.290569
GO:0007231	osmosensory signaling pathway	biological_process	5	1	775	6	13939	0.290569
GO:0015923	mannosidase activity	molecular_function	7	1	775	6	13939	0.290569
GO:0102487	dUTP phosphohydrolase activity	molecular_function	7	1	775	6	13939	0.290569
GO:0010565	regulation of cellular ketone metabolic process	biological_process	7	1	775	6	13939	0.290569
GO:0043549	regulation of kinase activity	biological_process	10	1	775	6	13939	0.290569
GO:0150076	neuroinflammatory response	biological_process	7	1	775	6	13939	0.290569
GO:0004957	prostaglandin E receptor activity	molecular_function	10	1	775	6	13939	0.290569
GO:0030294	receptor signaling protein tyrosine kinase inhibitor activity	molecular_function	9	1	775	6	13939	0.290569
GO:0004572	mannosyl-oligosaccharide 1,3-1,6-alpha-mannosidase activity	molecular_function	10	1	775	6	13939	0.290569
GO:1900625	positive regulation of monocyte aggregation	biological_process	9	1	775	6	13939	0.290569
GO:0102343	3-hydroxy-arachidoyl-CoA dehydratase activity	molecular_function	7	1	775	6	13939	0.290569
GO:0006533	aspartate catabolic process	biological_process	12	1	775	6	13939	0.290569
GO:0046977	TAP binding	molecular_function	5	1	775	6	13939	0.290569
GO:0004046	aminoacylase activity	molecular_function	7	1	775	6	13939	0.290569
GO:0021696	cerebellar cortex morphogenesis	biological_process	5	1	775	6	13939	0.290569
GO:0070487	monocyte aggregation	biological_process	8	1	775	6	13939	0.290569
GO:1905956	positive regulation of endothelial tube morphogenesis	biological_process	7	1	775	6	13939	0.290569
GO:0001916	positive regulation of T cell mediated cytotoxicity	biological_process	8	3	775	34	13939	0.292691
GO:0031683	G-protein beta/gamma-subunit complex binding	molecular_function	5	3	775	34	13939	0.292691
GO:0070542	response to fatty acid	biological_process	6	3	775	34	13939	0.292691
GO:0071011	precatalytic spliceosome	cellular_component	7	3	775	34	13939	0.292691
GO:0031491	nucleosome binding	molecular_function	5	3	775	34	13939	0.292691
GO:0080182	histone H3-K4 trimethylation	biological_process	13	3	775	34	13939	0.292691
GO:0043014	alpha-tubulin binding	molecular_function	7	4	775	50	13939	0.302012
GO:0070979	protein K11-linked ubiquitination	biological_process	13	4	775	50	13939	0.302012
GO:0015914	phospholipid transport	biological_process	8	5	775	66	13939	0.304826
GO:0061631	ubiquitin conjugating enzyme activity	molecular_function	7	5	775	66	13939	0.304826
GO:0004402	histone acetyltransferase activity	molecular_function	11	5	775	66	13939	0.304826
GO:0045263	proton-transporting ATP synthase complex, coupling factor F(o	cellular_component	6	2	775	20	13939	0.306471
GO:0036122	BMP binding	molecular_function	6	2	775	20	13939	0.306471
GO:0043596	nuclear replication fork	cellular_component	7	2	775	20	13939	0.306471
GO:0030162	regulation of proteolysis	biological_process	8	2	775	20	13939	0.306471
GO:0071380	cellular response to prostaglandin E stimulus	biological_process	8	2	775	20	13939	0.306471
GO:0038061	NIK/NF-kappaB signaling	biological_process	6	2	775	20	13939	0.306471
GO:0008035	high-density lipoprotein particle binding	molecular_function	7	2	775	20	13939	0.306471
GO:0046475	glycerophospholipid catabolic process	biological_process	9	2	775	20	13939	0.306471
GO:0035640	exploration behavior	biological_process	4	2	775	20	13939	0.306471
GO:0047617	acyl-CoA hydrolase activity	molecular_function	8	2	775	20	13939	0.306471
GO:0031301	integral component of organelle membrane	cellular_component	6	2	775	20	13939	0.306471
GO:0033197	response to vitamin E	biological_process	7	2	775	20	13939	0.306471
GO:0031209	SCAR complex	cellular_component	4	2	775	20	13939	0.306471
GO:0008526	phosphatidylinositol transfer activity	molecular_function	6	2	775	20	13939	0.306471
GO:0003407	neural retina development	biological_process	5	2	775	20	13939	0.306471
GO:0045580	regulation of T cell differentiation	biological_process	9	2	775	20	13939	0.306471
GO:1902287	semaphorin-plexin signaling pathway involved in axon guidance	biological_process	8	2	775	20	13939	0.306471
GO:0031529	ruffle organization	biological_process	7	2	775	20	13939	0.306471
GO:0044294	dendritic growth cone	cellular_component	6	2	775	20	13939	0.306471
GO:0045588	positive regulation of gamma-delta T cell differentiation	biological_process	11	2	775	20	13939	0.306471
GO:0010803	regulation of tumor necrosis factor-mediated signaling pathway	biological_process	9	2	775	20	13939	0.306471
GO:0046933	proton-transporting ATP synthase activity, rotational mechanism	molecular_function	10	3	775	35	13939	0.308167
GO:0043295	glutathione binding	molecular_function	6	3	775	35	13939	0.308167
GO:0008340	determination of adult lifespan	biological_process	4	3	775	35	13939	0.308167
GO:0008408	3'-5' exonuclease activity	molecular_function	8	3	775	35	13939	0.308167
GO:0044772	mitotic cell cycle phase transition	biological_process	6	3	775	35	13939	0.308167
GO:0001708	cell fate specification	biological_process	5	3	775	35	13939	0.308167
GO:0005773	vacuole	cellular_component	6	3	775	35	13939	0.308167
GO:0010506	regulation of autophagy	biological_process	8	7	775	99	13939	0.312022
GO:0008094	DNA-dependent ATPase activity	molecular_function	11	4	775	51	13939	0.314764
GO:1990782	protein tyrosine kinase binding	molecular_function	8	4	775	51	13939	0.314764
GO:0045737	positive regulation of cyclin-dependent protein serine/threonine kinase activity	biological_process	13	4	775	51	13939	0.314764
GO:0007389	pattern specification process	biological_process	4	4	775	51	13939	0.314764
GO:0070555	response to interleukin-1	biological_process	7	4	775	51	13939	0.314764
GO:0000079	regulation of cyclin-dependent protein serine/threonine kinase activity	biological_process	12	5	775	67	13939	0.315885
GO:0043410	positive regulation of MAPK cascade	biological_process	11	10	775	149	13939	0.315982
GO:0005925	focal adhesion	cellular_component	7	19	775	302	13939	0.32171
GO:0006970	response to osmotic stress	biological_process	5	3	775	36	13939	0.32367
GO:0090303	positive regulation of wound healing	biological_process	9	3	775	36	13939	0.32367
GO:0070491	repressing transcription factor binding	molecular_function	7	6	775	84	13939	0.324494
GO:0048306	calcium-dependent protein binding	molecular_function	5	8	775	117	13939	0.3255
GO:0043186	P granule	cellular_component	8	2	775	21	13939	0.327339
GO:0035567	non-canonical Wnt signaling pathway	biological_process	8	2	775	21	13939	0.327339
GO:0034587	piRNA metabolic process	biological_process	10	2	775	21	13939	0.327339
GO:0009743	response to carbohydrate	biological_process	6	2	775	21	13939	0.327339
GO:0022038	corpus callosum development	biological_process	5	2	775	21	13939	0.327339
GO:0008757	S-adenosylmethionine-dependent methyltransferase activity	molecular_function	7	2	775	21	13939	0.327339
GO:1900025	negative regulation of substrate adhesion-dependent cell spreading	biological_process	10	2	775	21	13939	0.327339
GO:0033962	cytoplasmic mRNA processing body assembly	biological_process	9	2	775	21	13939	0.327339
GO:1990440	positive regulation of transcription from RNA polymerase II promoter in response to endoplasmic reticulum stress	biological_process	7	2	775	21	13939	0.327339
GO:0005675	transcription factor TFIIH holo complex	cellular_component	7	2	775	21	13939	0.327339
GO:0000276	mitochondrial proton-transporting ATP synthase complex, coupling factor F(o	cellular_component	7	2	775	21	13939	0.327339
GO:0061053	somite development	biological_process	7	2	775	21	13939	0.327339
GO:0050892	intestinal absorption	biological_process	6	2	775	21	13939	0.327339
GO:0061635	regulation of protein complex stability	biological_process	5	2	775	21	13939	0.327339
GO:0031054	pre-miRNA processing	biological_process	11	2	775	21	13939	0.327339
GO:0019433	triglyceride catabolic process	biological_process	10	2	775	21	13939	0.327339
GO:0061351	neural precursor cell proliferation	biological_process	4	2	775	21	13939	0.327339
GO:0035313	wound healing, spreading of epidermal cells	biological_process	8	2	775	21	13939	0.327339
GO:0032437	cuticular plate	cellular_component	6	2	775	21	13939	0.327339
GO:0047372	acylglycerol lipase activity	molecular_function	7	2	775	21	13939	0.327339
GO:0033280	response to vitamin D	biological_process	7	2	775	21	13939	0.327339
GO:1990763	arrestin family protein binding	molecular_function	5	2	775	21	13939	0.327339
GO:1902494	catalytic complex	cellular_component	4	2	775	21	13939	0.327339
GO:1904646	cellular response to amyloid-beta	biological_process	9	4	775	52	13939	0.327561
GO:0010811	positive regulation of cell-substrate adhesion	biological_process	7	4	775	52	13939	0.327561
GO:0032418	lysosome localization	biological_process	6	4	775	52	13939	0.327561
GO:0098821	BMP receptor activity	molecular_function	10	1	775	7	13939	0.33003
GO:0031591	wybutosine biosynthetic process	biological_process	13	1	775	7	13939	0.33003
GO:0001845	phagolysosome assembly	biological_process	9	1	775	7	13939	0.33003
GO:0035650	AP-1 adaptor complex binding	molecular_function	5	1	775	7	13939	0.33003
GO:0004525	ribonuclease III activity	molecular_function	10	1	775	7	13939	0.33003
GO:1905897	regulation of response to endoplasmic reticulum stress	biological_process	7	1	775	7	13939	0.33003
GO:1902074	response to salt	biological_process	5	1	775	7	13939	0.33003
GO:0071818	BAT3 complex	cellular_component	5	1	775	7	13939	0.33003
GO:2000002	negative regulation of DNA damage checkpoint	biological_process	9	1	775	7	13939	0.33003
GO:1901666	positive regulation of NAD+ ADP-ribosyltransferase activity	biological_process	8	1	775	7	13939	0.33003
GO:1903852	positive regulation of cristae formation	biological_process	10	1	775	7	13939	0.33003
GO:0035166	post-embryonic hemopoiesis	biological_process	8	1	775	7	13939	0.33003
GO:0000253	3-keto sterol reductase activity	molecular_function	7	1	775	7	13939	0.33003
GO:0071821	FANCM-MHF complex	cellular_component	4	1	775	7	13939	0.33003
GO:0035101	FACT complex	cellular_component	5	1	775	7	13939	0.33003
GO:0002282	microglial cell activation involved in immune response	biological_process	8	1	775	7	13939	0.33003
GO:0052832	inositol monophosphate 3-phosphatase activity	molecular_function	10	1	775	7	13939	0.33003
GO:0045003	double-strand break repair via synthesis-dependent strand annealing	biological_process	11	1	775	7	13939	0.33003
GO:0043067	regulation of programmed cell death	biological_process	7	1	775	7	13939	0.33003
GO:0030120	vesicle coat	cellular_component	7	1	775	7	13939	0.33003
GO:0097237	cellular response to toxic substance	biological_process	6	1	775	7	13939	0.33003
GO:0009912	auditory receptor cell fate commitment	biological_process	8	1	775	7	13939	0.33003
GO:1905037	autophagosome organization	biological_process	7	1	775	7	13939	0.33003
GO:0042758	long-chain fatty acid catabolic process	biological_process	11	1	775	7	13939	0.33003
GO:0016422	mRNA (2'-O-methyladenosine-N6-)-methyltransferase activity	molecular_function	9	1	775	7	13939	0.33003
GO:0008934	inositol monophosphate 1-phosphatase activity	molecular_function	10	1	775	7	13939	0.33003
GO:0048842	positive regulation of axon extension involved in axon guidance	biological_process	9	1	775	7	13939	0.33003
GO:0071621	granulocyte chemotaxis	biological_process	6	1	775	7	13939	0.33003
GO:0000015	phosphopyruvate hydratase complex	cellular_component	7	1	775	7	13939	0.33003
GO:0050220	prostaglandin-E synthase activity	molecular_function	6	1	775	7	13939	0.33003
GO:0016857	racemase and epimerase activity, acting on carbohydrates and derivatives	molecular_function	6	1	775	7	13939	0.33003
GO:0052833	inositol monophosphate 4-phosphatase activity	molecular_function	10	1	775	7	13939	0.33003
GO:0045006	DNA deamination	biological_process	9	1	775	7	13939	0.33003
GO:0019086	late viral transcription	biological_process	8	1	775	7	13939	0.33003
GO:0043622	cortical microtubule organization	biological_process	8	1	775	7	13939	0.33003
GO:0035985	senescence-associated heterochromatin focus	cellular_component	8	1	775	7	13939	0.33003
GO:0019166	trans-2-enoyl-CoA reductase (NADPH) activity	molecular_function	7	1	775	7	13939	0.33003
GO:0033157	regulation of intracellular protein transport	biological_process	8	1	775	7	13939	0.33003
GO:0019787	ubiquitin-like protein transferase activity	molecular_function	5	1	775	7	13939	0.33003
GO:0019064	fusion of virus membrane with host plasma membrane	biological_process	8	1	775	7	13939	0.33003
GO:0032889	regulation of vacuole fusion, non-autophagic	biological_process	9	1	775	7	13939	0.33003
GO:0042482	positive regulation of odontogenesis	biological_process	9	1	775	7	13939	0.33003
GO:0008475	procollagen-lysine 5-dioxygenase activity	molecular_function	8	1	775	7	13939	0.33003
GO:0036498	IRE1-mediated unfolded protein response	biological_process	6	1	775	7	13939	0.33003
GO:1900149	positive regulation of Schwann cell migration	biological_process	12	1	775	7	13939	0.33003
GO:0102420	sn-1-glycerol-3-phosphate C16:0-DCA-CoA acyl transferase activity	molecular_function	7	1	775	7	13939	0.33003
GO:0017187	peptidyl-glutamic acid carboxylation	biological_process	11	1	775	7	13939	0.33003
GO:0003402	planar cell polarity pathway involved in axis elongation	biological_process	10	1	775	7	13939	0.33003
GO:0019087	transformation of host cell by virus	biological_process	8	1	775	7	13939	0.33003
GO:0080135	regulation of cellular response to stress	biological_process	6	1	775	7	13939	0.33003
GO:0006362	transcription elongation from RNA polymerase I promoter	biological_process	9	1	775	7	13939	0.33003
GO:0016934	extracellularly glycine-gated chloride channel activity	molecular_function	10	1	775	7	13939	0.33003
GO:2000138	positive regulation of cell proliferation involved in heart morphogenesis	biological_process	8	1	775	7	13939	0.33003
GO:1901166	neural crest cell migration involved in autonomic nervous system development	biological_process	9	1	775	7	13939	0.33003
GO:0014839	myoblast migration involved in skeletal muscle regeneration	biological_process	9	1	775	7	13939	0.33003
GO:0042134	rRNA primary transcript binding	molecular_function	8	1	775	7	13939	0.33003
GO:0090402	oncogene-induced cell senescence	biological_process	7	1	775	7	13939	0.33003
GO:0031547	brain-derived neurotrophic factor receptor signaling pathway	biological_process	8	1	775	7	13939	0.33003
GO:0097629	extrinsic component of omegasome membrane	cellular_component	6	1	775	7	13939	0.33003
GO:0006903	vesicle targeting	biological_process	4	1	775	7	13939	0.33003
GO:0010822	positive regulation of mitochondrion organization	biological_process	9	1	775	7	13939	0.33003
GO:0016533	protein kinase 5 complex	cellular_component	9	1	775	7	13939	0.33003
GO:0010894	negative regulation of steroid biosynthetic process	biological_process	10	1	775	7	13939	0.33003
GO:0006971	hypotonic response	biological_process	6	1	775	7	13939	0.33003
GO:0051495	positive regulation of cytoskeleton organization	biological_process	9	1	775	7	13939	0.33003
GO:1902897	regulation of postsynaptic density protein 95 clustering	biological_process	10	1	775	7	13939	0.33003
GO:0016461	unconventional myosin complex	cellular_component	5	1	775	7	13939	0.33003
GO:0016907	G protein-coupled acetylcholine receptor activity	molecular_function	8	1	775	7	13939	0.33003
GO:0021747	cochlear nucleus development	biological_process	6	1	775	7	13939	0.33003
GO:0042284	sphingolipid delta-4 desaturase activity	molecular_function	6	1	775	7	13939	0.33003
GO:0046340	diacylglycerol catabolic process	biological_process	10	1	775	7	13939	0.33003
GO:0006642	triglyceride mobilization	biological_process	10	1	775	7	13939	0.33003
GO:0014031	mesenchymal cell development	biological_process	6	1	775	7	13939	0.33003
GO:0051248	negative regulation of protein metabolic process	biological_process	8	1	775	7	13939	0.33003
GO:0071288	cellular response to mercury ion	biological_process	8	1	775	7	13939	0.33003
GO:0042921	glucocorticoid receptor signaling pathway	biological_process	8	1	775	7	13939	0.33003
GO:0045040	protein insertion into mitochondrial outer membrane	biological_process	7	1	775	7	13939	0.33003
GO:0097021	lymphocyte migration into lymphoid organs	biological_process	6	1	775	7	13939	0.33003
GO:0034616	response to laminar fluid shear stress	biological_process	6	1	775	7	13939	0.33003
GO:0032497	detection of lipopolysaccharide	biological_process	8	1	775	7	13939	0.33003
GO:1990166	protein localization to site of double-strand break	biological_process	9	1	775	7	13939	0.33003
GO:0018193	peptidyl-amino acid modification	biological_process	9	1	775	7	13939	0.33003
GO:0030228	lipoprotein particle receptor activity	molecular_function	4	1	775	7	13939	0.33003
GO:0019237	centromeric DNA binding	molecular_function	9	1	775	7	13939	0.33003
GO:0015093	ferrous iron transmembrane transporter activity	molecular_function	11	1	775	7	13939	0.33003
GO:0015245	fatty acid transmembrane transporter activity	molecular_function	5	1	775	7	13939	0.33003
GO:0090240	positive regulation of histone H4 acetylation	biological_process	12	1	775	7	13939	0.33003
GO:0097129	cyclin D2-CDK4 complex	cellular_component	6	1	775	7	13939	0.33003
GO:2000435	negative regulation of protein neddylation	biological_process	11	1	775	7	13939	0.33003
GO:0018171	peptidyl-cysteine oxidation	biological_process	10	1	775	7	13939	0.33003
GO:0060965	negative regulation of gene silencing by miRNA	biological_process	11	1	775	7	13939	0.33003
GO:1904782	negative regulation of NMDA glutamate receptor activity	biological_process	10	1	775	7	13939	0.33003
GO:0034143	regulation of toll-like receptor 4 signaling pathway	biological_process	9	1	775	7	13939	0.33003
GO:0097443	sorting endosome	cellular_component	8	1	775	7	13939	0.33003
GO:1905323	telomerase holoenzyme complex assembly	biological_process	9	1	775	7	13939	0.33003
GO:0022612	gland morphogenesis	biological_process	6	1	775	7	13939	0.33003
GO:0015087	cobalt ion transmembrane transporter activity	molecular_function	10	1	775	7	13939	0.33003
GO:0047690	aspartyltransferase activity	molecular_function	7	1	775	7	13939	0.33003
GO:0008354	germ cell migration	biological_process	7	1	775	7	13939	0.33003
GO:0030423	targeting of mRNA for destruction involved in RNA interference	biological_process	9	1	775	7	13939	0.33003
GO:0046485	ether lipid metabolic process	biological_process	7	1	775	7	13939	0.33003
GO:0043291	RAVE complex	cellular_component	4	1	775	7	13939	0.33003
GO:0034714	type III transforming growth factor beta receptor binding	molecular_function	8	1	775	7	13939	0.33003
GO:0046874	quinolinate metabolic process	biological_process	6	1	775	7	13939	0.33003
GO:0043312	neutrophil degranulation	biological_process	9	1	775	7	13939	0.33003
GO:0061734	parkin-mediated stimulation of mitophagy in response to mitochondrial depolarization	biological_process	13	1	775	7	13939	0.33003
GO:0046642	negative regulation of alpha-beta T cell proliferation	biological_process	12	1	775	7	13939	0.33003
GO:0016202	regulation of striated muscle tissue development	biological_process	8	1	775	7	13939	0.33003
GO:0035616	histone H2B conserved C-terminal lysine deubiquitination	biological_process	11	1	775	7	13939	0.33003
GO:2000269	regulation of fibroblast apoptotic process	biological_process	9	1	775	7	13939	0.33003
GO:0004069	L-aspartate:2-oxoglutarate aminotransferase activity	molecular_function	7	1	775	7	13939	0.33003
GO:0075506	entry of viral genome into host nucleus through nuclear pore complex via importin	biological_process	10	1	775	7	13939	0.33003
GO:1902309	negative regulation of peptidyl-serine dephosphorylation	biological_process	11	1	775	7	13939	0.33003
GO:0071241	cellular response to inorganic substance	biological_process	6	1	775	7	13939	0.33003
GO:0033031	positive regulation of neutrophil apoptotic process	biological_process	7	1	775	7	13939	0.33003
GO:0007197	adenylate cyclase-inhibiting G protein-coupled acetylcholine receptor signaling pathway	biological_process	9	1	775	7	13939	0.33003
GO:0061762	CAMKK-AMPK signaling cascade	biological_process	8	1	775	7	13939	0.33003
GO:0035986	senescence-associated heterochromatin focus assembly	biological_process	8	1	775	7	13939	0.33003
GO:0004634	phosphopyruvate hydratase activity	molecular_function	7	1	775	7	13939	0.33003
GO:0046836	glycolipid transport	biological_process	8	1	775	7	13939	0.33003
GO:0060675	ureteric bud morphogenesis	biological_process	11	1	775	7	13939	0.33003
GO:0047238	glucuronosyl-N-acetylgalactosaminyl-proteoglycan 4-beta-N-acetylgalactosaminyltransferase activity	molecular_function	8	1	775	7	13939	0.33003
GO:0006532	aspartate biosynthetic process	biological_process	12	1	775	7	13939	0.33003
GO:0015872	dopamine transport	biological_process	9	1	775	7	13939	0.33003
GO:0052834	inositol monophosphate phosphatase activity	molecular_function	9	1	775	7	13939	0.33003
GO:0043532	angiostatin binding	molecular_function	5	1	775	7	13939	0.33003
GO:0005157	macrophage colony-stimulating factor receptor binding	molecular_function	7	1	775	7	13939	0.33003
GO:0033186	CAF-1 complex	cellular_component	4	1	775	7	13939	0.33003
GO:0042538	hyperosmotic salinity response	biological_process	7	1	775	7	13939	0.33003
GO:0036016	cellular response to interleukin-3	biological_process	8	1	775	7	13939	0.33003
GO:0050253	retinyl-palmitate esterase activity	molecular_function	7	1	775	7	13939	0.33003
GO:2000291	regulation of myoblast proliferation	biological_process	7	1	775	7	13939	0.33003
GO:1990108	protein linear deubiquitination	biological_process	10	1	775	7	13939	0.33003
GO:0033829	O-fucosylpeptide 3-beta-N-acetylglucosaminyltransferase activity	molecular_function	8	1	775	7	13939	0.33003
GO:0048664	neuron fate determination	biological_process	6	1	775	7	13939	0.33003
GO:0003219	cardiac right ventricle formation	biological_process	7	1	775	7	13939	0.33003
GO:0000972	transcription-dependent tethering of RNA polymerase II gene DNA at nuclear periphery	biological_process	7	1	775	7	13939	0.33003
GO:0008186	RNA-dependent ATPase activity	molecular_function	11	1	775	7	13939	0.33003
GO:0002513	tolerance induction to self antigen	biological_process	5	1	775	7	13939	0.33003
GO:0004366	glycerol-3-phosphate O-acyltransferase activity	molecular_function	8	1	775	7	13939	0.33003
GO:0033044	regulation of chromosome organization	biological_process	8	1	775	7	13939	0.33003
GO:0033600	negative regulation of mammary gland epithelial cell proliferation	biological_process	9	1	775	7	13939	0.33003
GO:0045259	proton-transporting ATP synthase complex	cellular_component	6	1	775	7	13939	0.33003
GO:0033063	Rad51B-Rad51C-Rad51D-XRCC2 complex	cellular_component	5	1	775	7	13939	0.33003
GO:0040001	establishment of mitotic spindle localization	biological_process	9	1	775	7	13939	0.33003
GO:0045296	cadherin binding	molecular_function	6	6	775	85	13939	0.33446
GO:0045335	phagocytic vesicle	cellular_component	8	9	775	135	13939	0.336458
GO:0007052	mitotic spindle organization	biological_process	9	5	775	69	13939	0.33814
GO:0045787	positive regulation of cell cycle	biological_process	7	5	775	69	13939	0.33814
GO:0001829	trophectodermal cell differentiation	biological_process	6	3	775	37	13939	0.339173
GO:0045780	positive regulation of bone resorption	biological_process	9	3	775	37	13939	0.339173
GO:0045861	negative regulation of proteolysis	biological_process	9	3	775	37	13939	0.339173
GO:0032148	activation of protein kinase B activity	biological_process	13	3	775	37	13939	0.339173
GO:0035064	methylated histone binding	molecular_function	6	7	775	102	13939	0.339241
GO:0060325	face morphogenesis	biological_process	5	4	775	53	13939	0.340388
GO:0004693	cyclin-dependent protein serine/threonine kinase activity	molecular_function	9	4	775	53	13939	0.340388
GO:0003743	translation initiation factor activity	molecular_function	8	6	775	86	13939	0.344461
GO:0043117	positive regulation of vascular permeability	biological_process	8	2	775	22	13939	0.348034
GO:0043008	ATP-dependent protein binding	molecular_function	5	2	775	22	13939	0.348034
GO:0002162	dystroglycan binding	molecular_function	5	2	775	22	13939	0.348034
GO:0042555	MCM complex	cellular_component	4	2	775	22	13939	0.348034
GO:0043276	anoikis	biological_process	7	2	775	22	13939	0.348034
GO:0045010	actin nucleation	biological_process	7	2	775	22	13939	0.348034
GO:0072006	nephron development	biological_process	5	2	775	22	13939	0.348034
GO:0010470	regulation of gastrulation	biological_process	7	2	775	22	13939	0.348034
GO:0140326	ATPase-coupled intramembrane lipid transporter activity	molecular_function	5	2	775	22	13939	0.348034
GO:0002281	macrophage activation involved in immune response	biological_process	8	2	775	22	13939	0.348034
GO:0099523	presynaptic cytosol	cellular_component	4	2	775	22	13939	0.348034
GO:0045953	negative regulation of natural killer cell mediated cytotoxicity	biological_process	8	2	775	22	13939	0.348034
GO:0036503	ERAD pathway	biological_process	7	2	775	22	13939	0.348034
GO:0044212	transcription regulatory region DNA binding	molecular_function	7	2	775	22	13939	0.348034
GO:0042641	actomyosin	cellular_component	6	2	775	22	13939	0.348034
GO:0032786	positive regulation of DNA-templated transcription, elongation	biological_process	10	2	775	22	13939	0.348034
GO:0006491	N-glycan processing	biological_process	8	2	775	22	13939	0.348034
GO:0030061	mitochondrial crista	cellular_component	5	2	775	22	13939	0.348034
GO:0022626	cytosolic ribosome	cellular_component	7	2	775	22	13939	0.348034
GO:0001881	receptor recycling	biological_process	8	2	775	22	13939	0.348034
GO:0071639	positive regulation of monocyte chemotactic protein-1 production	biological_process	9	2	775	22	13939	0.348034
GO:0048566	embryonic digestive tract development	biological_process	7	2	775	22	13939	0.348034
GO:0043086	negative regulation of catalytic activity	biological_process	6	7	775	103	13939	0.348386
GO:0045773	positive regulation of axon extension	biological_process	8	5	775	70	13939	0.349316
GO:0016236	macroautophagy	biological_process	7	4	775	54	13939	0.353229
GO:0044344	cellular response to fibroblast growth factor stimulus	biological_process	8	4	775	54	13939	0.353229
GO:0009409	response to cold	biological_process	5	4	775	54	13939	0.353229
GO:0042288	MHC class I protein binding	molecular_function	7	3	775	38	13939	0.354652
GO:0060122	inner ear receptor cell stereocilium organization	biological_process	8	3	775	38	13939	0.354652
GO:0071577	zinc ion transmembrane transport	biological_process	11	3	775	38	13939	0.354652
GO:0017137	Rab GTPase binding	molecular_function	9	13	775	206	13939	0.359448
GO:0050772	positive regulation of axonogenesis	biological_process	10	5	775	71	13939	0.360512
GO:0031201	SNARE complex	cellular_component	6	5	775	71	13939	0.360512
GO:0003713	transcription coactivator activity	molecular_function	5	22	775	362	13939	0.36382
GO:0032839	dendrite cytoplasm	cellular_component	9	4	775	55	13939	0.36607
GO:0035307	positive regulation of protein dephosphorylation	biological_process	10	4	775	55	13939	0.36607
GO:0010718	positive regulation of epithelial to mesenchymal transition	biological_process	8	4	775	55	13939	0.36607
GO:2001243	negative regulation of intrinsic apoptotic signaling pathway	biological_process	10	4	775	55	13939	0.36607
GO:1904959	regulation of cytochrome-c oxidase activity	biological_process	11	1	775	8	13939	0.367299
GO:0045309	protein phosphorylated amino acid binding	molecular_function	6	1	775	8	13939	0.367299
GO:0070820	tertiary granule	cellular_component	9	1	775	8	13939	0.367299
GO:0019865	immunoglobulin binding	molecular_function	5	1	775	8	13939	0.367299
GO:0000395	mRNA 5'-splice site recognition	biological_process	10	1	775	8	13939	0.367299
GO:0006269	DNA replication, synthesis of RNA primer	biological_process	8	1	775	8	13939	0.367299
GO:0035425	autocrine signaling	biological_process	6	1	775	8	13939	0.367299
GO:0002360	T cell lineage commitment	biological_process	6	1	775	8	13939	0.367299
GO:1903061	positive regulation of protein lipidation	biological_process	9	1	775	8	13939	0.367299
GO:1990051	activation of protein kinase C activity	biological_process	13	1	775	8	13939	0.367299
GO:0031281	positive regulation of cyclase activity	biological_process	7	1	775	8	13939	0.367299
GO:0043009	chordate embryonic development	biological_process	7	1	775	8	13939	0.367299
GO:0048691	positive regulation of axon extension involved in regeneration	biological_process	9	1	775	8	13939	0.367299
GO:1904925	positive regulation of autophagy of mitochondrion in response to mitochondrial depolarization	biological_process	11	1	775	8	13939	0.367299
GO:1990923	PET complex	cellular_component	4	1	775	8	13939	0.367299
GO:0008559	ATPase-coupled xenobiotic transmembrane transporter activity	molecular_function	9	1	775	8	13939	0.367299
GO:0046951	ketone body biosynthetic process	biological_process	6	1	775	8	13939	0.367299
GO:1903595	positive regulation of histamine secretion by mast cell	biological_process	9	1	775	8	13939	0.367299
GO:0140294	NAD DNA ADP-ribosyltransferase activity	molecular_function	7	1	775	8	13939	0.367299
GO:0001714	endodermal cell fate specification	biological_process	6	1	775	8	13939	0.367299
GO:0007006	mitochondrial membrane organization	biological_process	7	1	775	8	13939	0.367299
GO:1903039	positive regulation of leukocyte cell-cell adhesion	biological_process	8	1	775	8	13939	0.367299
GO:0072553	terminal button organization	biological_process	6	1	775	8	13939	0.367299
GO:0010523	negative regulation of calcium ion transport into cytosol	biological_process	7	1	775	8	13939	0.367299
GO:0097169	AIM2 inflammasome complex	cellular_component	5	1	775	8	13939	0.367299
GO:0051918	negative regulation of fibrinolysis	biological_process	9	1	775	8	13939	0.367299
GO:0019348	dolichol metabolic process	biological_process	7	1	775	8	13939	0.367299
GO:0018002	N-terminal peptidyl-glutamic acid acetylation	biological_process	12	1	775	8	13939	0.367299
GO:0050915	sensory perception of sour taste	biological_process	9	1	775	8	13939	0.367299
GO:0072584	caveolin-mediated endocytosis	biological_process	8	1	775	8	13939	0.367299
GO:0098735	positive regulation of the force of heart contraction	biological_process	10	1	775	8	13939	0.367299
GO:0002943	tRNA dihydrouridine synthesis	biological_process	13	1	775	8	13939	0.367299
GO:0002320	lymphoid progenitor cell differentiation	biological_process	7	1	775	8	13939	0.367299
GO:1903690	negative regulation of wound healing, spreading of epidermal cells	biological_process	9	1	775	8	13939	0.367299
GO:0035751	regulation of lysosomal lumen pH	biological_process	13	1	775	8	13939	0.367299
GO:0043932	ossification involved in bone remodeling	biological_process	5	1	775	8	13939	0.367299
GO:0070849	response to epidermal growth factor	biological_process	5	1	775	8	13939	0.367299
GO:0005176	ErbB-2 class receptor binding	molecular_function	6	1	775	8	13939	0.367299
GO:1900748	positive regulation of vascular endothelial growth factor signaling pathway	biological_process	9	1	775	8	13939	0.367299
GO:0008622	epsilon DNA polymerase complex	cellular_component	6	1	775	8	13939	0.367299
GO:0090258	negative regulation of mitochondrial fission	biological_process	10	1	775	8	13939	0.367299
GO:0070105	positive regulation of interleukin-6-mediated signaling pathway	biological_process	10	1	775	8	13939	0.367299
GO:0015074	DNA integration	biological_process	8	1	775	8	13939	0.367299
GO:0017020	myosin phosphatase regulator activity	molecular_function	7	1	775	8	13939	0.367299
GO:0006363	termination of RNA polymerase I transcription	biological_process	9	1	775	8	13939	0.367299
GO:0043320	natural killer cell degranulation	biological_process	9	1	775	8	13939	0.367299
GO:0004568	chitinase activity	molecular_function	7	1	775	8	13939	0.367299
GO:0006972	hyperosmotic response	biological_process	6	1	775	8	13939	0.367299
GO:0030592	DNA ADP-ribosylation	biological_process	9	1	775	8	13939	0.367299
GO:0003161	cardiac conduction system development	biological_process	9	1	775	8	13939	0.367299
GO:0016500	protein-hormone receptor activity	molecular_function	5	1	775	8	13939	0.367299
GO:1990696	USH2 complex	cellular_component	4	1	775	8	13939	0.367299
GO:0034263	positive regulation of autophagy in response to ER overload	biological_process	7	1	775	8	13939	0.367299
GO:0008384	IkappaB kinase activity	molecular_function	9	1	775	8	13939	0.367299
GO:0042117	monocyte activation	biological_process	7	1	775	8	13939	0.367299
GO:0070318	positive regulation of G0 to G1 transition	biological_process	9	1	775	8	13939	0.367299
GO:0061649	ubiquitin modification-dependent histone binding	molecular_function	6	1	775	8	13939	0.367299
GO:0006481	C-terminal protein methylation	biological_process	11	1	775	8	13939	0.367299
GO:0048699	generation of neurons	biological_process	7	1	775	8	13939	0.367299
GO:0060390	regulation of SMAD protein signal transduction	biological_process	9	1	775	8	13939	0.367299
GO:0034334	adherens junction maintenance	biological_process	7	1	775	8	13939	0.367299
GO:0002485	antigen processing and presentation of endogenous peptide antigen via MHC class I via ER pathway, TAP-dependent	biological_process	9	1	775	8	13939	0.367299
GO:0010002	cardioblast differentiation	biological_process	7	1	775	8	13939	0.367299
GO:2000566	positive regulation of CD8-positive, alpha-beta T cell proliferation	biological_process	13	1	775	8	13939	0.367299
GO:0016602	CCAAT-binding factor complex	cellular_component	7	1	775	8	13939	0.367299
GO:0006114	glycerol biosynthetic process	biological_process	9	1	775	8	13939	0.367299
GO:0042699	follicle-stimulating hormone signaling pathway	biological_process	6	1	775	8	13939	0.367299
GO:0003986	acetyl-CoA hydrolase activity	molecular_function	8	1	775	8	13939	0.367299
GO:0001823	mesonephros development	biological_process	7	1	775	8	13939	0.367299
GO:1904093	negative regulation of autophagic cell death	biological_process	9	1	775	8	13939	0.367299
GO:0031960	response to corticosteroid	biological_process	7	1	775	8	13939	0.367299
GO:2000583	regulation of platelet-derived growth factor receptor-alpha signaling pathway	biological_process	9	1	775	8	13939	0.367299
GO:0008275	gamma-tubulin small complex	cellular_component	5	1	775	8	13939	0.367299
GO:0015808	L-alanine transport	biological_process	12	1	775	8	13939	0.367299
GO:1900746	regulation of vascular endothelial growth factor signaling pathway	biological_process	8	1	775	8	13939	0.367299
GO:0001957	intramembranous ossification	biological_process	6	1	775	8	13939	0.367299
GO:2000299	negative regulation of Rho-dependent protein serine/threonine kinase activity	biological_process	13	1	775	8	13939	0.367299
GO:0031056	regulation of histone modification	biological_process	9	1	775	8	13939	0.367299
GO:0043374	CD8-positive, alpha-beta T cell differentiation	biological_process	10	1	775	8	13939	0.367299
GO:0042030	ATPase inhibitor activity	molecular_function	6	1	775	8	13939	0.367299
GO:0031697	beta-1 adrenergic receptor binding	molecular_function	8	1	775	8	13939	0.367299
GO:0045145	single-stranded DNA 5'-3' exodeoxyribonuclease activity	molecular_function	11	1	775	8	13939	0.367299
GO:0014832	urinary bladder smooth muscle contraction	biological_process	9	1	775	8	13939	0.367299
GO:0034595	phosphatidylinositol phosphate 5-phosphatase activity	molecular_function	9	1	775	8	13939	0.367299
GO:0051932	synaptic transmission, GABAergic	biological_process	10	1	775	8	13939	0.367299
GO:0060392	negative regulation of SMAD protein signal transduction	biological_process	10	1	775	8	13939	0.367299
GO:0002141	stereocilia ankle link	cellular_component	6	1	775	8	13939	0.367299
GO:0070168	negative regulation of biomineral tissue development	biological_process	7	1	775	8	13939	0.367299
GO:0005981	regulation of glycogen catabolic process	biological_process	10	1	775	8	13939	0.367299
GO:0031208	POZ domain binding	molecular_function	6	1	775	8	13939	0.367299
GO:1900126	negative regulation of hyaluronan biosynthetic process	biological_process	9	1	775	8	13939	0.367299
GO:0051900	regulation of mitochondrial depolarization	biological_process	7	1	775	8	13939	0.367299
GO:1904141	positive regulation of microglial cell migration	biological_process	12	1	775	8	13939	0.367299
GO:0009447	putrescine catabolic process	biological_process	11	1	775	8	13939	0.367299
GO:0006450	regulation of translational fidelity	biological_process	5	1	775	8	13939	0.367299
GO:0032649	regulation of interferon-gamma production	biological_process	7	1	775	8	13939	0.367299
GO:0032350	regulation of hormone metabolic process	biological_process	6	1	775	8	13939	0.367299
GO:1901687	glutathione derivative biosynthetic process	biological_process	7	1	775	8	13939	0.367299
GO:0042287	MHC protein binding	molecular_function	6	1	775	8	13939	0.367299
GO:1904431	positive regulation of t-circle formation	biological_process	11	1	775	8	13939	0.367299
GO:0060501	positive regulation of epithelial cell proliferation involved in lung morphogenesis	biological_process	9	1	775	8	13939	0.367299
GO:1990817	RNA adenylyltransferase activity	molecular_function	9	1	775	8	13939	0.367299
GO:0097422	tubular endosome	cellular_component	8	1	775	8	13939	0.367299
GO:0006101	citrate metabolic process	biological_process	7	1	775	8	13939	0.367299
GO:0019563	glycerol catabolic process	biological_process	9	1	775	8	13939	0.367299
GO:0043366	beta selection	biological_process	5	1	775	8	13939	0.367299
GO:0010922	positive regulation of phosphatase activity	biological_process	11	1	775	8	13939	0.367299
GO:0045213	neurotransmitter receptor metabolic process	biological_process	8	1	775	8	13939	0.367299
GO:0051835	positive regulation of synapse structural plasticity	biological_process	8	1	775	8	13939	0.367299
GO:0030172	troponin C binding	molecular_function	6	1	775	8	13939	0.367299
GO:0045629	negative regulation of T-helper 2 cell differentiation	biological_process	9	1	775	8	13939	0.367299
GO:0016428	tRNA (cytosine-5-)-methyltransferase activity	molecular_function	10	1	775	8	13939	0.367299
GO:0071224	cellular response to peptidoglycan	biological_process	8	1	775	8	13939	0.367299
GO:0030116	glial cell-derived neurotrophic factor receptor binding	molecular_function	7	1	775	8	13939	0.367299
GO:0021697	cerebellar cortex formation	biological_process	5	1	775	8	13939	0.367299
GO:0036359	renal potassium excretion	biological_process	6	1	775	8	13939	0.367299
GO:0046592	polyamine oxidase activity	molecular_function	7	1	775	8	13939	0.367299
GO:0044571	[2Fe-2S] cluster assembly	biological_process	7	1	775	8	13939	0.367299
GO:0051106	positive regulation of DNA ligation	biological_process	9	1	775	8	13939	0.367299
GO:0035276	ethanol binding	molecular_function	5	1	775	8	13939	0.367299
GO:0010310	regulation of hydrogen peroxide metabolic process	biological_process	8	1	775	8	13939	0.367299
GO:0001882	nucleoside binding	molecular_function	5	1	775	8	13939	0.367299
GO:0043648	dicarboxylic acid metabolic process	biological_process	8	1	775	8	13939	0.367299
GO:2000628	regulation of miRNA metabolic process	biological_process	9	1	775	8	13939	0.367299
GO:0030274	LIM domain binding	molecular_function	6	1	775	8	13939	0.367299
GO:0035821	modulation of process of other organism	biological_process	5	1	775	8	13939	0.367299
GO:0032417	positive regulation of sodium:proton antiporter activity	biological_process	12	1	775	8	13939	0.367299
GO:0017150	tRNA dihydrouridine synthase activity	molecular_function	6	1	775	8	13939	0.367299
GO:1903561	extracellular vesicle	cellular_component	6	1	775	8	13939	0.367299
GO:2000819	regulation of nucleotide-excision repair	biological_process	10	1	775	8	13939	0.367299
GO:0031117	positive regulation of microtubule depolymerization	biological_process	10	1	775	8	13939	0.367299
GO:0030549	acetylcholine receptor activator activity	molecular_function	6	1	775	8	13939	0.367299
GO:0006875	cellular metal ion homeostasis	biological_process	10	1	775	8	13939	0.367299
GO:0000151	ubiquitin ligase complex	cellular_component	5	10	775	156	13939	0.368092
GO:0007175	negative regulation of epidermal growth factor-activated receptor activity	biological_process	10	2	775	23	13939	0.368509
GO:0033147	negative regulation of intracellular estrogen receptor signaling pathway	biological_process	10	2	775	23	13939	0.368509
GO:0003016	respiratory system process	biological_process	5	2	775	23	13939	0.368509
GO:0010458	exit from mitosis	biological_process	7	2	775	23	13939	0.368509
GO:0000083	regulation of transcription involved in G1/S transition of mitotic cell cycle	biological_process	9	2	775	23	13939	0.368509
GO:0006536	glutamate metabolic process	biological_process	11	2	775	23	13939	0.368509
GO:0070914	UV-damage excision repair	biological_process	9	2	775	23	13939	0.368509
GO:0042532	negative regulation of tyrosine phosphorylation of STAT protein	biological_process	11	2	775	23	13939	0.368509
GO:0051145	smooth muscle cell differentiation	biological_process	7	2	775	23	13939	0.368509
GO:0019013	viral nucleocapsid	cellular_component	4	2	775	23	13939	0.368509
GO:0032689	negative regulation of interferon-gamma production	biological_process	8	3	775	39	13939	0.370084
GO:0006882	cellular zinc ion homeostasis	biological_process	12	3	775	39	13939	0.370084
GO:0050860	negative regulation of T cell receptor signaling pathway	biological_process	10	3	775	39	13939	0.370084
GO:0055037	recycling endosome	cellular_component	8	13	775	208	13939	0.372482
GO:0033674	positive regulation of kinase activity	biological_process	11	6	775	89	13939	0.374603
GO:0009966	regulation of signal transduction	biological_process	7	4	775	56	13939	0.378898
GO:0043539	protein serine/threonine kinase activator activity	molecular_function	8	4	775	56	13939	0.378898
GO:0007169	transmembrane receptor protein tyrosine kinase signaling pathway	biological_process	7	10	775	158	13939	0.383182
GO:0033137	negative regulation of peptidyl-serine phosphorylation	biological_process	11	3	775	40	13939	0.385446
GO:0006937	regulation of muscle contraction	biological_process	8	3	775	40	13939	0.385446
GO:0030742	GTP-dependent protein binding	molecular_function	5	3	775	40	13939	0.385446
GO:0032570	response to progesterone	biological_process	6	3	775	40	13939	0.385446
GO:0050863	regulation of T cell activation	biological_process	8	2	775	24	13939	0.388727
GO:0006851	mitochondrial calcium ion transmembrane transport	biological_process	12	2	775	24	13939	0.388727
GO:0031167	rRNA methylation	biological_process	13	2	775	24	13939	0.388727
GO:0045178	basal part of cell	cellular_component	4	2	775	24	13939	0.388727
GO:0042605	peptide antigen binding	molecular_function	5	2	775	24	13939	0.388727
GO:0018022	peptidyl-lysine methylation	biological_process	11	2	775	24	13939	0.388727
GO:0061179	negative regulation of insulin secretion involved in cellular response to glucose stimulus	biological_process	12	2	775	24	13939	0.388727
GO:0046940	nucleoside monophosphate phosphorylation	biological_process	9	2	775	24	13939	0.388727
GO:0080009	mRNA methylation	biological_process	11	2	775	24	13939	0.388727
GO:0060707	trophoblast giant cell differentiation	biological_process	6	2	775	24	13939	0.388727
GO:0005159	insulin-like growth factor receptor binding	molecular_function	6	2	775	24	13939	0.388727
GO:0005104	fibroblast growth factor receptor binding	molecular_function	7	2	775	24	13939	0.388727
GO:0005682	U5 snRNP	cellular_component	8	2	775	24	13939	0.388727
GO:0001731	formation of translation preinitiation complex	biological_process	9	2	775	24	13939	0.388727
GO:0005736	RNA polymerase I complex	cellular_component	7	2	775	24	13939	0.388727
GO:1902894	negative regulation of pri-miRNA transcription by RNA polymerase II	biological_process	11	2	775	24	13939	0.388727
GO:0007029	endoplasmic reticulum organization	biological_process	6	4	775	57	13939	0.3917
GO:2001238	positive regulation of extrinsic apoptotic signaling pathway	biological_process	10	4	775	57	13939	0.3917
GO:1903507	negative regulation of nucleic acid-templated transcription	biological_process	10	5	775	74	13939	0.394119
GO:0008376	acetylgalactosaminyltransferase activity	molecular_function	7	3	775	41	13939	0.400719
GO:2000045	regulation of G1/S transition of mitotic cell cycle	biological_process	9	3	775	41	13939	0.400719
GO:0003231	cardiac ventricle development	biological_process	6	1	775	9	13939	0.402497
GO:0048570	notochord morphogenesis	biological_process	7	1	775	9	13939	0.402497
GO:0060544	regulation of necroptotic process	biological_process	9	1	775	9	13939	0.402497
GO:0046883	regulation of hormone secretion	biological_process	7	1	775	9	13939	0.402497
GO:0045636	positive regulation of melanocyte differentiation	biological_process	9	1	775	9	13939	0.402497
GO:0097001	ceramide binding	molecular_function	5	1	775	9	13939	0.402497
GO:0002520	immune system development	biological_process	4	1	775	9	13939	0.402497
GO:2000096	positive regulation of Wnt signaling pathway, planar cell polarity pathway	biological_process	11	1	775	9	13939	0.402497
GO:1902513	regulation of organelle transport along microtubule	biological_process	8	1	775	9	13939	0.402497
GO:2000672	negative regulation of motor neuron apoptotic process	biological_process	11	1	775	9	13939	0.402497
GO:0008611	ether lipid biosynthetic process	biological_process	8	1	775	9	13939	0.402497
GO:1905451	positive regulation of Fc-gamma receptor signaling pathway involved in phagocytosis	biological_process	8	1	775	9	13939	0.402497
GO:0071438	invadopodium membrane	cellular_component	6	1	775	9	13939	0.402497
GO:0051294	establishment of spindle orientation	biological_process	9	1	775	9	13939	0.402497
GO:0007000	nucleolus organization	biological_process	7	1	775	9	13939	0.402497
GO:0120013	lipid transfer activity	molecular_function	4	1	775	9	13939	0.402497
GO:0010571	positive regulation of nuclear cell cycle DNA replication	biological_process	9	1	775	9	13939	0.402497
GO:1990264	peptidyl-tyrosine dephosphorylation involved in inactivation of protein kinase activity	biological_process	11	1	775	9	13939	0.402497
GO:1990752	microtubule end	cellular_component	6	1	775	9	13939	0.402497
GO:0048633	positive regulation of skeletal muscle tissue growth	biological_process	8	1	775	9	13939	0.402497
GO:0070475	rRNA base methylation	biological_process	14	1	775	9	13939	0.402497
GO:0042731	PH domain binding	molecular_function	6	1	775	9	13939	0.402497
GO:0042578	phosphoric ester hydrolase activity	molecular_function	6	1	775	9	13939	0.402497
GO:0060235	lens induction in camera-type eye	biological_process	5	1	775	9	13939	0.402497
GO:0051684	maintenance of Golgi location	biological_process	7	1	775	9	13939	0.402497
GO:2001069	glycogen binding	molecular_function	6	1	775	9	13939	0.402497
GO:0042501	serine phosphorylation of STAT protein	biological_process	11	1	775	9	13939	0.402497
GO:0050501	hyaluronan synthase activity	molecular_function	7	1	775	9	13939	0.402497
GO:0061549	sympathetic ganglion development	biological_process	7	1	775	9	13939	0.402497
GO:0072487	MSL complex	cellular_component	8	1	775	9	13939	0.402497
GO:0099091	postsynaptic specialization, intracellular component	cellular_component	5	1	775	9	13939	0.402497
GO:0031013	troponin I binding	molecular_function	6	1	775	9	13939	0.402497
GO:0008310	single-stranded DNA 3'-5' exodeoxyribonuclease activity	molecular_function	10	1	775	9	13939	0.402497
GO:0032510	endosome to lysosome transport via multivesicular body sorting pathway	biological_process	9	1	775	9	13939	0.402497
GO:0072177	mesonephric duct development	biological_process	7	1	775	9	13939	0.402497
GO:0009991	response to extracellular stimulus	biological_process	5	1	775	9	13939	0.402497
GO:0015911	long-chain fatty acid import across plasma membrane	biological_process	11	1	775	9	13939	0.402497
GO:0016614	oxidoreductase activity, acting on CH-OH group of donors	molecular_function	5	1	775	9	13939	0.402497
GO:1901727	positive regulation of histone deacetylase activity	biological_process	12	1	775	9	13939	0.402497
GO:0070945	neutrophil-mediated killing of gram-negative bacterium	biological_process	12	1	775	9	13939	0.402497
GO:0048642	negative regulation of skeletal muscle tissue development	biological_process	10	1	775	9	13939	0.402497
GO:0055131	C3HC4-type RING finger domain binding	molecular_function	6	1	775	9	13939	0.402497
GO:0032020	ISG15-protein conjugation	biological_process	9	1	775	9	13939	0.402497
GO:0051054	positive regulation of DNA metabolic process	biological_process	8	1	775	9	13939	0.402497
GO:0036336	dendritic cell migration	biological_process	5	1	775	9	13939	0.402497
GO:0034121	regulation of toll-like receptor signaling pathway	biological_process	8	1	775	9	13939	0.402497
GO:0060789	hair follicle placode formation	biological_process	6	1	775	9	13939	0.402497
GO:0030055	cell-substrate junction	cellular_component	4	1	775	9	13939	0.402497
GO:0006116	NADH oxidation	biological_process	5	1	775	9	13939	0.402497
GO:0075044	positive regulation by symbiont of host autophagy	biological_process	10	1	775	9	13939	0.402497
GO:0048280	vesicle fusion with Golgi apparatus	biological_process	8	1	775	9	13939	0.402497
GO:0006686	sphingomyelin biosynthetic process	biological_process	9	1	775	9	13939	0.402497
GO:0048864	stem cell development	biological_process	6	1	775	9	13939	0.402497
GO:0060075	regulation of resting membrane potential	biological_process	6	1	775	9	13939	0.402497
GO:2000646	positive regulation of receptor catabolic process	biological_process	8	1	775	9	13939	0.402497
GO:0042063	gliogenesis	biological_process	7	1	775	9	13939	0.402497
GO:0034243	regulation of transcription elongation from RNA polymerase II promoter	biological_process	10	1	775	9	13939	0.402497
GO:1900127	positive regulation of hyaluronan biosynthetic process	biological_process	9	1	775	9	13939	0.402497
GO:0019864	IgG binding	molecular_function	6	1	775	9	13939	0.402497
GO:1900223	positive regulation of amyloid-beta clearance	biological_process	7	1	775	9	13939	0.402497
GO:0061308	cardiac neural crest cell development involved in heart development	biological_process	8	1	775	9	13939	0.402497
GO:0062061	TAP complex binding	molecular_function	5	1	775	9	13939	0.402497
GO:0002142	stereocilia ankle link complex	cellular_component	4	1	775	9	13939	0.402497
GO:0000322	storage vacuole	cellular_component	7	1	775	9	13939	0.402497
GO:0035666	TRIF-dependent toll-like receptor signaling pathway	biological_process	10	1	775	9	13939	0.402497
GO:0046826	negative regulation of protein export from nucleus	biological_process	10	1	775	9	13939	0.402497
GO:0022615	protein to membrane docking	biological_process	5	1	775	9	13939	0.402497
GO:0060706	cell differentiation involved in embryonic placenta development	biological_process	5	1	775	9	13939	0.402497
GO:0051098	regulation of binding	biological_process	5	1	775	9	13939	0.402497
GO:0032226	positive regulation of synaptic transmission, dopaminergic	biological_process	10	1	775	9	13939	0.402497
GO:0030368	interleukin-17 receptor activity	molecular_function	7	1	775	9	13939	0.402497
GO:0045627	positive regulation of T-helper 1 cell differentiation	biological_process	11	1	775	9	13939	0.402497
GO:0009913	epidermal cell differentiation	biological_process	7	1	775	9	13939	0.402497
GO:0032400	melanosome localization	biological_process	8	1	775	9	13939	0.402497
GO:0120188	regulation of bile acid secretion	biological_process	8	1	775	9	13939	0.402497
GO:0050819	negative regulation of coagulation	biological_process	7	1	775	9	13939	0.402497
GO:0051409	response to nitrosative stress	biological_process	5	1	775	9	13939	0.402497
GO:0060230	lipoprotein lipase activator activity	molecular_function	7	1	775	9	13939	0.402497
GO:0016972	thiol oxidase activity	molecular_function	7	1	775	9	13939	0.402497
GO:0072164	mesonephric tubule development	biological_process	6	1	775	9	13939	0.402497
GO:0032559	adenyl ribonucleotide binding	molecular_function	8	1	775	9	13939	0.402497
GO:0016576	histone dephosphorylation	biological_process	10	1	775	9	13939	0.402497
GO:0005827	polar microtubule	cellular_component	9	1	775	9	13939	0.402497
GO:0071651	positive regulation of chemokine (C-C motif) ligand 5 production	biological_process	9	1	775	9	13939	0.402497
GO:0030240	skeletal muscle thin filament assembly	biological_process	7	1	775	9	13939	0.402497
GO:0051960	regulation of nervous system development	biological_process	7	1	775	9	13939	0.402497
GO:0097350	neutrophil clearance	biological_process	5	1	775	9	13939	0.402497
GO:2000271	positive regulation of fibroblast apoptotic process	biological_process	10	1	775	9	13939	0.402497
GO:0019079	viral genome replication	biological_process	7	1	775	9	13939	0.402497
GO:0010891	negative regulation of sequestering of triglyceride	biological_process	7	1	775	9	13939	0.402497
GO:0044316	cone cell pedicle	cellular_component	7	1	775	9	13939	0.402497
GO:0034241	positive regulation of macrophage fusion	biological_process	9	1	775	9	13939	0.402497
GO:0032613	interleukin-10 production	biological_process	5	1	775	9	13939	0.402497
GO:0021678	third ventricle development	biological_process	5	1	775	9	13939	0.402497
GO:0042806	fucose binding	molecular_function	6	1	775	9	13939	0.402497
GO:0090204	protein localization to nuclear pore	biological_process	10	1	775	9	13939	0.402497
GO:0070087	chromo shadow domain binding	molecular_function	6	1	775	9	13939	0.402497
GO:2000288	positive regulation of myoblast proliferation	biological_process	8	1	775	9	13939	0.402497
GO:0045180	basal cortex	cellular_component	9	1	775	9	13939	0.402497
GO:0030548	acetylcholine receptor regulator activity	molecular_function	6	1	775	9	13939	0.402497
GO:0002326	B cell lineage commitment	biological_process	6	1	775	9	13939	0.402497
GO:0035655	interleukin-18-mediated signaling pathway	biological_process	7	1	775	9	13939	0.402497
GO:0008121	ubiquinol-cytochrome-c reductase activity	molecular_function	6	1	775	9	13939	0.402497
GO:0032732	positive regulation of interleukin-1 production	biological_process	8	1	775	9	13939	0.402497
GO:0071681	cellular response to indole-3-methanol	biological_process	7	1	775	9	13939	0.402497
GO:0010936	negative regulation of macrophage cytokine production	biological_process	9	1	775	9	13939	0.402497
GO:0072126	positive regulation of glomerular mesangial cell proliferation	biological_process	10	1	775	9	13939	0.402497
GO:0023052	signaling	biological_process	3	1	775	9	13939	0.402497
GO:0051580	regulation of neurotransmitter uptake	biological_process	6	1	775	9	13939	0.402497
GO:0045604	regulation of epidermal cell differentiation	biological_process	8	1	775	9	13939	0.402497
GO:0019834	phospholipase A2 inhibitor activity	molecular_function	8	1	775	9	13939	0.402497
GO:0031503	protein-containing complex localization	biological_process	6	1	775	9	13939	0.402497
GO:0051572	negative regulation of histone H3-K4 methylation	biological_process	12	1	775	9	13939	0.402497
GO:0003205	cardiac chamber development	biological_process	5	1	775	9	13939	0.402497
GO:0006513	protein monoubiquitination	biological_process	12	4	775	58	13939	0.404462
GO:0051085	chaperone cofactor-dependent protein refolding	biological_process	7	4	775	58	13939	0.404462
GO:0097428	protein maturation by iron-sulfur cluster transfer	biological_process	8	2	775	25	13939	0.408651
GO:0033619	membrane protein proteolysis	biological_process	8	2	775	25	13939	0.408651
GO:0001508	action potential	biological_process	6	2	775	25	13939	0.408651
GO:0033630	positive regulation of cell adhesion mediated by integrin	biological_process	7	2	775	25	13939	0.408651
GO:0048489	synaptic vesicle transport	biological_process	6	2	775	25	13939	0.408651
GO:0032717	negative regulation of interleukin-8 production	biological_process	8	2	775	25	13939	0.408651
GO:1902230	negative regulation of intrinsic apoptotic signaling pathway in response to DNA damage	biological_process	9	2	775	25	13939	0.408651
GO:0032982	myosin filament	cellular_component	5	2	775	25	13939	0.408651
GO:0043011	myeloid dendritic cell differentiation	biological_process	8	2	775	25	13939	0.408651
GO:0017119	Golgi transport complex	cellular_component	7	2	775	25	13939	0.408651
GO:0045059	positive thymic T cell selection	biological_process	6	2	775	25	13939	0.408651
GO:0002082	regulation of oxidative phosphorylation	biological_process	10	2	775	25	13939	0.408651
GO:0034709	methylosome	cellular_component	6	2	775	25	13939	0.408651
GO:0005942	phosphatidylinositol 3-kinase complex	cellular_component	7	2	775	25	13939	0.408651
GO:0071421	manganese ion transmembrane transport	biological_process	11	2	775	25	13939	0.408651
GO:0061099	negative regulation of protein tyrosine kinase activity	biological_process	12	2	775	25	13939	0.408651
GO:0048384	retinoic acid receptor signaling pathway	biological_process	6	2	775	25	13939	0.408651
GO:0060135	maternal process involved in female pregnancy	biological_process	5	3	775	42	13939	0.415883
GO:0050918	positive chemotaxis	biological_process	6	3	775	42	13939	0.415883
GO:0043552	positive regulation of phosphatidylinositol 3-kinase activity	biological_process	10	3	775	42	13939	0.415883
GO:0035019	somatic stem cell population maintenance	biological_process	5	3	775	42	13939	0.415883
GO:0046628	positive regulation of insulin receptor signaling pathway	biological_process	9	3	775	42	13939	0.415883
GO:0051894	positive regulation of focal adhesion assembly	biological_process	9	3	775	42	13939	0.415883
GO:0048821	erythrocyte development	biological_process	7	3	775	42	13939	0.415883
GO:0005385	zinc ion transmembrane transporter activity	molecular_function	10	3	775	42	13939	0.415883
GO:0003785	actin monomer binding	molecular_function	7	3	775	42	13939	0.415883
GO:0031397	negative regulation of protein ubiquitination	biological_process	11	5	775	76	13939	0.416451
GO:0048538	thymus development	biological_process	7	5	775	76	13939	0.416451
GO:0030890	positive regulation of B cell proliferation	biological_process	11	4	775	59	13939	0.417173
GO:0030326	embryonic limb morphogenesis	biological_process	7	4	775	59	13939	0.417173
GO:0044295	axonal growth cone	cellular_component	6	4	775	59	13939	0.417173
GO:0001707	mesoderm formation	biological_process	6	4	775	59	13939	0.417173
GO:0003712	transcription coregulator activity	molecular_function	4	10	775	163	13939	0.421061
GO:0030509	BMP signaling pathway	biological_process	10	6	775	94	13939	0.424893
GO:0005518	collagen binding	molecular_function	5	6	775	94	13939	0.424893
GO:0001917	photoreceptor inner segment	cellular_component	5	6	775	94	13939	0.424893
GO:0030512	negative regulation of transforming growth factor beta receptor signaling pathway	biological_process	10	6	775	94	13939	0.424893
GO:0099509	regulation of presynaptic cytosolic calcium ion concentration	biological_process	13	2	775	26	13939	0.428253
GO:0060997	dendritic spine morphogenesis	biological_process	8	2	775	26	13939	0.428253
GO:0022407	regulation of cell-cell adhesion	biological_process	6	2	775	26	13939	0.428253
GO:0035729	cellular response to hepatocyte growth factor stimulus	biological_process	8	2	775	26	13939	0.428253
GO:0021895	cerebral cortex neuron differentiation	biological_process	8	2	775	26	13939	0.428253
GO:0030169	low-density lipoprotein particle binding	molecular_function	7	2	775	26	13939	0.428253
GO:0050765	negative regulation of phagocytosis	biological_process	8	2	775	26	13939	0.428253
GO:0030665	clathrin-coated vesicle membrane	cellular_component	8	2	775	26	13939	0.428253
GO:1900006	positive regulation of dendrite development	biological_process	12	2	775	26	13939	0.428253
GO:0048008	platelet-derived growth factor receptor signaling pathway	biological_process	8	4	775	60	13939	0.42982
GO:1904707	positive regulation of vascular smooth muscle cell proliferation	biological_process	9	4	775	60	13939	0.42982
GO:0043236	laminin binding	molecular_function	5	3	775	43	13939	0.430921
GO:0045954	positive regulation of natural killer cell mediated cytotoxicity	biological_process	8	3	775	43	13939	0.430921
GO:0031624	ubiquitin conjugating enzyme binding	molecular_function	7	3	775	43	13939	0.430921
GO:2000378	negative regulation of reactive oxygen species metabolic process	biological_process	8	3	775	43	13939	0.430921
GO:0044389	ubiquitin-like protein ligase binding	molecular_function	6	3	775	43	13939	0.430921
GO:0019898	extrinsic component of membrane	cellular_component	4	6	775	95	13939	0.434901
GO:0046726	positive regulation by virus of viral protein levels in host cell	biological_process	8	1	775	10	13939	0.435739
GO:1903142	positive regulation of establishment of endothelial barrier	biological_process	10	1	775	10	13939	0.435739
GO:0003143	embryonic heart tube morphogenesis	biological_process	6	1	775	10	13939	0.435739
GO:0034186	apolipoprotein A-I binding	molecular_function	6	1	775	10	13939	0.435739
GO:0090279	regulation of calcium ion import	biological_process	10	1	775	10	13939	0.435739
GO:1904637	cellular response to ionomycin	biological_process	8	1	775	10	13939	0.435739
GO:0042590	antigen processing and presentation of exogenous peptide antigen via MHC class I	biological_process	7	1	775	10	13939	0.435739
GO:0090080	positive regulation of MAPKKK cascade by fibroblast growth factor receptor signaling pathway	biological_process	9	1	775	10	13939	0.435739
GO:1903432	regulation of TORC1 signaling	biological_process	10	1	775	10	13939	0.435739
GO:0097255	R2TP complex	cellular_component	4	1	775	10	13939	0.435739
GO:0002729	positive regulation of natural killer cell cytokine production	biological_process	11	1	775	10	13939	0.435739
GO:0031670	cellular response to nutrient	biological_process	8	1	775	10	13939	0.435739
GO:0045179	apical cortex	cellular_component	9	1	775	10	13939	0.435739
GO:0034698	response to gonadotropin	biological_process	6	1	775	10	13939	0.435739
GO:0031394	positive regulation of prostaglandin biosynthetic process	biological_process	12	1	775	10	13939	0.435739
GO:0032252	secretory granule localization	biological_process	7	1	775	10	13939	0.435739
GO:0003917	DNA topoisomerase type I (single strand cut, ATP-independent) activity	molecular_function	6	1	775	10	13939	0.435739
GO:0042256	mature ribosome assembly	biological_process	10	1	775	10	13939	0.435739
GO:0006531	aspartate metabolic process	biological_process	11	1	775	10	13939	0.435739
GO:0070383	DNA cytosine deamination	biological_process	10	1	775	10	13939	0.435739
GO:0051306	mitotic sister chromatid separation	biological_process	6	1	775	10	13939	0.435739
GO:0047391	alkylglycerophosphoethanolamine phosphodiesterase activity	molecular_function	8	1	775	10	13939	0.435739
GO:0031665	negative regulation of lipopolysaccharide-mediated signaling pathway	biological_process	8	1	775	10	13939	0.435739
GO:0060627	regulation of vesicle-mediated transport	biological_process	6	1	775	10	13939	0.435739
GO:0032507	maintenance of protein location in cell	biological_process	6	1	775	10	13939	0.435739
GO:0019953	sexual reproduction	biological_process	4	1	775	10	13939	0.435739
GO:0015616	DNA translocase activity	molecular_function	12	1	775	10	13939	0.435739
GO:0042634	regulation of hair cycle	biological_process	6	1	775	10	13939	0.435739
GO:0089709	L-histidine transmembrane transport	biological_process	8	1	775	10	13939	0.435739
GO:0048762	mesenchymal cell differentiation	biological_process	6	1	775	10	13939	0.435739
GO:0010994	free ubiquitin chain polymerization	biological_process	9	1	775	10	13939	0.435739
GO:0005967	mitochondrial pyruvate dehydrogenase complex	cellular_component	7	1	775	10	13939	0.435739
GO:0051024	positive regulation of immunoglobulin secretion	biological_process	10	1	775	10	13939	0.435739
GO:2001135	regulation of endocytic recycling	biological_process	8	1	775	10	13939	0.435739
GO:1902751	positive regulation of cell cycle G2/M phase transition	biological_process	10	1	775	10	13939	0.435739
GO:0060117	auditory receptor cell development	biological_process	8	1	775	10	13939	0.435739
GO:0043618	regulation of transcription from RNA polymerase II promoter in response to stress	biological_process	10	1	775	10	13939	0.435739
GO:0048387	negative regulation of retinoic acid receptor signaling pathway	biological_process	9	1	775	10	13939	0.435739
GO:0033605	positive regulation of catecholamine secretion	biological_process	9	1	775	10	13939	0.435739
GO:0015086	cadmium ion transmembrane transporter activity	molecular_function	10	1	775	10	13939	0.435739
GO:0048846	axon extension involved in axon guidance	biological_process	8	1	775	10	13939	0.435739
GO:0003945	N-acetyllactosamine synthase activity	molecular_function	8	1	775	10	13939	0.435739
GO:0002221	pattern recognition receptor signaling pathway	biological_process	7	1	775	10	13939	0.435739
GO:0060050	positive regulation of protein glycosylation	biological_process	10	1	775	10	13939	0.435739
GO:0042985	negative regulation of amyloid precursor protein biosynthetic process	biological_process	10	1	775	10	13939	0.435739
GO:0045261	proton-transporting ATP synthase complex, catalytic core F(1	cellular_component	6	1	775	10	13939	0.435739
GO:0010760	negative regulation of macrophage chemotaxis	biological_process	9	1	775	10	13939	0.435739
GO:0005638	lamin filament	cellular_component	8	1	775	10	13939	0.435739
GO:2000369	regulation of clathrin-dependent endocytosis	biological_process	9	1	775	10	13939	0.435739
GO:0072656	maintenance of protein location in mitochondrion	biological_process	8	1	775	10	13939	0.435739
GO:0000275	mitochondrial proton-transporting ATP synthase complex, catalytic core F(1	cellular_component	7	1	775	10	13939	0.435739
GO:0071340	skeletal muscle acetylcholine-gated channel clustering	biological_process	7	1	775	10	13939	0.435739
GO:0006027	glycosaminoglycan catabolic process	biological_process	8	1	775	10	13939	0.435739
GO:0019724	B cell mediated immunity	biological_process	7	1	775	10	13939	0.435739
GO:0016266	O-glycan processing	biological_process	11	1	775	10	13939	0.435739
GO:0005290	L-histidine transmembrane transporter activity	molecular_function	7	1	775	10	13939	0.435739
GO:0034513	box H/ACA snoRNA binding	molecular_function	8	1	775	10	13939	0.435739
GO:0060304	regulation of phosphatidylinositol dephosphorylation	biological_process	10	1	775	10	13939	0.435739
GO:0010544	negative regulation of platelet activation	biological_process	9	1	775	10	13939	0.435739
GO:0048037	cofactor binding	molecular_function	4	1	775	10	13939	0.435739
GO:0060770	negative regulation of epithelial cell proliferation involved in prostate gland development	biological_process	9	1	775	10	13939	0.435739
GO:0097136	Bcl-2 family protein complex	cellular_component	4	1	775	10	13939	0.435739
GO:0061384	heart trabecula morphogenesis	biological_process	6	1	775	10	13939	0.435739
GO:1901097	negative regulation of autophagosome maturation	biological_process	11	1	775	10	13939	0.435739
GO:0010664	negative regulation of striated muscle cell apoptotic process	biological_process	11	1	775	10	13939	0.435739
GO:0050869	negative regulation of B cell activation	biological_process	9	1	775	10	13939	0.435739
GO:0031313	extrinsic component of endosome membrane	cellular_component	6	1	775	10	13939	0.435739
GO:0070072	vacuolar proton-transporting V-type ATPase complex assembly	biological_process	10	1	775	10	13939	0.435739
GO:0035374	chondroitin sulfate binding	molecular_function	6	1	775	10	13939	0.435739
GO:0032184	SUMO polymer binding	molecular_function	7	1	775	10	13939	0.435739
GO:0033522	histone H2A ubiquitination	biological_process	13	1	775	10	13939	0.435739
GO:0097485	neuron projection guidance	biological_process	5	1	775	10	13939	0.435739
GO:0031914	negative regulation of synaptic plasticity	biological_process	10	1	775	10	13939	0.435739
GO:0070891	lipoteichoic acid binding	molecular_function	5	1	775	10	13939	0.435739
GO:0034715	pICln-Sm protein complex	cellular_component	6	1	775	10	13939	0.435739
GO:0001915	negative regulation of T cell mediated cytotoxicity	biological_process	8	1	775	10	13939	0.435739
GO:0045576	mast cell activation	biological_process	7	1	775	10	13939	0.435739
GO:0070883	pre-miRNA binding	molecular_function	7	1	775	10	13939	0.435739
GO:0010742	macrophage derived foam cell differentiation	biological_process	7	1	775	10	13939	0.435739
GO:0016624	oxidoreductase activity, acting on the aldehyde or oxo group of donors, disulfide as acceptor	molecular_function	6	1	775	10	13939	0.435739
GO:1903670	regulation of sprouting angiogenesis	biological_process	8	1	775	10	13939	0.435739
GO:1902952	positive regulation of dendritic spine maintenance	biological_process	9	1	775	10	13939	0.435739
GO:0015180	L-alanine transmembrane transporter activity	molecular_function	9	1	775	10	13939	0.435739
GO:0002669	positive regulation of T cell anergy	biological_process	9	1	775	10	13939	0.435739
GO:0019230	proprioception	biological_process	7	1	775	10	13939	0.435739
GO:0046464	acylglycerol catabolic process	biological_process	9	1	775	10	13939	0.435739
GO:1903214	regulation of protein targeting to mitochondrion	biological_process	9	1	775	10	13939	0.435739
GO:0099626	voltage-gated calcium channel activity involved in regulation of presynaptic cytosolic calcium levels	molecular_function	11	1	775	10	13939	0.435739
GO:1903202	negative regulation of oxidative stress-induced cell death	biological_process	8	1	775	10	13939	0.435739
GO:0044390	ubiquitin-like protein conjugating enzyme binding	molecular_function	6	1	775	10	13939	0.435739
GO:0090656	t-circle formation	biological_process	9	1	775	10	13939	0.435739
GO:0061035	regulation of cartilage development	biological_process	7	1	775	10	13939	0.435739
GO:0031429	box H/ACA snoRNP complex	cellular_component	7	1	775	10	13939	0.435739
GO:0090170	regulation of Golgi inheritance	biological_process	9	1	775	10	13939	0.435739
GO:0051365	cellular response to potassium ion starvation	biological_process	9	1	775	10	13939	0.435739
GO:0051902	negative regulation of mitochondrial depolarization	biological_process	8	1	775	10	13939	0.435739
GO:0089701	U2AF	cellular_component	4	1	775	10	13939	0.435739
GO:0023051	regulation of signaling	biological_process	5	1	775	10	13939	0.435739
GO:0071677	positive regulation of mononuclear cell migration	biological_process	8	1	775	10	13939	0.435739
GO:0061518	microglial cell proliferation	biological_process	5	1	775	10	13939	0.435739
GO:1990246	uniplex complex	cellular_component	9	1	775	10	13939	0.435739
GO:0002521	leukocyte differentiation	biological_process	6	1	775	10	13939	0.435739
GO:0140052	cellular response to oxidised low-density lipoprotein particle stimulus	biological_process	6	1	775	10	13939	0.435739
GO:0032870	cellular response to hormone stimulus	biological_process	6	4	775	61	13939	0.442394
GO:0016279	protein-lysine N-methyltransferase activity	molecular_function	8	3	775	44	13939	0.445816
GO:0031210	phosphatidylcholine binding	molecular_function	6	3	775	44	13939	0.445816
GO:0034968	histone lysine methylation	biological_process	12	3	775	44	13939	0.445816
GO:0071353	cellular response to interleukin-4	biological_process	8	3	775	44	13939	0.445816
GO:0048255	mRNA stabilization	biological_process	11	3	775	44	13939	0.445816
GO:0035024	negative regulation of Rho protein signal transduction	biological_process	12	3	775	44	13939	0.445816
GO:0006911	phagocytosis, engulfment	biological_process	8	3	775	44	13939	0.445816
GO:0034116	positive regulation of heterotypic cell-cell adhesion	biological_process	8	2	775	27	13939	0.447506
GO:0030008	TRAPP complex	cellular_component	5	2	775	27	13939	0.447506
GO:0050770	regulation of axonogenesis	biological_process	9	2	775	27	13939	0.447506
GO:0043984	histone H4-K16 acetylation	biological_process	12	2	775	27	13939	0.447506
GO:0009451	RNA modification	biological_process	9	2	775	27	13939	0.447506
GO:0007202	activation of phospholipase C activity	biological_process	11	2	775	27	13939	0.447506
GO:0060292	long-term synaptic depression	biological_process	10	2	775	27	13939	0.447506
GO:0009982	pseudouridine synthase activity	molecular_function	6	2	775	27	13939	0.447506
GO:0051895	negative regulation of focal adhesion assembly	biological_process	9	2	775	27	13939	0.447506
GO:0051298	centrosome duplication	biological_process	5	2	775	27	13939	0.447506
GO:2000774	positive regulation of cellular senescence	biological_process	7	2	775	27	13939	0.447506
GO:0005685	U1 snRNP	cellular_component	8	2	775	27	13939	0.447506
GO:0045060	negative thymic T cell selection	biological_process	6	2	775	27	13939	0.447506
GO:0042101	T cell receptor complex	cellular_component	6	2	775	27	13939	0.447506
GO:0042326	negative regulation of phosphorylation	biological_process	10	2	775	27	13939	0.447506
GO:0035196	production of miRNAs involved in gene silencing by miRNA	biological_process	12	2	775	27	13939	0.447506
GO:0010001	glial cell differentiation	biological_process	6	2	775	27	13939	0.447506
GO:1902236	negative regulation of endoplasmic reticulum stress-induced intrinsic apoptotic signaling pathway	biological_process	9	2	775	27	13939	0.447506
GO:0032720	negative regulation of tumor necrosis factor production	biological_process	9	5	775	79	13939	0.449673
GO:0042475	odontogenesis of dentin-containing tooth	biological_process	7	5	775	79	13939	0.449673
GO:0042102	positive regulation of T cell proliferation	biological_process	11	6	775	97	13939	0.454819
GO:0030507	spectrin binding	molecular_function	6	4	775	62	13939	0.454884
GO:0010667	negative regulation of cardiac muscle cell apoptotic process	biological_process	12	4	775	62	13939	0.454884
GO:0030097	hemopoiesis	biological_process	7	7	775	115	13939	0.458709
GO:0006281	DNA repair	biological_process	8	34	775	595	13939	0.459712
GO:0051491	positive regulation of filopodium assembly	biological_process	11	3	775	45	13939	0.460554
GO:0000307	cyclin-dependent protein kinase holoenzyme complex	cellular_component	5	3	775	45	13939	0.460554
GO:0034113	heterotypic cell-cell adhesion	biological_process	6	3	775	45	13939	0.460554
GO:0032874	positive regulation of stress-activated MAPK cascade	biological_process	12	3	775	45	13939	0.460554
GO:0035023	regulation of Rho protein signal transduction	biological_process	11	3	775	45	13939	0.460554
GO:0050829	defense response to Gram-negative bacterium	biological_process	9	5	775	80	13939	0.460643
GO:0018105	peptidyl-serine phosphorylation	biological_process	10	16	775	275	13939	0.462648
GO:0003333	amino acid transmembrane transport	biological_process	11	2	775	28	13939	0.466388
GO:0010259	multicellular organism aging	biological_process	5	2	775	28	13939	0.466388
GO:0015299	solute:proton antiporter activity	molecular_function	10	2	775	28	13939	0.466388
GO:0000038	very long-chain fatty acid metabolic process	biological_process	10	2	775	28	13939	0.466388
GO:0060340	positive regulation of type I interferon-mediated signaling pathway	biological_process	10	2	775	28	13939	0.466388
GO:0045723	positive regulation of fatty acid biosynthetic process	biological_process	9	2	775	28	13939	0.466388
GO:0019222	regulation of metabolic process	biological_process	5	2	775	28	13939	0.466388
GO:0008631	intrinsic apoptotic signaling pathway in response to oxidative stress	biological_process	7	2	775	28	13939	0.466388
GO:0016075	rRNA catabolic process	biological_process	11	2	775	28	13939	0.466388
GO:0002437	inflammatory response to antigenic stimulus	biological_process	7	2	775	28	13939	0.466388
GO:0000780	condensed nuclear chromosome, centromeric region	cellular_component	9	2	775	28	13939	0.466388
GO:1901800	positive regulation of proteasomal protein catabolic process	biological_process	11	2	775	28	13939	0.466388
GO:0005721	pericentric heterochromatin	cellular_component	8	2	775	28	13939	0.466388
GO:0051893	regulation of focal adhesion assembly	biological_process	8	2	775	28	13939	0.466388
GO:0043395	heparan sulfate proteoglycan binding	molecular_function	6	2	775	28	13939	0.466388
GO:0051259	protein complex oligomerization	biological_process	7	2	775	28	13939	0.466388
GO:0050730	regulation of peptidyl-tyrosine phosphorylation	biological_process	10	2	775	28	13939	0.466388
GO:0043950	positive regulation of cAMP-mediated signaling	biological_process	10	2	775	28	13939	0.466388
GO:0098761	cellular response to interleukin-7	biological_process	8	2	775	28	13939	0.466388
GO:0099635	voltage-gated calcium channel activity involved in positive regulation of presynaptic cytosolic calcium levels	molecular_function	12	1	775	11	13939	0.467134
GO:0006569	tryptophan catabolic process	biological_process	11	1	775	11	13939	0.467134
GO:0032754	positive regulation of interleukin-5 production	biological_process	8	1	775	11	13939	0.467134
GO:1904036	negative regulation of epithelial cell apoptotic process	biological_process	10	1	775	11	13939	0.467134
GO:1905064	negative regulation of vascular smooth muscle cell differentiation	biological_process	10	1	775	11	13939	0.467134
GO:1902533	positive regulation of intracellular signal transduction	biological_process	9	1	775	11	13939	0.467134
GO:1904261	positive regulation of basement membrane assembly involved in embryonic body morphogenesis	biological_process	9	1	775	11	13939	0.467134
GO:0048539	bone marrow development	biological_process	6	1	775	11	13939	0.467134
GO:0060971	embryonic heart tube left/right pattern formation	biological_process	7	1	775	11	13939	0.467134
GO:0051151	negative regulation of smooth muscle cell differentiation	biological_process	9	1	775	11	13939	0.467134
GO:1903238	positive regulation of leukocyte tethering or rolling	biological_process	9	1	775	11	13939	0.467134
GO:0008430	selenium binding	molecular_function	4	1	775	11	13939	0.467134
GO:1902817	negative regulation of protein localization to microtubule	biological_process	9	1	775	11	13939	0.467134
GO:0032488	Cdc42 protein signal transduction	biological_process	9	1	775	11	13939	0.467134
[truncated: 2,613 more rows]
