# Supplementary material for: Comparative Transcriptome Profiling of mRNA and lncRNA of Mouse Spleens Inoculated with the Group ACYW135 Meningococcal Polysaccharide Vaccine
Source: Vaccines (Basel). 2023 Jul 28;11(8):1295. doi: 10.3390/vaccines11081295 (PMC10458039; doi:10.3390/vaccines11081295)
Supplement: Supplementary file 1 [file vaccines-11-01295-s001.zip › Table S10.xlsx]

## Sheet: Sheet1
Supplymentary Table-S10 KEGG pathways analysis of differentially lncRNAs expression.
pathway_id	pathway_name	S gene number	TS gene number	B gene number	TB gene number	pvalue
ko03440	Homologous recombination	10	332	73	5667	0.00953134
ko04130	SNARE interactions in vesicular transport	6	332	56	5667	0.107523
ko00400	Phenylalanine, tyrosine and tryptophan biosynthesis	2	332	10	5667	0.112821
ko05340	Primary immunodeficiency	7	332	73	5667	0.133856
ko03022	Basal transcription factors	7	332	74	5667	0.140909
ko04660	T cell receptor signaling pathway	13	332	178	5667	0.242977
ko05170	Human immunodeficiency virus 1 infection	24	332	358	5667	0.271932
ko01524	Platinum drug resistance	10	332	136	5667	0.27372
ko00120	Primary bile acid biosynthesis	2	332	18	5667	0.284796
ko03420	Nucleotide excision repair	6	332	76	5667	0.285343
ko00515	Mannose type O-glycan biosynthesis	3	332	36	5667	0.353681
ko00512	Mucin type O-glycan biosynthesis	3	332	36	5667	0.353681
ko00360	Phenylalanine metabolism	2	332	22	5667	0.372446
ko00480	Glutathione metabolism	7	332	104	5667	0.40906
ko00980	Metabolism of xenobiotics by cytochrome P450	6	332	88	5667	0.412213
ko00533	Glycosaminoglycan biosynthesis - keratan sulfate	2	332	24	5667	0.414713
ko04742	Taste transduction	4	332	57	5667	0.430883
ko04216	Ferroptosis	5	332	74	5667	0.438657
ko00514	Other types of O-glycan biosynthesis	3	332	42	5667	0.450007
ko04520	Adherens junction	8	332	126	5667	0.460199
ko03460	Fanconi anemia pathway	6	332	94	5667	0.475549
ko03030	DNA replication	4	332	61	5667	0.483481
ko05204	Chemical carcinogenesis	6	332	98	5667	0.516693
ko04650	Natural killer cell mediated cytotoxicity	10	332	168	5667	0.526967
ko00220	Arginine biosynthesis	2	332	30	5667	0.531928
ko00040	Pentose and glucuronate interconversions	2	332	30	5667	0.531928
ko00532	Glycosaminoglycan biosynthesis - chondroitin sulfate / dermatan sulfate	2	332	30	5667	0.531928
ko03020	RNA polymerase	3	332	48	5667	0.540036
ko00982	Drug metabolism - cytochrome P450	5	332	84	5667	0.551711
ko03410	Base excision repair	4	332	67	5667	0.558405
ko00531	Glycosaminoglycan degradation	2	332	32	5667	0.567305
ko04976	Bile secretion	5	332	87	5667	0.583474
ko04940	Type I diabetes mellitus	4	332	70	5667	0.593608
ko04623	Cytosolic DNA-sensing pathway	5	332	88	5667	0.593791
ko04622	RIG-I-like receptor signaling pathway	5	332	89	5667	0.603966
ko04727	GABAergic synapse	6	332	107	5667	0.604132
ko04928	Parathyroid hormone synthesis, secretion and action	9	332	161	5667	0.607725
ko04514	Cell adhesion molecules (CAMs)	12	332	215	5667	0.613084
ko05032	Morphine addiction	6	332	108	5667	0.613312
ko00600	Sphingolipid metabolism	4	332	73	5667	0.627105
ko04115	p53 signaling pathway	6	332	112	5667	0.648821
ko05320	Autoimmune thyroid disease	3	332	57	5667	0.657722
ko00270	Cysteine and methionine metabolism	4	332	76	5667	0.658798
ko00061	Fatty acid biosynthesis	1	332	18	5667	0.663232
ko04142	Lysosome	11	332	205	5667	0.664057
ko04612	Antigen processing and presentation	6	332	114	5667	0.665817
ko03430	Mismatch repair	2	332	39	5667	0.675637
ko05330	Allograft rejection	3	332	59	5667	0.680725
ko04725	Cholinergic synapse	8	332	153	5667	0.681986
ko00601	Glycosphingolipid biosynthesis - lacto and neolacto series	2	332	40	5667	0.689176
ko05332	Graft-versus-host disease	3	332	60	5667	0.69179
ko04360	Axon guidance	14	332	264	5667	0.691874
ko00510	N-Glycan biosynthesis	4	332	80	5667	0.698157
ko03060	Protein export	2	332	41	5667	0.702247
ko00130	Ubiquinone and other terpenoid-quinone biosynthesis	1	332	21	5667	0.719197
ko00062	Fatty acid elongation	2	332	43	5667	0.727021
ko05033	Nicotine addiction	1	332	22	5667	0.735709
ko00983	Drug metabolism - other enzymes	6	332	125	5667	0.749737
ko00310	Lysine degradation	5	332	106	5667	0.752931
ko05416	Viral myocarditis	5	332	107	5667	0.760225
ko04340	Hedgehog signaling pathway	3	332	67	5667	0.761239
ko04662	B cell receptor signaling pathway	6	332	127	5667	0.763226
ko00511	Other glycan degradation	1	332	24	5667	0.765885
ko01040	Biosynthesis of unsaturated fatty acids	2	332	47	5667	0.771356
ko04810	Regulation of actin cytoskeleton	18	332	355	5667	0.775631
ko04071	Sphingolipid signaling pathway	10	332	206	5667	0.776337
ko04978	Mineral absorption	3	332	69	5667	0.778595
ko00380	Tryptophan metabolism	3	332	69	5667	0.778595
ko05418	Fluid shear stress and atherosclerosis	11	332	226	5667	0.781614
ko05142	Chagas disease (American trypanosomiasis	7	332	151	5667	0.790709
ko04658	Th1 and Th2 cell differentiation	7	332	151	5667	0.790709
ko04215	Apoptosis - multiple species	2	332	49	5667	0.791082
ko00340	Histidine metabolism	1	332	26	5667	0.792625
ko04950	Maturity onset diabetes of the young	1	332	26	5667	0.792625
ko04218	Cellular senescence	13	332	267	5667	0.796363
ko00350	Tyrosine metabolism	2	332	50	5667	0.800372
ko04137	Mitophagy - animal	5	332	113	5667	0.80062
ko00630	Glyoxylate and dicarboxylate metabolism	2	332	51	5667	0.809294
ko04930	Type II diabetes mellitus	3	332	73	5667	0.810201
ko00910	Nitrogen metabolism	1	332	28	5667	0.816319
ko04330	Notch signaling pathway	4	332	95	5667	0.816417
ko05144	Malaria	3	332	74	5667	0.817482
ko04923	Regulation of lipolysis in adipocytes	3	332	74	5667	0.817482
ko05219	Bladder cancer	3	332	74	5667	0.817482
ko00250	Alanine, aspartate and glutamate metabolism	2	332	52	5667	0.81786
ko04931	Insulin resistance	8	332	176	5667	0.818841
ko04140	Autophagy - animal	10	332	215	5667	0.818963
ko00330	Arginine and proline metabolism	3	332	75	5667	0.824526
ko01523	Antifolate resistance	2	332	53	5667	0.826081
ko04371	Apelin signaling pathway	10	332	218	5667	0.831731
ko00640	Propanoate metabolism	2	332	55	5667	0.84153
ko04659	Th17 cell differentiation	7	332	162	5667	0.846163
ko04540	Gap junction	5	332	122	5667	0.850947
ko04625	C-type lectin receptor signaling pathway	8	332	185	5667	0.858171
ko04120	Ubiquitin mediated proteolysis	10	332	225	5667	0.858837
ko04664	Fc epsilon RI signaling pathway	4	332	103	5667	0.862141
ko04614	Renin-angiotensin system	1	332	33	5667	0.864402
ko04713	Circadian entrainment	5	332	126	5667	0.869687
ko05218	Melanoma	4	332	105	5667	0.87193
ko05140	Leishmaniasis	4	332	105	5667	0.87193
ko04744	Phototransduction	1	332	34	5667	0.872393
ko05212	Pancreatic cancer	5	332	127	5667	0.874051
ko04960	Aldosterone-regulated sodium reabsorption	2	332	60	5667	0.87486
ko04724	Glutamatergic synapse	6	332	149	5667	0.877739
ko04730	Long-term depression	3	332	84	5667	0.878078
ko05210	Colorectal cancer	6	332	150	5667	0.881604
ko05133	Pertussis	4	332	108	5667	0.885491
ko04964	Proximal tubule bicarbonate reclamation	1	332	36	5667	0.886993
ko04926	Relaxin signaling pathway	8	332	193	5667	0.887102
ko05205	Proteoglycans in cancer	14	332	313	5667	0.887944
ko04666	Fc gamma R-mediated phagocytosis	6	332	152	5667	0.889025
ko04392	Hippo signaling pathway - multiple species	1	332	37	5667	0.893656
ko05223	Non-small cell lung cancer	4	332	110	5667	0.893824
ko05030	Cocaine addiction	2	332	64	5667	0.896746
ko05225	Hepatocellular carcinoma	12	332	278	5667	0.899521
ko04723	Retrograde endocannabinoid signaling	7	332	177	5667	0.902141
ko04014	Ras signaling pathway	15	332	340	5667	0.905917
ko04672	Intestinal immune network for IgA production	2	332	66	5667	0.906304
ko04110	Cell cycle	8	332	200	5667	0.908244
ko01521	EGFR tyrosine kinase inhibitor resistance	4	332	114	5667	0.908911
ko04260	Cardiac muscle contraction	4	332	115	5667	0.912373
ko04910	Insulin signaling pathway	9	332	223	5667	0.914193
ko00565	Ether lipid metabolism	2	332	68	5667	0.915032
ko05167	Kaposi sarcoma-associated herpesvirus infection	12	332	285	5667	0.916176
ko04971	Gastric acid secretion	3	332	93	5667	0.91663
ko04068	FoxO signaling pathway	9	332	224	5667	0.916663
ko04914	Progesterone-mediated oocyte maturation	5	332	140	5667	0.920374
ko05020	Prion diseases	1	332	42	5667	0.921534
ko05323	Rheumatoid arthritis	4	332	118	5667	0.922068
ko04380	Osteoclast differentiation	7	332	185	5667	0.924192
ko04512	ECM-receptor interaction	4	332	119	5667	0.92508
ko04621	NOD-like receptor signaling pathway	9	332	229	5667	0.928126
ko05012	Parkinson disease	8	332	208	5667	0.928208
ko05215	Prostate cancer	6	332	165	5667	0.92826
ko00280	Valine, leucine and isoleucine degradation	3	332	97	5667	0.929907
ko00190	Oxidative phosphorylation	8	332	209	5667	0.930419
ko05211	Renal cell carcinoma	4	332	121	5667	0.930793
ko03008	Ribosome biogenesis in eukaryotes	4	332	122	5667	0.9335
ko04966	Collecting duct acid secretion	1	332	45	5667	0.934626
ko04141	Protein processing in endoplasmic reticulum	11	332	275	5667	0.936881
ko04640	Hematopoietic cell lineage	5	332	147	5667	0.938494
ko04726	Serotonergic synapse	5	332	147	5667	0.938494
ko04370	VEGF signaling pathway	3	332	101	5667	0.941219
ko04610	Complement and coagulation cascades	3	332	101	5667	0.941219
ko00410	beta-Alanine metabolism	1	332	47	5667	0.942119
ko00030	Pentose phosphate pathway	1	332	47	5667	0.942119
ko05206	MicroRNAs in cancer	8	332	215	5667	0.942482
ko00830	Retinol metabolism	2	332	76	5667	0.942871
ko04064	NF-kappa B signaling pathway	5	332	149	5667	0.942945
ko05146	Amoebiasis	4	332	126	5667	0.943396
ko04350	TGF-beta signaling pathway	4	332	126	5667	0.943396
ko05145	Toxoplasmosis	6	332	172	5667	0.943869
ko05169	Epstein-Barr virus infection	14	332	341	5667	0.94439
ko00052	Galactose metabolism	1	332	48	5667	0.945539
ko04710	Circadian rhythm	1	332	48	5667	0.945539
ko04721	Synaptic vesicle cycle	4	332	128	5667	0.947824
ko04657	IL-17 signaling pathway	4	332	128	5667	0.947824
ko05220	Chronic myeloid leukemia	4	332	128	5667	0.947824
ko05163	Human cytomegalovirus infection	14	332	344	5667	0.948659
ko04979	Cholesterol metabolism	2	332	79	5667	0.950881
ko04136	Autophagy - other	1	332	50	5667	0.951785
ko04015	Rap1 signaling pathway	11	332	286	5667	0.954103
ko04912	GnRH signaling pathway	4	332	132	5667	0.955744
ko00020	Citrate cycle (TCA cycle	1	332	52	5667	0.957317
ko04146	Peroxisome	4	332	133	5667	0.957544
ko05134	Legionellosis	2	332	82	5667	0.957815
ko00561	Glycerolipid metabolism	2	332	82	5667	0.957815
ko00760	Nicotinate and nicotinamide metabolism	1	332	53	5667	0.95984
ko04620	Toll-like receptor signaling pathway	4	332	135	5667	0.960942
ko04066	HIF-1 signaling pathway	5	332	159	5667	0.96114
ko04750	Inflammatory mediator regulation of TRP channels	4	332	136	5667	0.962545
ko04916	Melanogenesis	4	332	138	5667	0.965571
ko05410	Hypertrophic cardiomyopathy (HCM	4	332	138	5667	0.965571
ko03040	Spliceosome	8	332	231	5667	0.966133
ko04933	AGE-RAGE signaling pathway in diabetic complications	5	332	163	5667	0.966799
ko00590	Arachidonic acid metabolism	2	332	87	5667	0.967339
ko00240	Pyrimidine metabolism	2	332	87	5667	0.967339
ko00562	Inositol phosphate metabolism	3	332	116	5667	0.970229
ko02010	ABC transporters	1	332	58	5667	0.970395
ko04213	Longevity regulating pathway - multiple species	2	332	90	5667	0.972023
ko00140	Steroid hormone biosynthesis	1	332	59	5667	0.972147
ko00051	Fructose and mannose metabolism	1	332	59	5667	0.972147
ko05010	Alzheimer disease	10	332	281	5667	0.972336
ko04970	Salivary secretion	2	332	91	5667	0.973436
ko03010	Ribosome	8	332	239	5667	0.974302
ko04145	Phagosome	8	332	240	5667	0.975186
ko04530	Tight junction	8	332	240	5667	0.975186
ko05152	Tuberculosis	9	332	263	5667	0.975736
ko05224	Breast cancer	7	332	218	5667	0.975836
ko05217	Basal cell carcinoma	2	332	94	5667	0.977273
ko03320	PPAR signaling pathway	3	332	122	5667	0.977502
ko05132	Salmonella infection	3	332	122	5667	0.977502
ko04310	Wnt signaling pathway	7	332	220	5667	0.977548
ko05231	Choline metabolism in cancer	4	332	148	5667	0.977575
ko05216	Thyroid cancer	1	332	63	5667	0.978181
ko00010	Glycolysis / Gluconeogenesis	2	332	95	5667	0.978428
ko03018	RNA degradation	3	332	125	5667	0.980472
ko04924	Renin secretion	2	332	97	5667	0.980572
ko04917	Prolactin signaling pathway	2	332	98	5667	0.981565
ko05161	Hepatitis B	8	332	249	5667	0.981979
ko05203	Viral carcinogenesis	12	332	338	5667	0.982082
ko04714	Thermogenesis	13	332	361	5667	0.982865
ko04920	Adipocytokine signaling pathway	2	332	100	5667	0.983406
ko05150	Staphylococcus aureus infection	1	332	68	5667	0.983924
ko04150	mTOR signaling pathway	7	332	230	5667	0.984553
ko04211	Longevity regulating pathway	3	332	130	5667	0.98461
ko04210	Apoptosis	7	332	231	5667	0.985129
ko04934	Cushing syndrome	7	332	231	5667	0.985129
ko04510	Focal adhesion	10	332	300	5667	0.985292
ko04922	Glucagon signaling pathway	4	332	158	5667	0.985563
ko04062	Chemokine signaling pathway	9	332	279	5667	0.986063
ko05213	Endometrial cancer	2	332	104	5667	0.986568
ko05412	Arrhythmogenic right ventricular cardiomyopathy (ARVC	2	332	104	5667	0.986568
ko05226	Gastric cancer	6	332	211	5667	0.987235
ko05414	Dilated cardiomyopathy (DCM	3	332	134	5667	0.987303
ko04932	Non-alcoholic fatty liver disease (NAFLD	7	332	236	5667	0.98772
ko04925	Aldosterone synthesis and secretion	3	332	135	5667	0.987902
ko05200	Pathways in cancer	33	332	782	5667	0.988115
ko05222	Small cell lung cancer	3	332	136	5667	0.988474
ko05230	Central carbon metabolism in cancer	2	332	107	5667	0.988547
ko04668	TNF signaling pathway	4	332	164	5667	0.988972
ko03013	RNA transport	8	332	264	5667	0.989617
ko05214	Glioma	2	332	109	5667	0.989705
ko04114	Oocyte meiosis	4	332	166	5667	0.989927
ko04722	Neurotrophin signaling pathway	5	332	192	5667	0.989973
ko05014	Amyotrophic lateral sclerosis (ALS)	1	332	77	5667	0.99073
ko05321	Inflammatory bowel disease (IBD)	1	332	77	5667	0.99073
ko04919	Thyroid hormone signaling pathway	5	332	195	5667	0.991186
ko04152	AMPK signaling pathway	5	332	196	5667	0.991559
ko00230	Purine metabolism	5	332	197	5667	0.991916
ko05202	Transcriptional misregulation in cancer	7	332	250	5667	0.992908
ko03050	Proteasome	1	332	82	5667	0.993176
ko05221	Acute myeloid leukemia	2	332	117	5667	0.9933
ko04390	Hippo signaling pathway	5	332	203	5667	0.993777
ko04151	PI3K-Akt signaling pathway	17	332	480	5667	0.99386
ko01522	Endocrine resistance	3	332	151	5667	0.994486
ko04270	Vascular smooth muscle contraction	4	332	180	5667	0.994714
ko05031	Amphetamine addiction	1	332	87	5667	0.994977
ko04972	Pancreatic secretion	2	332	123	5667	0.995159
ko04012	ErbB signaling pathway	2	332	123	5667	0.995159
ko04024	cAMP signaling pathway	8	332	284	5667	0.995183
ko04728	Dopaminergic synapse	4	332	182	5667	0.995186
ko05165	Human papillomavirus infection	19	332	531	5667	0.995237
ko04010	MAPK signaling pathway	15	332	447	5667	0.99561
ko04550	Signaling pathways regulating pluripotency of stem cells	4	332	184	5667	0.995618
ko04927	Cortisol synthesis and secretion	1	332	92	5667	0.996304
ko05166	Human T-cell leukemia virus 1 infection	11	332	362	5667	0.996331
ko04720	Long-term potentiation	1	332	94	5667	0.996731
ko05162	Measles	5	332	218	5667	0.99681
ko04670	Leukocyte transendothelial migration	3	332	163	5667	0.996984
ko04217	Necroptosis	5	332	220	5667	0.997086
ko04921	Oxytocin signaling pathway	5	332	220	5667	0.997086
ko05034	Alcoholism	6	332	248	5667	0.997293
ko04611	Platelet activation	4	332	196	5667	0.997522
ko04630	Jak-STAT signaling pathway	4	332	197	5667	0.997638
ko04022	cGMP-PKG signaling pathway	6	332	252	5667	0.997727
ko00564	Glycerophospholipid metabolism	2	332	139	5667	0.997987
ko04974	Protein digestion and absorption	1	332	102	5667	0.998001
ko04915	Estrogen signaling pathway	3	332	172	5667	0.998095
ko05016	Huntington disease	8	332	310	5667	0.998313
ko04072	Phospholipase D signaling pathway	4	332	204	5667	0.998316
ko03015	mRNA surveillance pathway	2	332	145	5667	0.998557
ko04261	Adrenergic signaling in cardiomyocytes	4	332	208	5667	0.998614
ko04070	Phosphatidylinositol signaling system	2	332	147	5667	0.998709
ko04911	Insulin secretion	1	332	110	5667	0.998778
ko05164	Influenza A	5	332	239	5667	0.998786
ko05160	Hepatitis C	4	332	216	5667	0.999065
ko04080	Neuroactive ligand-receptor interaction	7	332	299	5667	0.99909
ko05100	Bacterial invasion of epithelial cells	1	332	117	5667	0.999206
ko04020	Calcium signaling pathway	5	332	251	5667	0.999311
ko04740	Olfactory transduction	4	332	245	5667	0.999783
ko04144	Endocytosis	10	332	414	5667	0.999823
ko05168	Herpes simplex virus 1 infection	16	332	602	5667	0.999967
ko04060	Cytokine-cytokine receptor interaction	5	332	321	5667	0.999979
